# Supplementary material for: Indirect fitness benefits through extra‐pair mating are large for an inbred minority, but cannot explain widespread infidelity among red‐winged fairy‐wrens
Source: Evolution. 2019 Feb 7;73(3):467–80. doi: 10.1111/evo.13684 (PMC7172280; doi:10.1111/evo.13684)
Supplement: Supplementary file 2 — Appendix B: Model selection tables for individual fitness, first year survival, adult survival, adult reproductive success, adult recruitment, nestling body condition, nestling size and hatching probability. [file EVO-73-467-s002.xlsx]

## Sheet: 1. Fitness - EPP
Table B1.	Model selection results of individual fitness (N=329) showing the binary and linear parts and the combined model (see methods). Coefficients are shown, and their SE's for models within ΔAICc <2. For the binary part, coefficients and SE's are on the logit scale. Models were ranked by ΔAICc. N.A. indicates variables that were not included in the model. See ReadMe for reference categories.
	Binary part																	Linear part
Model	Intercept	EPP	EPO reared in poor year	EPO reared in abscence of helpers	WPO sired by relatives	Year quality	Number of helpers	rsocial	EPP x Year quality	EPP x Number of helpers	EPP x rsocial	Df	logLik	AICc	∆AICc	Weight	Deviance	Intercept	EPP	EPO reared in poor quality year	EPO reared in abscence of helpers	WPO sired by relatives	Year quality	Number of helpers	rsocial	EPP x Year quality	EPP x Number of helpers	EPP x rsocial	Df	logLik	AICc	∆AICc	Weight	Deviance	Variables	Df	logLik	AICc	∆AICc	Weight	Deviance
1	-1.078 ± 0.1294	N.A.	N.A.	N.A.	-1.487 ± 1.0458	N.A.	N.A.	N.A.	N.A.	N.A.	N.A.	4	-182.098	372.32	0	0.130149	364.196	0.8 ± 0.03291	N.A.	N.A.	N.A.	N.A.	N.A.	N.A.	N.A.	N.A.	N.A.	N.A.	4	-15.5358	39.598	0	0.106595	31.0716	WPO sired by relatives --- Null	8	-197.634	411.918	0	0.0138733	395.268
2	-1.078 ± 0.1294	N.A.	N.A.	N.A.	-1.487 ± 1.0458	N.A.	N.A.	N.A.	N.A.	N.A.	N.A.	4	-182.098	372.32	0	0.130149	364.196	0.8 ± 0.0325	N.A.	N.A.	N.A.	N.A.	-0.047 ± 0.03272	N.A.	N.A.	N.A.	N.A.	N.A.	5	-14.5379	39.8759	0.277934	0.0927653	29.0759	WPO sired by relatives --- Year quality	9	-196.636	412.196	0.277934	0.0120733	393.272
3	-1.078 ± 0.1294	N.A.	N.A.	N.A.	-1.487 ± 1.0458	N.A.	N.A.	N.A.	N.A.	N.A.	N.A.	4	-182.098	372.32	0	0.130149	364.196	0.78 ± 0.03704	N.A.	0.09 ± 0.07804	N.A.	N.A.	N.A.	N.A.	N.A.	N.A.	N.A.	N.A.	5	-14.8847	40.5694	0.971406	0.0655844	29.7694	WPO sired by relatives --- EPO reared in low quality year	9	-196.983	412.889	0.971406	0.00853573	393.966
4	-1.119 ± 0.128	N.A.	N.A.	N.A.	N.A.	N.A.	N.A.	N.A.	N.A.	N.A.	N.A.	3	-183.622	373.318	0.998737	0.0789891	367.245	0.8 ± 0.03291	N.A.	N.A.	N.A.	N.A.	N.A.	N.A.	N.A.	N.A.	N.A.	N.A.	4	-15.5358	39.598	0	0.106595	31.0716	Null --- Null	7	-199.158	412.916	0.998737	0.00841988	398.316
5	-1.004 ± 0.1616	N.A.	-0.297 ± 0.3082	N.A.	-1.565 ± 1.0583	N.A.	N.A.	N.A.	N.A.	N.A.	N.A.	5	-181.61	373.406	1.08645	0.0755999	363.22	0.8 ± 0.03291	N.A.	N.A.	N.A.	N.A.	N.A.	N.A.	N.A.	N.A.	N.A.	N.A.	4	-15.5358	39.598	0	0.106595	31.0716	EPO reared in low quality year, WPO sired by relatives --- Null	9	-197.146	413.004	1.08645	0.0080586	394.292
6	-1.078 ± 0.1294	N.A.	N.A.	N.A.	-1.487 ± 1.0458	N.A.	N.A.	N.A.	N.A.	N.A.	N.A.	4	-182.098	372.32	0	0.130149	364.196	0.8 ± 0.03265	N.A.	N.A.	N.A.	N.A.	N.A.	N.A.	-0.035 ± 0.03279	N.A.	N.A.	N.A.	5	-14.9612	40.7225	1.12452	0.0607506	29.9225	WPO sired by relatives --- Pairwise r social pair	9	-197.059	413.042	1.12452	0.00790663	394.119
7	-1.119 ± 0.128	N.A.	N.A.	N.A.	N.A.	N.A.	N.A.	N.A.	N.A.	N.A.	N.A.	3	-183.622	373.318	0.998737	0.0789891	367.245	0.8 ± 0.0325	N.A.	N.A.	N.A.	N.A.	-0.047 ± 0.03272	N.A.	N.A.	N.A.	N.A.	N.A.	5	-14.5379	39.8759	0.277934	0.0927653	29.0759	Null --- Year quality	8	-198.16	413.194	1.27667	0.00732745	396.32
8	-1.078 ± 0.1294	N.A.	N.A.	N.A.	-1.487 ± 1.0458	N.A.	N.A.	N.A.	N.A.	N.A.	N.A.	4	-182.098	372.32	0	0.130149	364.196	0.8 ± 0.03223	N.A.	N.A.	N.A.	N.A.	-0.048 ± 0.03246	N.A.	-0.037 ± 0.03238	N.A.	N.A.	N.A.	6	-13.9022	40.9396	1.34167	0.0545003	27.8045	WPO sired by relatives --- Pairwise r social pair, Year quality	10	-196	413.259	1.34167	0.00709315	392.001
9	-1.004 ± 0.1616	N.A.	-0.297 ± 0.3082	N.A.	-1.565 ± 1.0583	N.A.	N.A.	N.A.	N.A.	N.A.	N.A.	5	-181.61	373.406	1.08645	0.0755999	363.22	0.8 ± 0.0325	N.A.	N.A.	N.A.	N.A.	-0.047 ± 0.03272	N.A.	N.A.	N.A.	N.A.	N.A.	5	-14.5379	39.8759	0.277934	0.0927653	29.0759	EPO reared in low quality year, WPO sired by relatives --- Year quality	10	-196.148	413.282	1.36438	0.00701305	392.296
10	-1.079 ± 0.14882	N.A.	N.A.	N.A.	-1.507 ± 1.05398	0.077 ± 0.13044	N.A.	N.A.	N.A.	N.A.	N.A.	5	-181.92	374.026	1.70606	0.0554594	363.84	0.8 ± 0.03291	N.A.	N.A.	N.A.	N.A.	N.A.	N.A.	N.A.	N.A.	N.A.	N.A.	4	-15.5358	39.598	0	0.106595	31.0716	WPO sired by relatives, Year quality --- Null	9	-197.456	413.624	1.70606	0.00591171	394.912
11	-1.12431	N.A.	N.A.	N.A.	N.A.	N.A.	N.A.	-0.144605	N.A.	N.A.	N.A.	4	-183.022	374.168	1.84836	0.0516504	366.045	0.800082	N.A.	N.A.	N.A.	N.A.	N.A.	N.A.	N.A.	N.A.	N.A.	N.A.	4	-15.5358	39.598	0	0.106595	31.0716	Pairwise r social pair --- Null	8	-198.558	413.766	1.84836	0.0055057	397.116
12	-1.11898	N.A.	N.A.	N.A.	N.A.	N.A.	N.A.	N.A.	N.A.	N.A.	N.A.	3	-183.622	373.318	0.998737	0.0789891	367.245	0.779766	N.A.	0.090245	N.A.	N.A.	N.A.	N.A.	N.A.	N.A.	N.A.	N.A.	5	-14.8847	40.5694	0.971406	0.0655844	29.7694	Null --- EPO reared in low quality year	8	-198.507	413.888	1.97014	0.00518045	397.014
13	-1.07858	N.A.	N.A.	N.A.	-1.50745	0.0771539	N.A.	N.A.	N.A.	N.A.	N.A.	5	-181.92	374.026	1.70606	0.0554594	363.84	0.800086	N.A.	N.A.	N.A.	N.A.	-0.0465147	N.A.	N.A.	N.A.	N.A.	N.A.	5	-14.5379	39.8759	0.277934	0.0927653	29.0759	WPO sired by relatives, Year quality --- Year quality	10	-196.458	413.902	1.98399	0.00514471	392.916
14	-1.07756	N.A.	N.A.	N.A.	-1.48739	N.A.	N.A.	N.A.	N.A.	N.A.	N.A.	4	-182.098	372.32	0	0.130149	364.196	0.778902	N.A.	0.094912	N.A.	N.A.	N.A.	N.A.	-0.0374499	N.A.	N.A.	N.A.	6	-14.2323	41.5998	2.00182	0.0391785	28.4646	WPO sired by relatives --- EPO reared in low quality year, Pairwise r social pair	10	-196.33	413.919	2.00182	0.00509904	392.661
15	-1.07773	N.A.	N.A.	N.A.	-1.48444	N.A.	0.0131585	N.A.	N.A.	N.A.	N.A.	5	-182.093	374.371	2.05172	0.0466569	364.186	0.800082	N.A.	N.A.	N.A.	N.A.	N.A.	N.A.	N.A.	N.A.	N.A.	N.A.	4	-15.5358	39.598	0	0.106595	31.0716	WPO sired by relatives, Number of helpers --- Null	9	-197.629	413.969	2.05172	0.00497341	395.257
16	-1.00418	N.A.	-0.297486	N.A.	-1.56534	N.A.	N.A.	N.A.	N.A.	N.A.	N.A.	5	-181.61	373.406	1.08645	0.0755999	363.22	0.779766	N.A.	0.090245	N.A.	N.A.	N.A.	N.A.	N.A.	N.A.	N.A.	N.A.	5	-14.8847	40.5694	0.971406	0.0655844	29.7694	EPO reared in low quality year, WPO sired by relatives --- EPO reared in low quality year	10	-196.495	413.975	2.05785	0.00495817	392.99
17	-1.07519	N.A.	N.A.	-0.0234203	-1.48976	N.A.	N.A.	N.A.	N.A.	N.A.	N.A.	5	-182.097	374.379	2.05933	0.0464796	364.193	0.800082	N.A.	N.A.	N.A.	N.A.	N.A.	N.A.	N.A.	N.A.	N.A.	N.A.	4	-15.5358	39.598	0	0.106595	31.0716	WPO sired by relatives, EPO reared in abscence of helpers --- Null	9	-197.632	413.977	2.05933	0.00495451	395.265
18	-1.11898	N.A.	N.A.	N.A.	N.A.	N.A.	N.A.	N.A.	N.A.	N.A.	N.A.	3	-183.622	373.318	0.998737	0.0789891	367.245	0.800245	N.A.	N.A.	N.A.	N.A.	N.A.	N.A.	-0.0352959	N.A.	N.A.	N.A.	5	-14.9612	40.7225	1.12452	0.0607506	29.9225	Null --- Pairwise r social pair	8	-198.584	414.041	2.12326	0.00479864	397.167
19	-1.12431	N.A.	N.A.	N.A.	N.A.	N.A.	N.A.	-0.144605	N.A.	N.A.	N.A.	4	-183.022	374.168	1.84836	0.0516504	366.045	0.800086	N.A.	N.A.	N.A.	N.A.	-0.0465147	N.A.	N.A.	N.A.	N.A.	N.A.	5	-14.5379	39.8759	0.277934	0.0927653	29.0759	Pairwise r social pair --- Year quality	9	-197.56	414.044	2.12629	0.00479137	395.12
20	-1.07756	N.A.	N.A.	N.A.	-1.48739	N.A.	N.A.	N.A.	N.A.	N.A.	N.A.	4	-182.098	372.32	0	0.130149	364.196	0.810693	0.0671868	N.A.	N.A.	N.A.	N.A.	N.A.	N.A.	N.A.	N.A.	N.A.	5	-15.504	41.808	2.21005	0.0353046	31.008	WPO sired by relatives --- EPP	9	-197.602	414.128	2.21005	0.00459486	395.204
21	-1.00418	N.A.	-0.297486	N.A.	-1.56534	N.A.	N.A.	N.A.	N.A.	N.A.	N.A.	5	-181.61	373.406	1.08645	0.0755999	363.22	0.800245	N.A.	N.A.	N.A.	N.A.	N.A.	N.A.	-0.0352959	N.A.	N.A.	N.A.	5	-14.9612	40.7225	1.12452	0.0607506	29.9225	EPO reared in low quality year, WPO sired by relatives --- Pairwise r social pair	10	-196.571	414.129	2.21097	0.00459274	393.143
22	-1.07756	N.A.	N.A.	N.A.	-1.48739	N.A.	N.A.	N.A.	N.A.	N.A.	N.A.	4	-182.098	372.32	0	0.130149	364.196	0.80007	N.A.	N.A.	N.A.	N.A.	N.A.	-0.00295194	N.A.	N.A.	N.A.	N.A.	5	-15.5319	41.8638	2.2658	0.0343342	31.0638	WPO sired by relatives --- Number of helpers	9	-197.63	414.183	2.2658	0.00446855	395.26
23	-1.07756	N.A.	N.A.	N.A.	-1.48739	N.A.	N.A.	N.A.	N.A.	N.A.	N.A.	4	-182.098	372.32	0	0.130149	364.196	0.800949	N.A.	N.A.	-0.00876946	N.A.	N.A.	N.A.	N.A.	N.A.	N.A.	N.A.	5	-15.5328	41.8656	2.26767	0.034302	31.0656	WPO sired by relatives --- EPO reared in abscence of helpers	9	-197.631	414.185	2.26767	0.00446436	395.262
24	-1.07756	N.A.	N.A.	N.A.	-1.48739	N.A.	N.A.	N.A.	N.A.	N.A.	N.A.	4	-182.098	372.32	0	0.130149	364.196	0.800341	N.A.	N.A.	N.A.	-0.0205191	N.A.	N.A.	N.A.	N.A.	N.A.	N.A.	5	-15.5334	41.8668	2.26885	0.0342818	31.0668	WPO sired by relatives --- WPO sired by relatives	9	-197.632	414.186	2.26885	0.00446174	395.263
25	-1.07773	N.A.	N.A.	N.A.	-1.48444	N.A.	0.0131585	N.A.	N.A.	N.A.	N.A.	5	-182.093	374.371	2.05172	0.0466569	364.186	0.800086	N.A.	N.A.	N.A.	N.A.	-0.0465147	N.A.	N.A.	N.A.	N.A.	N.A.	5	-14.5379	39.8759	0.277934	0.0927653	29.0759	WPO sired by relatives, Number of helpers --- Year quality	10	-196.631	414.247	2.32965	0.00432814	393.262
26	-1.07519	N.A.	N.A.	-0.0234203	-1.48976	N.A.	N.A.	N.A.	N.A.	N.A.	N.A.	5	-182.097	374.379	2.05933	0.0464796	364.193	0.800086	N.A.	N.A.	N.A.	N.A.	-0.0465147	N.A.	N.A.	N.A.	N.A.	N.A.	5	-14.5379	39.8759	0.277934	0.0927653	29.0759	WPO sired by relatives, EPO reared in abscence of helpers --- Year quality	10	-196.635	414.255	2.33727	0.00431169	393.269
27	-1.11898	N.A.	N.A.	N.A.	N.A.	N.A.	N.A.	N.A.	N.A.	N.A.	N.A.	3	-183.622	373.318	0.998737	0.0789891	367.245	0.800216	N.A.	N.A.	N.A.	N.A.	-0.0475565	N.A.	-0.03666	N.A.	N.A.	N.A.	6	-13.9022	40.9396	1.34167	0.0545003	27.8045	Null --- Pairwise r social pair, Year quality	9	-197.525	414.258	2.3404	0.00430493	395.049
28	-1.06087	N.A.	-0.238411	N.A.	N.A.	N.A.	N.A.	N.A.	N.A.	N.A.	N.A.	4	-183.306	374.736	2.4163	0.038882	366.613	0.800082	N.A.	N.A.	N.A.	N.A.	N.A.	N.A.	N.A.	N.A.	N.A.	N.A.	4	-15.5358	39.598	0	0.106595	31.0716	EPO reared in low quality year --- Null	8	-198.842	414.334	2.4163	0.00414464	397.684
29	-1.00418	N.A.	-0.297486	N.A.	-1.56534	N.A.	N.A.	N.A.	N.A.	N.A.	N.A.	5	-181.61	373.406	1.08645	0.0755999	363.22	0.800216	N.A.	N.A.	N.A.	N.A.	-0.0475565	N.A.	-0.03666	N.A.	N.A.	N.A.	6	-13.9022	40.9396	1.34167	0.0545003	27.8045	EPO reared in low quality year, WPO sired by relatives --- Pairwise r social pair, Year quality	11	-195.512	414.346	2.42811	0.00412022	391.025
30	-1.07756	N.A.	N.A.	N.A.	-1.48739	N.A.	N.A.	N.A.	N.A.	N.A.	N.A.	4	-182.098	372.32	0	0.130149	364.196	0.800063	N.A.	N.A.	N.A.	N.A.	-0.047566	-0.00863228	N.A.	N.A.	N.A.	N.A.	6	-14.5037	42.1426	2.54467	0.0298656	29.0075	WPO sired by relatives --- Number of helpers, Year quality	10	-196.602	414.462	2.54467	0.00388697	393.204
31	-1.07756	N.A.	N.A.	N.A.	-1.48739	N.A.	N.A.	N.A.	N.A.	N.A.	N.A.	4	-182.098	372.32	0	0.130149	364.196	0.800894	N.A.	N.A.	N.A.	-0.0640278	-0.0472558	N.A.	N.A.	N.A.	N.A.	N.A.	6	-14.5141	42.1633	2.56534	0.0295585	29.0282	WPO sired by relatives --- WPO sired by relatives, Year quality	10	-196.612	414.483	2.56534	0.003847	393.224
32	-1.07756	N.A.	N.A.	N.A.	-1.48739	N.A.	N.A.	N.A.	N.A.	N.A.	N.A.	4	-182.098	372.32	0	0.130149	364.196	0.805763	0.0666233	N.A.	N.A.	N.A.	-0.0461177	N.A.	N.A.	N.A.	N.A.	N.A.	6	-14.5287	42.1925	2.5945	0.0291306	29.0573	WPO sired by relatives --- EPP, Year quality	10	-196.627	414.512	2.5945	0.00379131	393.254
33	-1.07756	N.A.	N.A.	N.A.	-1.48739	N.A.	N.A.	N.A.	N.A.	N.A.	N.A.	4	-182.098	372.32	0	0.130149	364.196	0.799599	N.A.	N.A.	0.00492421	N.A.	-0.0466465	N.A.	N.A.	N.A.	N.A.	N.A.	6	-14.537	42.2091	2.61115	0.0288892	29.074	WPO sired by relatives --- EPO reared in abscence of helpers, Year quality	10	-196.635	414.529	2.61115	0.00375989	393.27
34	-1.07858	N.A.	N.A.	N.A.	-1.50745	0.0771539	N.A.	N.A.	N.A.	N.A.	N.A.	5	-181.92	374.026	1.70606	0.0554594	363.84	0.779766	N.A.	0.090245	N.A.	N.A.	N.A.	N.A.	N.A.	N.A.	N.A.	N.A.	5	-14.8847	40.5694	0.971406	0.0655844	29.7694	WPO sired by relatives, Year quality --- EPO reared in low quality year	10	-196.805	414.595	2.67746	0.00363727	393.609
35	-1.06087	N.A.	-0.238411	N.A.	N.A.	N.A.	N.A.	N.A.	N.A.	N.A.	N.A.	4	-183.306	374.736	2.4163	0.038882	366.613	0.800086	N.A.	N.A.	N.A.	N.A.	-0.0465147	N.A.	N.A.	N.A.	N.A.	N.A.	5	-14.5379	39.8759	0.277934	0.0927653	29.0759	EPO reared in low quality year --- Year quality	9	-197.844	414.612	2.69423	0.0036069	395.688
36	-1.12011	N.A.	N.A.	N.A.	N.A.	0.0667448	N.A.	N.A.	N.A.	N.A.	N.A.	4	-183.488	375.099	2.77973	0.0324212	366.976	0.800082	N.A.	N.A.	N.A.	N.A.	N.A.	N.A.	N.A.	N.A.	N.A.	N.A.	4	-15.5358	39.598	0	0.106595	31.0716	Year quality --- Null	8	-199.024	414.697	2.77973	0.00345595	398.048
37	-1.12431	N.A.	N.A.	N.A.	N.A.	N.A.	N.A.	-0.144605	N.A.	N.A.	N.A.	4	-183.022	374.168	1.84836	0.0516504	366.045	0.779766	N.A.	0.090245	N.A.	N.A.	N.A.	N.A.	N.A.	N.A.	N.A.	N.A.	5	-14.8847	40.5694	0.971406	0.0655844	29.7694	Pairwise r social pair --- EPO reared in low quality year	9	-197.907	414.737	2.81977	0.00338746	395.814
38	-1.07858	N.A.	N.A.	N.A.	-1.50745	0.0771539	N.A.	N.A.	N.A.	N.A.	N.A.	5	-181.92	374.026	1.70606	0.0554594	363.84	0.800245	N.A.	N.A.	N.A.	N.A.	N.A.	N.A.	-0.0352959	N.A.	N.A.	N.A.	5	-14.9612	40.7225	1.12452	0.0607506	29.9225	WPO sired by relatives, Year quality --- Pairwise r social pair	10	-196.881	414.748	2.83058	0.00336919	393.762
39	-1.12431	N.A.	N.A.	N.A.	N.A.	N.A.	N.A.	-0.144605	N.A.	N.A.	N.A.	4	-183.022	374.168	1.84836	0.0516504	366.045	0.800245	N.A.	N.A.	N.A.	N.A.	N.A.	N.A.	-0.0352959	N.A.	N.A.	N.A.	5	-14.9612	40.7225	1.12452	0.0607506	29.9225	Pairwise r social pair --- Pairwise r social pair	9	-197.984	414.891	2.97289	0.0031378	395.967
40	-1.11898	N.A.	N.A.	N.A.	N.A.	N.A.	N.A.	N.A.	N.A.	N.A.	N.A.	3	-183.622	373.318	0.998737	0.0789891	367.245	0.778902	N.A.	0.094912	N.A.	N.A.	N.A.	N.A.	-0.0374499	N.A.	N.A.	N.A.	6	-14.2323	41.5998	2.00182	0.0391785	28.4646	Null --- EPO reared in low quality year, Pairwise r social pair	9	-197.855	414.918	3.00056	0.00309468	395.709
41	-1.1191	N.A.	N.A.	N.A.	N.A.	N.A.	0.0220984	N.A.	N.A.	N.A.	N.A.	4	-183.607	375.338	3.01837	0.0287746	367.215	0.800082	N.A.	N.A.	N.A.	N.A.	N.A.	N.A.	N.A.	N.A.	N.A.	N.A.	4	-15.5358	39.598	0	0.106595	31.0716	Number of helpers --- Null	8	-199.143	414.936	3.01837	0.00306724	398.286
42	-1.07773	N.A.	N.A.	N.A.	-1.48444	N.A.	0.0131585	N.A.	N.A.	N.A.	N.A.	5	-182.093	374.371	2.05172	0.0466569	364.186	0.779766	N.A.	0.090245	N.A.	N.A.	N.A.	N.A.	N.A.	N.A.	N.A.	N.A.	5	-14.8847	40.5694	0.971406	0.0655844	29.7694	WPO sired by relatives, Number of helpers --- EPO reared in low quality year	10	-196.978	414.941	3.02312	0.00305996	393.955
43	-1.07519	N.A.	N.A.	-0.0234203	-1.48976	N.A.	N.A.	N.A.	N.A.	N.A.	N.A.	5	-182.097	374.379	2.05933	0.0464796	364.193	0.779766	N.A.	0.090245	N.A.	N.A.	N.A.	N.A.	N.A.	N.A.	N.A.	N.A.	5	-14.8847	40.5694	0.971406	0.0655844	29.7694	WPO sired by relatives, EPO reared in abscence of helpers --- EPO reared in low quality year	10	-196.981	414.948	3.03074	0.00304833	393.963
44	-1.10931	0.263417	N.A.	N.A.	N.A.	N.A.	N.A.	N.A.	N.A.	N.A.	N.A.	4	-183.621	375.365	3.04483	0.0283964	367.241	0.800082	N.A.	N.A.	N.A.	N.A.	N.A.	N.A.	N.A.	N.A.	N.A.	N.A.	4	-15.5358	39.598	0	0.106595	31.0716	EPP --- Null	8	-199.156	414.962	3.04483	0.00302692	398.313
45	-1.12119	N.A.	N.A.	0.0225741	N.A.	N.A.	N.A.	N.A.	N.A.	N.A.	N.A.	4	-183.621	375.365	3.0456	0.0283855	367.242	0.800082	N.A.	N.A.	N.A.	N.A.	N.A.	N.A.	N.A.	N.A.	N.A.	N.A.	4	-15.5358	39.598	0	0.106595	31.0716	EPO reared in abscence of helpers --- Null	8	-199.157	414.963	3.0456	0.00302577	398.313
46	-1.07858	N.A.	N.A.	N.A.	-1.50745	0.0771539	N.A.	N.A.	N.A.	N.A.	N.A.	5	-181.92	374.026	1.70606	0.0554594	363.84	0.800216	N.A.	N.A.	N.A.	N.A.	-0.0475565	N.A.	-0.03666	N.A.	N.A.	N.A.	6	-13.9022	40.9396	1.34167	0.0545003	27.8045	WPO sired by relatives, Year quality --- Pairwise r social pair, Year quality	11	-195.822	414.965	3.04772	0.00302255	391.644
47	-1.12011	N.A.	N.A.	N.A.	N.A.	0.0667448	N.A.	N.A.	N.A.	N.A.	N.A.	4	-183.488	375.099	2.77973	0.0324212	366.976	0.800086	N.A.	N.A.	N.A.	N.A.	-0.0465147	N.A.	N.A.	N.A.	N.A.	N.A.	5	-14.5379	39.8759	0.277934	0.0927653	29.0759	Year quality --- Year quality	9	-198.026	414.975	3.05767	0.00300756	396.052
48	-1.00418	N.A.	-0.297486	N.A.	-1.56534	N.A.	N.A.	N.A.	N.A.	N.A.	N.A.	5	-181.61	373.406	1.08645	0.0755999	363.22	0.778902	N.A.	0.094912	N.A.	N.A.	N.A.	N.A.	-0.0374499	N.A.	N.A.	N.A.	6	-14.2323	41.5998	2.00182	0.0391785	28.4646	EPO reared in low quality year, WPO sired by relatives --- EPO reared in low quality year, Pairwise r social pair	11	-195.843	415.006	3.08827	0.00296189	391.685
49	-1.00412	N.A.	-0.297702	N.A.	-1.56186	N.A.	0.0143947	N.A.	N.A.	N.A.	N.A.	6	-181.604	375.469	3.14901	0.0269551	363.208	0.800082	N.A.	N.A.	N.A.	N.A.	N.A.	N.A.	N.A.	N.A.	N.A.	N.A.	4	-15.5358	39.598	0	0.106595	31.0716	EPO reared in low quality year, WPO sired by relatives, Number of helpers --- Null	10	-197.14	415.067	3.14901	0.00287329	394.279
50	-1.00587	N.A.	-0.298998	0.0214577	-1.56338	N.A.	N.A.	N.A.	N.A.	N.A.	N.A.	6	-181.609	375.479	3.15913	0.0268191	363.218	0.800082	N.A.	N.A.	N.A.	N.A.	N.A.	N.A.	N.A.	N.A.	N.A.	N.A.	4	-15.5358	39.598	0	0.106595	31.0716	EPO reared in low quality year, WPO sired by relatives, EPO reared in abscence of helpers --- Null	10	-197.145	415.077	3.15913	0.00285879	394.29
51	-1.07773	N.A.	N.A.	N.A.	-1.48444	N.A.	0.0131585	N.A.	N.A.	N.A.	N.A.	5	-182.093	374.371	2.05172	0.0466569	364.186	0.800245	N.A.	N.A.	N.A.	N.A.	N.A.	N.A.	-0.0352959	N.A.	N.A.	N.A.	5	-14.9612	40.7225	1.12452	0.0607506	29.9225	WPO sired by relatives, Number of helpers --- Pairwise r social pair	10	-197.054	415.094	3.17624	0.00283443	394.108
52	-1.07519	N.A.	N.A.	-0.0234203	-1.48976	N.A.	N.A.	N.A.	N.A.	N.A.	N.A.	5	-182.097	374.379	2.05933	0.0464796	364.193	0.800245	N.A.	N.A.	N.A.	N.A.	N.A.	N.A.	-0.0352959	N.A.	N.A.	N.A.	5	-14.9612	40.7225	1.12452	0.0607506	29.9225	WPO sired by relatives, EPO reared in abscence of helpers --- Pairwise r social pair	10	-197.058	415.102	3.18386	0.00282366	394.116
53	-1.12431	N.A.	N.A.	N.A.	N.A.	N.A.	N.A.	-0.144605	N.A.	N.A.	N.A.	4	-183.022	374.168	1.84836	0.0516504	366.045	0.800216	N.A.	N.A.	N.A.	N.A.	-0.0475565	N.A.	-0.03666	N.A.	N.A.	N.A.	6	-13.9022	40.9396	1.34167	0.0545003	27.8045	Pairwise r social pair --- Pairwise r social pair, Year quality	10	-196.925	415.108	3.19003	0.00281497	393.849
54	-1.11898	N.A.	N.A.	N.A.	N.A.	N.A.	N.A.	N.A.	N.A.	N.A.	N.A.	3	-183.622	373.318	0.998737	0.0789891	367.245	0.810693	0.0671868	N.A.	N.A.	N.A.	N.A.	N.A.	N.A.	N.A.	N.A.	N.A.	5	-15.504	41.808	2.21005	0.0353046	31.008	Null --- EPP	8	-199.126	415.126	3.20879	0.00278868	398.253
55	-1.11898	N.A.	N.A.	N.A.	N.A.	N.A.	N.A.	N.A.	N.A.	N.A.	N.A.	3	-183.622	373.318	0.998737	0.0789891	367.245	0.80007	N.A.	N.A.	N.A.	N.A.	N.A.	-0.00295194	N.A.	N.A.	N.A.	N.A.	5	-15.5319	41.8638	2.2658	0.0343342	31.0638	Null --- Number of helpers	8	-199.154	415.182	3.26453	0.00271203	398.308
56	-1.11898	N.A.	N.A.	N.A.	N.A.	N.A.	N.A.	N.A.	N.A.	N.A.	N.A.	3	-183.622	373.318	0.998737	0.0789891	367.245	0.800949	N.A.	N.A.	-0.00876946	N.A.	N.A.	N.A.	N.A.	N.A.	N.A.	N.A.	5	-15.5328	41.8656	2.26767	0.034302	31.0656	Null --- EPO reared in abscence of helpers	8	-199.155	415.184	3.26641	0.00270948	398.31
57	-1.11898	N.A.	N.A.	N.A.	N.A.	N.A.	N.A.	N.A.	N.A.	N.A.	N.A.	3	-183.622	373.318	0.998737	0.0789891	367.245	0.800341	N.A.	N.A.	N.A.	-0.0205191	N.A.	N.A.	N.A.	N.A.	N.A.	N.A.	5	-15.5334	41.8668	2.26885	0.0342818	31.0668	Null --- WPO sired by relatives	8	-199.156	415.185	3.26759	0.00270789	398.311
58	-1.07756	N.A.	N.A.	N.A.	-1.48739	N.A.	N.A.	N.A.	N.A.	N.A.	N.A.	4	-182.098	372.32	0	0.130149	364.196	0.781539	N.A.	0.0915859	-0.0211994	N.A.	N.A.	N.A.	N.A.	N.A.	N.A.	N.A.	6	-14.8673	42.8697	3.27176	0.0207627	29.7346	WPO sired by relatives --- EPO reared in low quality year, EPO reared in abscence of helpers	10	-196.965	415.189	3.27176	0.00270225	393.931
59	-1.1191	N.A.	N.A.	N.A.	N.A.	N.A.	0.0220984	N.A.	N.A.	N.A.	N.A.	4	-183.607	375.338	3.01837	0.0287746	367.215	0.800086	N.A.	N.A.	N.A.	N.A.	-0.0465147	N.A.	N.A.	N.A.	N.A.	N.A.	5	-14.5379	39.8759	0.277934	0.0927653	29.0759	Number of helpers --- Year quality	9	-198.145	415.214	3.2963	0.00266929	396.29
60	-1.00418	N.A.	-0.297486	N.A.	-1.56534	N.A.	N.A.	N.A.	N.A.	N.A.	N.A.	5	-181.61	373.406	1.08645	0.0755999	363.22	0.810693	0.0671868	N.A.	N.A.	N.A.	N.A.	N.A.	N.A.	N.A.	N.A.	N.A.	5	-15.504	41.808	2.21005	0.0353046	31.008	EPO reared in low quality year, WPO sired by relatives --- EPP	10	-197.114	415.214	3.2965	0.00266903	394.228
61	-1.07756	N.A.	N.A.	N.A.	-1.48739	N.A.	N.A.	N.A.	N.A.	N.A.	N.A.	4	-182.098	372.32	0	0.130149	364.196	0.779791	N.A.	0.0901231	N.A.	N.A.	N.A.	-0.000979185	N.A.	N.A.	N.A.	N.A.	6	-14.8842	42.9036	3.30567	0.0204137	29.7685	WPO sired by relatives --- EPO reared in low quality year, Number of helpers	10	-196.982	415.223	3.30567	0.00265682	393.965
62	-1.07756	N.A.	N.A.	N.A.	-1.48739	N.A.	N.A.	N.A.	N.A.	N.A.	N.A.	4	-182.098	372.32	0	0.130149	364.196	0.779765	N.A.	0.0902459	N.A.	5.76969e-05	N.A.	N.A.	N.A.	N.A.	N.A.	N.A.	6	-14.8847	42.9045	3.30654	0.0204048	29.7694	WPO sired by relatives --- EPO reared in low quality year, WPO sired by relatives	10	-196.983	415.224	3.30654	0.00265566	393.966
63	-1.10931	0.263417	N.A.	N.A.	N.A.	N.A.	N.A.	N.A.	N.A.	N.A.	N.A.	4	-183.621	375.365	3.04483	0.0283964	367.241	0.800086	N.A.	N.A.	N.A.	N.A.	-0.0465147	N.A.	N.A.	N.A.	N.A.	N.A.	5	-14.5379	39.8759	0.277934	0.0927653	29.0759	EPP --- Year quality	9	-198.158	415.24	3.32277	0.0026342	396.317
64	-1.12119	N.A.	N.A.	0.0225741	N.A.	N.A.	N.A.	N.A.	N.A.	N.A.	N.A.	4	-183.621	375.365	3.0456	0.0283855	367.242	0.800086	N.A.	N.A.	N.A.	N.A.	-0.0465147	N.A.	N.A.	N.A.	N.A.	N.A.	5	-14.5379	39.8759	0.277934	0.0927653	29.0759	EPO reared in abscence of helpers --- Year quality	9	-198.159	415.241	3.32353	0.00263319	396.318
65	-1.00418	N.A.	-0.297486	N.A.	-1.56534	N.A.	N.A.	N.A.	N.A.	N.A.	N.A.	5	-181.61	373.406	1.08645	0.0755999	363.22	0.80007	N.A.	N.A.	N.A.	N.A.	N.A.	-0.00295194	N.A.	N.A.	N.A.	N.A.	5	-15.5319	41.8638	2.2658	0.0343342	31.0638	EPO reared in low quality year, WPO sired by relatives --- Number of helpers	10	-197.142	415.27	3.35224	0.00259566	394.284
66	-1.00418	N.A.	-0.297486	N.A.	-1.56534	N.A.	N.A.	N.A.	N.A.	N.A.	N.A.	5	-181.61	373.406	1.08645	0.0755999	363.22	0.800949	N.A.	N.A.	-0.00876946	N.A.	N.A.	N.A.	N.A.	N.A.	N.A.	N.A.	5	-15.5328	41.8656	2.26767	0.034302	31.0656	EPO reared in low quality year, WPO sired by relatives --- EPO reared in abscence of helpers	10	-197.143	415.272	3.35412	0.00259323	394.286
67	-1.00418	N.A.	-0.297486	N.A.	-1.56534	N.A.	N.A.	N.A.	N.A.	N.A.	N.A.	5	-181.61	373.406	1.08645	0.0755999	363.22	0.800341	N.A.	N.A.	N.A.	-0.0205191	N.A.	N.A.	N.A.	N.A.	N.A.	N.A.	5	-15.5334	41.8668	2.26885	0.0342818	31.0668	EPO reared in low quality year, WPO sired by relatives --- WPO sired by relatives	10	-197.144	415.273	3.3553	0.0025917	394.287
68	-1.07049	N.A.	-0.220098	N.A.	N.A.	N.A.	N.A.	-0.139159	N.A.	N.A.	N.A.	5	-182.755	375.696	3.37647	0.0240574	365.51	0.800082	N.A.	N.A.	N.A.	N.A.	N.A.	N.A.	N.A.	N.A.	N.A.	N.A.	4	-15.5358	39.598	0	0.106595	31.0716	EPO reared in low quality year, Pairwise r social pair --- Null	9	-198.291	415.294	3.37647	0.00256441	396.582
69	-1.06087	N.A.	-0.238411	N.A.	N.A.	N.A.	N.A.	N.A.	N.A.	N.A.	N.A.	4	-183.306	374.736	2.4163	0.038882	366.613	0.779766	N.A.	0.090245	N.A.	N.A.	N.A.	N.A.	N.A.	N.A.	N.A.	N.A.	5	-14.8847	40.5694	0.971406	0.0655844	29.7694	EPO reared in low quality year --- EPO reared in low quality year	9	-198.191	415.305	3.3877	0.00255005	396.382
70	-1.07773	N.A.	N.A.	N.A.	-1.48444	N.A.	0.0131585	N.A.	N.A.	N.A.	N.A.	5	-182.093	374.371	2.05172	0.0466569	364.186	0.800216	N.A.	N.A.	N.A.	N.A.	-0.0475565	N.A.	-0.03666	N.A.	N.A.	N.A.	6	-13.9022	40.9396	1.34167	0.0545003	27.8045	WPO sired by relatives, Number of helpers --- Pairwise r social pair, Year quality	11	-195.995	415.311	3.39338	0.00254281	391.99
71	-1.07519	N.A.	N.A.	-0.0234203	-1.48976	N.A.	N.A.	N.A.	N.A.	N.A.	N.A.	5	-182.097	374.379	2.05933	0.0464796	364.193	0.800216	N.A.	N.A.	N.A.	N.A.	-0.0475565	N.A.	-0.03666	N.A.	N.A.	N.A.	6	-13.9022	40.9396	1.34167	0.0545003	27.8045	WPO sired by relatives, EPO reared in abscence of helpers --- Pairwise r social pair, Year quality	11	-195.999	415.319	3.401	0.00253315	391.998
72	-1.00412	N.A.	-0.297702	N.A.	-1.56186	N.A.	0.0143947	N.A.	N.A.	N.A.	N.A.	6	-181.604	375.469	3.14901	0.0269551	363.208	0.800086	N.A.	N.A.	N.A.	N.A.	-0.0465147	N.A.	N.A.	N.A.	N.A.	N.A.	5	-14.5379	39.8759	0.277934	0.0927653	29.0759	EPO reared in low quality year, WPO sired by relatives, Number of helpers --- Year quality	11	-196.142	415.345	3.42694	0.0025005	392.284
73	-1.00587	N.A.	-0.298998	0.0214577	-1.56338	N.A.	N.A.	N.A.	N.A.	N.A.	N.A.	6	-181.609	375.479	3.15913	0.0268191	363.218	0.800086	N.A.	N.A.	N.A.	N.A.	-0.0465147	N.A.	N.A.	N.A.	N.A.	N.A.	5	-14.5379	39.8759	0.277934	0.0927653	29.0759	EPO reared in low quality year, WPO sired by relatives, EPO reared in abscence of helpers --- Year quality	11	-196.147	415.355	3.43706	0.00248788	392.294
74	-1.07756	N.A.	N.A.	N.A.	-1.48739	N.A.	N.A.	N.A.	N.A.	N.A.	N.A.	4	-182.098	372.32	0	0.130149	364.196	0.803568	0.0676846	N.A.	N.A.	N.A.	N.A.	N.A.	-0.0348602	N.A.	N.A.	N.A.	6	-14.9582	43.0515	3.4535	0.0189592	29.9163	WPO sired by relatives --- EPP, Pairwise r social pair	10	-197.056	415.371	3.4535	0.00246752	394.113
75	-1.07756	N.A.	N.A.	N.A.	-1.48739	N.A.	N.A.	N.A.	N.A.	N.A.	N.A.	4	-182.098	372.32	0	0.130149	364.196	0.800252	N.A.	N.A.	N.A.	N.A.	N.A.	0.00212817	-0.0355918	N.A.	N.A.	N.A.	6	-14.9592	43.0535	3.45557	0.0189396	29.9184	WPO sired by relatives --- Pairwise r social pair, Number of helpers	10	-197.057	415.373	3.45557	0.00246497	394.115
76	-1.07756	N.A.	N.A.	N.A.	-1.48739	N.A.	N.A.	N.A.	N.A.	N.A.	N.A.	4	-182.098	372.32	0	0.130149	364.196	0.800927	N.A.	N.A.	-0.00689223	N.A.	N.A.	N.A.	-0.0352585	N.A.	N.A.	N.A.	6	-14.9594	43.0538	3.45589	0.0189366	29.9187	WPO sired by relatives --- EPO reared in abscence of helpers, Pairwise r social pair	10	-197.057	415.374	3.45589	0.00246458	394.115
77	-1.06087	N.A.	-0.238411	N.A.	N.A.	N.A.	N.A.	N.A.	N.A.	N.A.	N.A.	4	-183.306	374.736	2.4163	0.038882	366.613	0.800245	N.A.	N.A.	N.A.	N.A.	N.A.	N.A.	-0.0352959	N.A.	N.A.	N.A.	5	-14.9612	40.7225	1.12452	0.0607506	29.9225	EPO reared in low quality year --- Pairwise r social pair	9	-198.268	415.458	3.54082	0.00236211	396.535
78	-1.11898	N.A.	N.A.	N.A.	N.A.	N.A.	N.A.	N.A.	N.A.	N.A.	N.A.	3	-183.622	373.318	0.998737	0.0789891	367.245	0.800063	N.A.	N.A.	N.A.	N.A.	-0.047566	-0.00863228	N.A.	N.A.	N.A.	N.A.	6	-14.5037	42.1426	2.54467	0.0298656	29.0075	Null --- Number of helpers, Year quality	9	-198.126	415.461	3.5434	0.00235906	396.252
79	-1.11898	N.A.	N.A.	N.A.	N.A.	N.A.	N.A.	N.A.	N.A.	N.A.	N.A.	3	-183.622	373.318	0.998737	0.0789891	367.245	0.800894	N.A.	N.A.	N.A.	-0.0640278	-0.0472558	N.A.	N.A.	N.A.	N.A.	N.A.	6	-14.5141	42.1633	2.56534	0.0295585	29.0282	Null --- WPO sired by relatives, Year quality	9	-198.136	415.482	3.56408	0.0023348	396.273
80	-1.11898	N.A.	N.A.	N.A.	N.A.	N.A.	N.A.	N.A.	N.A.	N.A.	N.A.	3	-183.622	373.318	0.998737	0.0789891	367.245	0.805763	0.0666233	N.A.	N.A.	N.A.	-0.0461177	N.A.	N.A.	N.A.	N.A.	N.A.	6	-14.5287	42.1925	2.5945	0.0291306	29.0573	Null --- EPP, Year quality	9	-198.151	415.511	3.59324	0.002301	396.302
81	-1.11898	N.A.	N.A.	N.A.	N.A.	N.A.	N.A.	N.A.	N.A.	N.A.	N.A.	3	-183.622	373.318	0.998737	0.0789891	367.245	0.799599	N.A.	N.A.	0.00492421	N.A.	-0.0466465	N.A.	N.A.	N.A.	N.A.	N.A.	6	-14.537	42.2091	2.61115	0.0288892	29.074	Null --- EPO reared in abscence of helpers, Year quality	9	-198.159	415.528	3.60988	0.00228193	396.319
82	-1.00418	N.A.	-0.297486	N.A.	-1.56534	N.A.	N.A.	N.A.	N.A.	N.A.	N.A.	5	-181.61	373.406	1.08645	0.0755999	363.22	0.800063	N.A.	N.A.	N.A.	N.A.	-0.047566	-0.00863228	N.A.	N.A.	N.A.	N.A.	6	-14.5037	42.1426	2.54467	0.0298656	29.0075	EPO reared in low quality year, WPO sired by relatives --- Number of helpers, Year quality	11	-196.114	415.549	3.63111	0.00225784	392.228
83	-1.00418	N.A.	-0.297486	N.A.	-1.56534	N.A.	N.A.	N.A.	N.A.	N.A.	N.A.	5	-181.61	373.406	1.08645	0.0755999	363.22	0.800894	N.A.	N.A.	N.A.	-0.0640278	-0.0472558	N.A.	N.A.	N.A.	N.A.	N.A.	6	-14.5141	42.1633	2.56534	0.0295585	29.0282	EPO reared in low quality year, WPO sired by relatives --- WPO sired by relatives, Year quality	11	-196.124	415.569	3.65179	0.00223462	392.249
84	-1.07049	N.A.	-0.220098	N.A.	N.A.	N.A.	N.A.	-0.139159	N.A.	N.A.	N.A.	5	-182.755	375.696	3.37647	0.0240574	365.51	0.800086	N.A.	N.A.	N.A.	N.A.	-0.0465147	N.A.	N.A.	N.A.	N.A.	N.A.	5	-14.5379	39.8759	0.277934	0.0927653	29.0759	EPO reared in low quality year, Pairwise r social pair --- Year quality	10	-197.293	415.572	3.65441	0.00223169	394.586
85	-1.12537	N.A.	N.A.	N.A.	N.A.	0.0643319	N.A.	-0.143522	N.A.	N.A.	N.A.	5	-182.898	375.982	3.66257	0.0208508	365.796	0.800082	N.A.	N.A.	N.A.	N.A.	N.A.	N.A.	N.A.	N.A.	N.A.	N.A.	4	-15.5358	39.598	0	0.106595	31.0716	Pairwise r social pair, Year quality --- Null	9	-198.434	415.58	3.66257	0.0022226	396.868
86	-1.00418	N.A.	-0.297486	N.A.	-1.56534	N.A.	N.A.	N.A.	N.A.	N.A.	N.A.	5	-181.61	373.406	1.08645	0.0755999	363.22	0.805763	0.0666233	N.A.	N.A.	N.A.	-0.0461177	N.A.	N.A.	N.A.	N.A.	N.A.	6	-14.5287	42.1925	2.5945	0.0291306	29.0573	EPO reared in low quality year, WPO sired by relatives --- EPP, Year quality	11	-196.139	415.599	3.68095	0.00220227	392.278
87	-1.00418	N.A.	-0.297486	N.A.	-1.56534	N.A.	N.A.	N.A.	N.A.	N.A.	N.A.	5	-181.61	373.406	1.08645	0.0755999	363.22	0.799599	N.A.	N.A.	0.00492421	N.A.	-0.0466465	N.A.	N.A.	N.A.	N.A.	N.A.	6	-14.537	42.2091	2.61115	0.0288892	29.074	EPO reared in low quality year, WPO sired by relatives --- EPO reared in abscence of helpers, Year quality	11	-196.147	415.615	3.69759	0.00218402	392.294
88	-1.07858	N.A.	N.A.	N.A.	-1.50745	0.0771539	N.A.	N.A.	N.A.	N.A.	N.A.	5	-181.92	374.026	1.70606	0.0554594	363.84	0.778902	N.A.	0.094912	N.A.	N.A.	N.A.	N.A.	-0.0374499	N.A.	N.A.	N.A.	6	-14.2323	41.5998	2.00182	0.0391785	28.4646	WPO sired by relatives, Year quality --- EPO reared in low quality year, Pairwise r social pair	11	-196.152	415.626	3.70788	0.00217282	392.305
89	-1.07756	N.A.	N.A.	N.A.	-1.48739	N.A.	N.A.	N.A.	N.A.	N.A.	N.A.	4	-182.098	372.32	0	0.130149	364.196	0.800209	N.A.	N.A.	N.A.	N.A.	-0.0479838	-0.00359464	-0.0361766	N.A.	N.A.	N.A.	7	-13.8963	43.3269	3.72892	0.0165201	27.7926	WPO sired by relatives --- Pairwise r social pair, Number of helpers, Year quality	11	-195.994	415.647	3.72892	0.00215008	391.989
90	-1.07756	N.A.	N.A.	N.A.	-1.48739	N.A.	N.A.	N.A.	N.A.	N.A.	N.A.	4	-182.098	372.32	0	0.130149	364.196	0.79947	N.A.	N.A.	0.00753755	N.A.	-0.0477649	N.A.	-0.0367129	N.A.	N.A.	N.A.	7	-13.9	43.3342	3.7362	0.0164601	27.7999	WPO sired by relatives --- EPO reared in abscence of helpers, Pairwise r social pair, Year quality	11	-195.998	415.654	3.7362	0.00214226	391.996
91	-1.07756	N.A.	N.A.	N.A.	-1.48739	N.A.	N.A.	N.A.	N.A.	N.A.	N.A.	4	-182.098	372.32	0	0.130149	364.196	0.797885	0.0670947	N.A.	N.A.	N.A.	-0.0477324	N.A.	-0.0369755	N.A.	N.A.	N.A.	7	-13.9007	43.3356	3.73769	0.0164479	27.8014	WPO sired by relatives --- EPP, Pairwise r social pair, Year quality	11	-195.999	415.655	3.73769	0.00214067	391.998
92	-1.12011	N.A.	N.A.	N.A.	N.A.	0.0667448	N.A.	N.A.	N.A.	N.A.	N.A.	4	-183.488	375.099	2.77973	0.0324212	366.976	0.779766	N.A.	0.090245	N.A.	N.A.	N.A.	N.A.	N.A.	N.A.	N.A.	N.A.	5	-14.8847	40.5694	0.971406	0.0655844	29.7694	Year quality --- EPO reared in low quality year	9	-198.373	415.669	3.75114	0.00212632	396.745
93	-1.06087	N.A.	-0.238411	N.A.	N.A.	N.A.	N.A.	N.A.	N.A.	N.A.	N.A.	4	-183.306	374.736	2.4163	0.038882	366.613	0.800216	N.A.	N.A.	N.A.	N.A.	-0.0475565	N.A.	-0.03666	N.A.	N.A.	N.A.	6	-13.9022	40.9396	1.34167	0.0545003	27.8045	EPO reared in low quality year --- Pairwise r social pair, Year quality	10	-197.209	415.676	3.75796	0.00211908	394.417
94	-1.07874	N.A.	N.A.	N.A.	-1.50372	0.0778566	0.0165499	N.A.	N.A.	N.A.	N.A.	6	-181.912	376.084	3.76454	0.0198144	363.823	0.800082	N.A.	N.A.	N.A.	N.A.	N.A.	N.A.	N.A.	N.A.	N.A.	N.A.	4	-15.5358	39.598	0	0.106595	31.0716	WPO sired by relatives, Number of helpers, Year quality --- Null	10	-197.448	415.682	3.76454	0.00211212	394.895
95	-1.07569	N.A.	N.A.	-0.0309519	-1.51105	0.0774591	N.A.	N.A.	N.A.	N.A.	N.A.	6	-181.917	376.096	3.776	0.0197012	363.835	0.800082	N.A.	N.A.	N.A.	N.A.	N.A.	N.A.	N.A.	N.A.	N.A.	N.A.	4	-15.5358	39.598	0	0.106595	31.0716	WPO sired by relatives, EPO reared in abscence of helpers, Year quality --- Null	10	-197.453	415.694	3.776	0.00210005	394.906
96	-1.12431	N.A.	N.A.	N.A.	N.A.	N.A.	N.A.	-0.144605	N.A.	N.A.	N.A.	4	-183.022	374.168	1.84836	0.0516504	366.045	0.778902	N.A.	0.094912	N.A.	N.A.	N.A.	N.A.	-0.0374499	N.A.	N.A.	N.A.	6	-14.2323	41.5998	2.00182	0.0391785	28.4646	Pairwise r social pair --- EPO reared in low quality year, Pairwise r social pair	10	-197.255	415.768	3.85018	0.00202359	394.509
97	-1.12443	N.A.	N.A.	N.A.	N.A.	N.A.	0.0230973	-0.144703	N.A.	N.A.	N.A.	5	-183.006	376.198	3.8779	0.0187226	366.012	0.800082	N.A.	N.A.	N.A.	N.A.	N.A.	N.A.	N.A.	N.A.	N.A.	N.A.	4	-15.5358	39.598	0	0.106595	31.0716	Pairwise r social pair, Number of helpers --- Null	9	-198.542	415.796	3.8779	0.00199574	397.083
98	-1.13035	N.A.	N.A.	0.0612443	N.A.	N.A.	N.A.	-0.146156	N.A.	N.A.	N.A.	5	-183.012	376.21	3.89074	0.0186027	366.025	0.800082	N.A.	N.A.	N.A.	N.A.	N.A.	N.A.	N.A.	N.A.	N.A.	N.A.	4	-15.5358	39.598	0	0.106595	31.0716	EPO reared in abscence of helpers, Pairwise r social pair --- Null	9	-198.548	415.808	3.89074	0.00198296	397.096
99	-1.14314	0.266861	N.A.	N.A.	N.A.	N.A.	N.A.	-0.146918	N.A.	N.A.	N.A.	5	-183.016	376.217	3.89776	0.0185376	366.032	0.800082	N.A.	N.A.	N.A.	N.A.	N.A.	N.A.	N.A.	N.A.	N.A.	N.A.	4	-15.5358	39.598	0	0.106595	31.0716	EPP, Pairwise r social pair --- Null	9	-198.552	415.815	3.89776	0.00197602	397.103
100	-1.12011	N.A.	N.A.	N.A.	N.A.	0.0667448	N.A.	N.A.	N.A.	N.A.	N.A.	4	-183.488	375.099	2.77973	0.0324212	366.976	0.800245	N.A.	N.A.	N.A.	N.A.	N.A.	N.A.	-0.0352959	N.A.	N.A.	N.A.	5	-14.9612	40.7225	1.12452	0.0607506	29.9225	Year quality --- Pairwise r social pair	9	-198.449	415.822	3.90426	0.00196961	396.898
101	-1.07858	N.A.	N.A.	N.A.	-1.50745	0.0771539	N.A.	N.A.	N.A.	N.A.	N.A.	5	-181.92	374.026	1.70606	0.0554594	363.84	0.810693	0.0671868	N.A.	N.A.	N.A.	N.A.	N.A.	N.A.	N.A.	N.A.	N.A.	5	-15.504	41.808	2.21005	0.0353046	31.008	WPO sired by relatives, Year quality --- EPP	10	-197.424	415.834	3.91611	0.00195797	394.848
102	-1.12537	N.A.	N.A.	N.A.	N.A.	0.0643319	N.A.	-0.143522	N.A.	N.A.	N.A.	5	-182.898	375.982	3.66257	0.0208508	365.796	0.800086	N.A.	N.A.	N.A.	N.A.	-0.0465147	N.A.	N.A.	N.A.	N.A.	N.A.	5	-14.5379	39.8759	0.277934	0.0927653	29.0759	Pairwise r social pair, Year quality --- Year quality	10	-197.436	415.858	3.9405	0.00193424	394.872
103	-1.07858	N.A.	N.A.	N.A.	-1.50745	0.0771539	N.A.	N.A.	N.A.	N.A.	N.A.	5	-181.92	374.026	1.70606	0.0554594	363.84	0.80007	N.A.	N.A.	N.A.	N.A.	N.A.	-0.00295194	N.A.	N.A.	N.A.	N.A.	5	-15.5319	41.8638	2.2658	0.0343342	31.0638	WPO sired by relatives, Year quality --- Number of helpers	10	-197.452	415.889	3.97185	0.00190415	394.904
104	-1.07858	N.A.	N.A.	N.A.	-1.50745	0.0771539	N.A.	N.A.	N.A.	N.A.	N.A.	5	-181.92	374.026	1.70606	0.0554594	363.84	0.800949	N.A.	N.A.	-0.00876946	N.A.	N.A.	N.A.	N.A.	N.A.	N.A.	N.A.	5	-15.5328	41.8656	2.26767	0.034302	31.0656	WPO sired by relatives, Year quality --- EPO reared in abscence of helpers	10	-197.453	415.891	3.97373	0.00190237	394.906
105	-1.07858	N.A.	N.A.	N.A.	-1.50745	0.0771539	N.A.	N.A.	N.A.	N.A.	N.A.	5	-181.92	374.026	1.70606	0.0554594	363.84	0.800341	N.A.	N.A.	N.A.	-0.0205191	N.A.	N.A.	N.A.	N.A.	N.A.	N.A.	5	-15.5334	41.8668	2.26885	0.0342818	31.0668	WPO sired by relatives, Year quality --- WPO sired by relatives	10	-197.453	415.893	3.97491	0.00190125	394.907
106	-1.1191	N.A.	N.A.	N.A.	N.A.	N.A.	0.0220984	N.A.	N.A.	N.A.	N.A.	4	-183.607	375.338	3.01837	0.0287746	367.215	0.779766	N.A.	0.090245	N.A.	N.A.	N.A.	N.A.	N.A.	N.A.	N.A.	N.A.	5	-14.8847	40.5694	0.971406	0.0655844	29.7694	Number of helpers --- EPO reared in low quality year	9	-198.492	415.907	3.98977	0.00188717	396.984
107	-1.10931	0.263417	N.A.	N.A.	N.A.	N.A.	N.A.	N.A.	N.A.	N.A.	N.A.	4	-183.621	375.365	3.04483	0.0283964	367.241	0.779766	N.A.	0.090245	N.A.	N.A.	N.A.	N.A.	N.A.	N.A.	N.A.	N.A.	5	-14.8847	40.5694	0.971406	0.0655844	29.7694	EPP --- EPO reared in low quality year	9	-198.505	415.934	4.01624	0.00186236	397.01
108	-1.12119	N.A.	N.A.	0.0225741	N.A.	N.A.	N.A.	N.A.	N.A.	N.A.	N.A.	4	-183.621	375.365	3.0456	0.0283855	367.242	0.779766	N.A.	0.090245	N.A.	N.A.	N.A.	N.A.	N.A.	N.A.	N.A.	N.A.	5	-14.8847	40.5694	0.971406	0.0655844	29.7694	EPO reared in abscence of helpers --- EPO reared in low quality year	9	-198.506	415.935	4.017	0.00186165	397.011
109	-1.07874	N.A.	N.A.	N.A.	-1.50372	0.0778566	0.0165499	N.A.	N.A.	N.A.	N.A.	6	-181.912	376.084	3.76454	0.0198144	363.823	0.800086	N.A.	N.A.	N.A.	N.A.	-0.0465147	N.A.	N.A.	N.A.	N.A.	N.A.	5	-14.5379	39.8759	0.277934	0.0927653	29.0759	WPO sired by relatives, Number of helpers, Year quality --- Year quality	11	-196.45	415.96	4.04248	0.00183809	392.899
110	-1.07773	N.A.	N.A.	N.A.	-1.48444	N.A.	0.0131585	N.A.	N.A.	N.A.	N.A.	5	-182.093	374.371	2.05172	0.0466569	364.186	0.778902	N.A.	0.094912	N.A.	N.A.	N.A.	N.A.	-0.0374499	N.A.	N.A.	N.A.	6	-14.2323	41.5998	2.00182	0.0391785	28.4646	WPO sired by relatives, Number of helpers --- EPO reared in low quality year, Pairwise r social pair	11	-196.325	415.971	4.05354	0.00182795	392.65
111	-1.07569	N.A.	N.A.	-0.0309519	-1.51105	0.0774591	N.A.	N.A.	N.A.	N.A.	N.A.	6	-181.917	376.096	3.776	0.0197012	363.835	0.800086	N.A.	N.A.	N.A.	N.A.	-0.0465147	N.A.	N.A.	N.A.	N.A.	N.A.	5	-14.5379	39.8759	0.277934	0.0927653	29.0759	WPO sired by relatives, EPO reared in abscence of helpers, Year quality --- Year quality	11	-196.455	415.972	4.05394	0.00182759	392.911
112	-1.12431	N.A.	N.A.	N.A.	N.A.	N.A.	N.A.	-0.144605	N.A.	N.A.	N.A.	4	-183.022	374.168	1.84836	0.0516504	366.045	0.810693	0.0671868	N.A.	N.A.	N.A.	N.A.	N.A.	N.A.	N.A.	N.A.	N.A.	5	-15.504	41.808	2.21005	0.0353046	31.008	Pairwise r social pair --- EPP	9	-198.526	415.976	4.05841	0.0018235	397.053
113	-1.07519	N.A.	N.A.	-0.0234203	-1.48976	N.A.	N.A.	N.A.	N.A.	N.A.	N.A.	5	-182.097	374.379	2.05933	0.0464796	364.193	0.778902	N.A.	0.094912	N.A.	N.A.	N.A.	N.A.	-0.0374499	N.A.	N.A.	N.A.	6	-14.2323	41.5998	2.00182	0.0391785	28.4646	WPO sired by relatives, EPO reared in abscence of helpers --- EPO reared in low quality year, Pairwise r social pair	11	-196.329	415.979	4.06116	0.001821	392.658
114	-1.12431	N.A.	N.A.	N.A.	N.A.	N.A.	N.A.	-0.144605	N.A.	N.A.	N.A.	4	-183.022	374.168	1.84836	0.0516504	366.045	0.80007	N.A.	N.A.	N.A.	N.A.	N.A.	-0.00295194	N.A.	N.A.	N.A.	N.A.	5	-15.5319	41.8638	2.2658	0.0343342	31.0638	Pairwise r social pair --- Number of helpers	9	-198.554	416.032	4.11416	0.00177338	397.108
115	-1.12431	N.A.	N.A.	N.A.	N.A.	N.A.	N.A.	-0.144605	N.A.	N.A.	N.A.	4	-183.022	374.168	1.84836	0.0516504	366.045	0.800949	N.A.	N.A.	-0.00876946	N.A.	N.A.	N.A.	N.A.	N.A.	N.A.	N.A.	5	-15.5328	41.8656	2.26767	0.034302	31.0656	Pairwise r social pair --- EPO reared in abscence of helpers	9	-198.555	416.034	4.11603	0.00177171	397.11
116	-1.12431	N.A.	N.A.	N.A.	N.A.	N.A.	N.A.	-0.144605	N.A.	N.A.	N.A.	4	-183.022	374.168	1.84836	0.0516504	366.045	0.800341	N.A.	N.A.	N.A.	-0.0205191	N.A.	N.A.	N.A.	N.A.	N.A.	N.A.	5	-15.5334	41.8668	2.26885	0.0342818	31.0668	Pairwise r social pair --- WPO sired by relatives	9	-198.556	416.035	4.11721	0.00177067	397.111
117	-1.00412	N.A.	-0.297702	N.A.	-1.56186	N.A.	0.0143947	N.A.	N.A.	N.A.	N.A.	6	-181.604	375.469	3.14901	0.0269551	363.208	0.779766	N.A.	0.090245	N.A.	N.A.	N.A.	N.A.	N.A.	N.A.	N.A.	N.A.	5	-14.8847	40.5694	0.971406	0.0655844	29.7694	EPO reared in low quality year, WPO sired by relatives, Number of helpers --- EPO reared in low quality year	11	-196.489	416.038	4.12042	0.00176784	392.977
118	-1.12011	N.A.	N.A.	N.A.	N.A.	0.0667448	N.A.	N.A.	N.A.	N.A.	N.A.	4	-183.488	375.099	2.77973	0.0324212	366.976	0.800216	N.A.	N.A.	N.A.	N.A.	-0.0475565	N.A.	-0.03666	N.A.	N.A.	N.A.	6	-13.9022	40.9396	1.34167	0.0545003	27.8045	Year quality --- Pairwise r social pair, Year quality	10	-197.39	416.039	4.1214	0.00176697	394.78
119	-1.00587	N.A.	-0.298998	0.0214577	-1.56338	N.A.	N.A.	N.A.	N.A.	N.A.	N.A.	6	-181.609	375.479	3.15913	0.0268191	363.218	0.779766	N.A.	0.090245	N.A.	N.A.	N.A.	N.A.	N.A.	N.A.	N.A.	N.A.	5	-14.8847	40.5694	0.971406	0.0655844	29.7694	EPO reared in low quality year, WPO sired by relatives, EPO reared in abscence of helpers --- EPO reared in low quality year	11	-196.494	416.048	4.13053	0.00175891	392.987
120	-1.1191	N.A.	N.A.	N.A.	N.A.	N.A.	0.0220984	N.A.	N.A.	N.A.	N.A.	4	-183.607	375.338	3.01837	0.0287746	367.215	0.800245	N.A.	N.A.	N.A.	N.A.	N.A.	N.A.	-0.0352959	N.A.	N.A.	N.A.	5	-14.9612	40.7225	1.12452	0.0607506	29.9225	Number of helpers --- Pairwise r social pair	9	-198.569	416.061	4.14289	0.00174808	397.137
121	-1.12443	N.A.	N.A.	N.A.	N.A.	N.A.	0.0230973	-0.144703	N.A.	N.A.	N.A.	5	-183.006	376.198	3.8779	0.0187226	366.012	0.800086	N.A.	N.A.	N.A.	N.A.	-0.0465147	N.A.	N.A.	N.A.	N.A.	N.A.	5	-14.5379	39.8759	0.277934	0.0927653	29.0759	Pairwise r social pair, Number of helpers --- Year quality	10	-197.544	416.073	4.15583	0.00173681	395.088
122	-1.13035	N.A.	N.A.	0.0612443	N.A.	N.A.	N.A.	-0.146156	N.A.	N.A.	N.A.	5	-183.012	376.21	3.89074	0.0186027	366.025	0.800086	N.A.	N.A.	N.A.	N.A.	-0.0465147	N.A.	N.A.	N.A.	N.A.	N.A.	5	-14.5379	39.8759	0.277934	0.0927653	29.0759	EPO reared in abscence of helpers, Pairwise r social pair --- Year quality	10	-197.55	416.086	4.16868	0.00172569	395.101
123	-1.10931	0.263417	N.A.	N.A.	N.A.	N.A.	N.A.	N.A.	N.A.	N.A.	N.A.	4	-183.621	375.365	3.04483	0.0283964	367.241	0.800245	N.A.	N.A.	N.A.	N.A.	N.A.	N.A.	-0.0352959	N.A.	N.A.	N.A.	5	-14.9612	40.7225	1.12452	0.0607506	29.9225	EPP --- Pairwise r social pair	9	-198.582	416.087	4.16936	0.0017251	397.164
124	-1.12119	N.A.	N.A.	0.0225741	N.A.	N.A.	N.A.	N.A.	N.A.	N.A.	N.A.	4	-183.621	375.365	3.0456	0.0283855	367.242	0.800245	N.A.	N.A.	N.A.	N.A.	N.A.	N.A.	-0.0352959	N.A.	N.A.	N.A.	5	-14.9612	40.7225	1.12452	0.0607506	29.9225	EPO reared in abscence of helpers --- Pairwise r social pair	9	-198.582	416.088	4.17012	0.00172444	397.164
125	-1.14314	0.266861	N.A.	N.A.	N.A.	N.A.	N.A.	-0.146918	N.A.	N.A.	N.A.	5	-183.016	376.217	3.89776	0.0185376	366.032	0.800086	N.A.	N.A.	N.A.	N.A.	-0.0465147	N.A.	N.A.	N.A.	N.A.	N.A.	5	-14.5379	39.8759	0.277934	0.0927653	29.0759	EPP, Pairwise r social pair --- Year quality	10	-197.554	416.093	4.17569	0.00171965	395.108
126	-1.07858	N.A.	N.A.	N.A.	-1.50745	0.0771539	N.A.	N.A.	N.A.	N.A.	N.A.	5	-181.92	374.026	1.70606	0.0554594	363.84	0.800063	N.A.	N.A.	N.A.	N.A.	-0.047566	-0.00863228	N.A.	N.A.	N.A.	N.A.	6	-14.5037	42.1426	2.54467	0.0298656	29.0075	WPO sired by relatives, Year quality --- Number of helpers, Year quality	11	-196.424	416.168	4.25072	0.00165633	392.847
127	-1.07773	N.A.	N.A.	N.A.	-1.48444	N.A.	0.0131585	N.A.	N.A.	N.A.	N.A.	5	-182.093	374.371	2.05172	0.0466569	364.186	0.810693	0.0671868	N.A.	N.A.	N.A.	N.A.	N.A.	N.A.	N.A.	N.A.	N.A.	5	-15.504	41.808	2.21005	0.0353046	31.008	WPO sired by relatives, Number of helpers --- EPP	10	-197.597	416.179	4.26177	0.0016472	395.194
128	-1.07519	N.A.	N.A.	-0.0234203	-1.48976	N.A.	N.A.	N.A.	N.A.	N.A.	N.A.	5	-182.097	374.379	2.05933	0.0464796	364.193	0.810693	0.0671868	N.A.	N.A.	N.A.	N.A.	N.A.	N.A.	N.A.	N.A.	N.A.	5	-15.504	41.808	2.21005	0.0353046	31.008	WPO sired by relatives, EPO reared in abscence of helpers --- EPP	10	-197.601	416.187	4.26938	0.00164094	395.201
129	-1.11898	N.A.	N.A.	N.A.	N.A.	N.A.	N.A.	N.A.	N.A.	N.A.	N.A.	3	-183.622	373.318	0.998737	0.0789891	367.245	0.781539	N.A.	0.0915859	-0.0211994	N.A.	N.A.	N.A.	N.A.	N.A.	N.A.	N.A.	6	-14.8673	42.8697	3.27176	0.0207627	29.7346	Null --- EPO reared in low quality year, EPO reared in abscence of helpers	9	-198.49	416.188	4.2705	0.00164003	396.979
130	-1.07858	N.A.	N.A.	N.A.	-1.50745	0.0771539	N.A.	N.A.	N.A.	N.A.	N.A.	5	-181.92	374.026	1.70606	0.0554594	363.84	0.800894	N.A.	N.A.	N.A.	-0.0640278	-0.0472558	N.A.	N.A.	N.A.	N.A.	N.A.	6	-14.5141	42.1633	2.56534	0.0295585	29.0282	WPO sired by relatives, Year quality --- WPO sired by relatives, Year quality	11	-196.434	416.189	4.27139	0.00163929	392.868
131	-1.00412	N.A.	-0.297702	N.A.	-1.56186	N.A.	0.0143947	N.A.	N.A.	N.A.	N.A.	6	-181.604	375.469	3.14901	0.0269551	363.208	0.800245	N.A.	N.A.	N.A.	N.A.	N.A.	N.A.	-0.0352959	N.A.	N.A.	N.A.	5	-14.9612	40.7225	1.12452	0.0607506	29.9225	EPO reared in low quality year, WPO sired by relatives, Number of helpers --- Pairwise r social pair	11	-196.565	416.191	4.27354	0.00163754	393.13
132	-1.00587	N.A.	-0.298998	0.0214577	-1.56338	N.A.	N.A.	N.A.	N.A.	N.A.	N.A.	6	-181.609	375.479	3.15913	0.0268191	363.218	0.800245	N.A.	N.A.	N.A.	N.A.	N.A.	N.A.	-0.0352959	N.A.	N.A.	N.A.	5	-14.9612	40.7225	1.12452	0.0607506	29.9225	EPO reared in low quality year, WPO sired by relatives, EPO reared in abscence of helpers --- Pairwise r social pair	11	-196.57	416.201	4.28365	0.00162928	393.14
133	-1.07858	N.A.	N.A.	N.A.	-1.50745	0.0771539	N.A.	N.A.	N.A.	N.A.	N.A.	5	-181.92	374.026	1.70606	0.0554594	363.84	0.805763	0.0666233	N.A.	N.A.	N.A.	-0.0461177	N.A.	N.A.	N.A.	N.A.	N.A.	6	-14.5287	42.1925	2.5945	0.0291306	29.0573	WPO sired by relatives, Year quality --- EPP, Year quality	11	-196.449	416.218	4.30056	0.00161557	392.897
134	-1.11898	N.A.	N.A.	N.A.	N.A.	N.A.	N.A.	N.A.	N.A.	N.A.	N.A.	3	-183.622	373.318	0.998737	0.0789891	367.245	0.779791	N.A.	0.0901231	N.A.	N.A.	N.A.	-0.000979185	N.A.	N.A.	N.A.	N.A.	6	-14.8842	42.9036	3.30567	0.0204137	29.7685	Null --- EPO reared in low quality year, Number of helpers	9	-198.507	416.222	4.3044	0.00161246	397.013
135	-1.11898	N.A.	N.A.	N.A.	N.A.	N.A.	N.A.	N.A.	N.A.	N.A.	N.A.	3	-183.622	373.318	0.998737	0.0789891	367.245	0.779765	N.A.	0.0902459	N.A.	5.76969e-05	N.A.	N.A.	N.A.	N.A.	N.A.	N.A.	6	-14.8847	42.9045	3.30654	0.0204048	29.7694	Null --- EPO reared in low quality year, WPO sired by relatives	9	-198.507	416.223	4.30528	0.00161176	397.014
136	-1.07858	N.A.	N.A.	N.A.	-1.50745	0.0771539	N.A.	N.A.	N.A.	N.A.	N.A.	5	-181.92	374.026	1.70606	0.0554594	363.84	0.799599	N.A.	N.A.	0.00492421	N.A.	-0.0466465	N.A.	N.A.	N.A.	N.A.	N.A.	6	-14.537	42.2091	2.61115	0.0288892	29.074	WPO sired by relatives, Year quality --- EPO reared in abscence of helpers, Year quality	11	-196.457	416.235	4.3172	0.00160217	392.914
137	-1.07773	N.A.	N.A.	N.A.	-1.48444	N.A.	0.0131585	N.A.	N.A.	N.A.	N.A.	5	-182.093	374.371	2.05172	0.0466569	364.186	0.80007	N.A.	N.A.	N.A.	N.A.	N.A.	-0.00295194	N.A.	N.A.	N.A.	N.A.	5	-15.5319	41.8638	2.2658	0.0343342	31.0638	WPO sired by relatives, Number of helpers --- Number of helpers	10	-197.625	416.235	4.31752	0.00160193	395.249
138	-1.07773	N.A.	N.A.	N.A.	-1.48444	N.A.	0.0131585	N.A.	N.A.	N.A.	N.A.	5	-182.093	374.371	2.05172	0.0466569	364.186	0.800949	N.A.	N.A.	-0.00876946	N.A.	N.A.	N.A.	N.A.	N.A.	N.A.	N.A.	5	-15.5328	41.8656	2.26767	0.034302	31.0656	WPO sired by relatives, Number of helpers --- EPO reared in abscence of helpers	10	-197.626	416.237	4.31939	0.00160042	395.251
139	-1.07773	N.A.	N.A.	N.A.	-1.48444	N.A.	0.0131585	N.A.	N.A.	N.A.	N.A.	5	-182.093	374.371	2.05172	0.0466569	364.186	0.800341	N.A.	N.A.	N.A.	-0.0205191	N.A.	N.A.	N.A.	N.A.	N.A.	N.A.	5	-15.5334	41.8668	2.26885	0.0342818	31.0668	WPO sired by relatives, Number of helpers --- WPO sired by relatives	10	-197.626	416.238	4.32057	0.00159948	395.252
140	-1.07519	N.A.	N.A.	-0.0234203	-1.48976	N.A.	N.A.	N.A.	N.A.	N.A.	N.A.	5	-182.097	374.379	2.05933	0.0464796	364.193	0.80007	N.A.	N.A.	N.A.	N.A.	N.A.	-0.00295194	N.A.	N.A.	N.A.	N.A.	5	-15.5319	41.8638	2.2658	0.0343342	31.0638	WPO sired by relatives, EPO reared in abscence of helpers --- Number of helpers	10	-197.629	416.243	4.32513	0.00159584	395.257
141	-1.07519	N.A.	N.A.	-0.0234203	-1.48976	N.A.	N.A.	N.A.	N.A.	N.A.	N.A.	5	-182.097	374.379	2.05933	0.0464796	364.193	0.800949	N.A.	N.A.	-0.00876946	N.A.	N.A.	N.A.	N.A.	N.A.	N.A.	N.A.	5	-15.5328	41.8656	2.26767	0.034302	31.0656	WPO sired by relatives, EPO reared in abscence of helpers --- EPO reared in abscence of helpers	10	-197.629	416.245	4.32701	0.00159434	395.259
142	-1.07519	N.A.	N.A.	-0.0234203	-1.48976	N.A.	N.A.	N.A.	N.A.	N.A.	N.A.	5	-182.097	374.379	2.05933	0.0464796	364.193	0.800341	N.A.	N.A.	N.A.	-0.0205191	N.A.	N.A.	N.A.	N.A.	N.A.	N.A.	5	-15.5334	41.8668	2.26885	0.0342818	31.0668	WPO sired by relatives, EPO reared in abscence of helpers --- WPO sired by relatives	10	-197.63	416.246	4.32818	0.0015934	395.26
143	-1.07049	N.A.	-0.220098	N.A.	N.A.	N.A.	N.A.	-0.139159	N.A.	N.A.	N.A.	5	-182.755	375.696	3.37647	0.0240574	365.51	0.779766	N.A.	0.090245	N.A.	N.A.	N.A.	N.A.	N.A.	N.A.	N.A.	N.A.	5	-14.8847	40.5694	0.971406	0.0655844	29.7694	EPO reared in low quality year, Pairwise r social pair --- EPO reared in low quality year	10	-197.64	416.266	4.34788	0.00157779	395.28
144	-1.00418	N.A.	-0.297486	N.A.	-1.56534	N.A.	N.A.	N.A.	N.A.	N.A.	N.A.	5	-181.61	373.406	1.08645	0.0755999	363.22	0.781539	N.A.	0.0915859	-0.0211994	N.A.	N.A.	N.A.	N.A.	N.A.	N.A.	N.A.	6	-14.8673	42.8697	3.27176	0.0207627	29.7346	EPO reared in low quality year, WPO sired by relatives --- EPO reared in low quality year, EPO reared in abscence of helpers	11	-196.477	416.276	4.35821	0.00156966	392.955
145	-1.1191	N.A.	N.A.	N.A.	N.A.	N.A.	0.0220984	N.A.	N.A.	N.A.	N.A.	4	-183.607	375.338	3.01837	0.0287746	367.215	0.800216	N.A.	N.A.	N.A.	N.A.	-0.0475565	N.A.	-0.03666	N.A.	N.A.	N.A.	6	-13.9022	40.9396	1.34167	0.0545003	27.8045	Number of helpers --- Pairwise r social pair, Year quality	10	-197.51	416.278	4.36004	0.00156823	395.019
146	-1.07756	N.A.	N.A.	N.A.	-1.48739	N.A.	N.A.	N.A.	N.A.	N.A.	N.A.	4	-182.098	372.32	0	0.130149	364.196	0.780557	N.A.	0.0961422	-0.0197319	N.A.	N.A.	N.A.	-0.0373667	N.A.	N.A.	N.A.	7	-14.217	43.9682	4.37029	0.0119879	28.434	WPO sired by relatives --- EPO reared in low quality year, EPO reared in abscence of helpers, Pairwise r social pair	11	-196.315	416.288	4.37029	0.00156021	392.63
147	-1.07756	N.A.	N.A.	N.A.	-1.48739	N.A.	N.A.	N.A.	N.A.	N.A.	N.A.	4	-182.098	372.32	0	0.130149	364.196	0.778756	N.A.	0.0955979	N.A.	N.A.	N.A.	0.00464674	-0.038121	N.A.	N.A.	N.A.	7	-14.2225	43.9792	4.38126	0.0119223	28.445	WPO sired by relatives --- EPO reared in low quality year, Pairwise r social pair, Number of helpers	11	-196.321	416.299	4.38126	0.00155167	392.641
148	-1.10931	0.263417	N.A.	N.A.	N.A.	N.A.	N.A.	N.A.	N.A.	N.A.	N.A.	4	-183.621	375.365	3.04483	0.0283964	367.241	0.800216	N.A.	N.A.	N.A.	N.A.	-0.0475565	N.A.	-0.03666	N.A.	N.A.	N.A.	6	-13.9022	40.9396	1.34167	0.0545003	27.8045	EPP --- Pairwise r social pair, Year quality	10	-197.523	416.304	4.3865	0.00154761	395.046
149	-1.12119	N.A.	N.A.	0.0225741	N.A.	N.A.	N.A.	N.A.	N.A.	N.A.	N.A.	4	-183.621	375.365	3.0456	0.0283855	367.242	0.800216	N.A.	N.A.	N.A.	N.A.	-0.0475565	N.A.	-0.03666	N.A.	N.A.	N.A.	6	-13.9022	40.9396	1.34167	0.0545003	27.8045	EPO reared in abscence of helpers --- Pairwise r social pair, Year quality	10	-197.523	416.305	4.38727	0.00154702	395.046
150	-1.00418	N.A.	-0.297486	N.A.	-1.56534	N.A.	N.A.	N.A.	N.A.	N.A.	N.A.	5	-181.61	373.406	1.08645	0.0755999	363.22	0.779791	N.A.	0.0901231	N.A.	N.A.	N.A.	-0.000979185	N.A.	N.A.	N.A.	N.A.	6	-14.8842	42.9036	3.30567	0.0204137	29.7685	EPO reared in low quality year, WPO sired by relatives --- EPO reared in low quality year, Number of helpers	11	-196.494	416.31	4.39211	0.00154328	392.989
151	-1.00418	N.A.	-0.297486	N.A.	-1.56534	N.A.	N.A.	N.A.	N.A.	N.A.	N.A.	5	-181.61	373.406	1.08645	0.0755999	363.22	0.779765	N.A.	0.0902459	N.A.	5.76969e-05	N.A.	N.A.	N.A.	N.A.	N.A.	N.A.	6	-14.8847	42.9045	3.30654	0.0204048	29.7694	EPO reared in low quality year, WPO sired by relatives --- EPO reared in low quality year, WPO sired by relatives	11	-196.495	416.311	4.39299	0.0015426	392.99
152	-1.12431	N.A.	N.A.	N.A.	N.A.	N.A.	N.A.	-0.144605	N.A.	N.A.	N.A.	4	-183.022	374.168	1.84836	0.0516504	366.045	0.800063	N.A.	N.A.	N.A.	N.A.	-0.047566	-0.00863228	N.A.	N.A.	N.A.	N.A.	6	-14.5037	42.1426	2.54467	0.0298656	29.0075	Pairwise r social pair --- Number of helpers, Year quality	10	-197.526	416.311	4.39303	0.00154257	395.052
153	-1.12431	N.A.	N.A.	N.A.	N.A.	N.A.	N.A.	-0.144605	N.A.	N.A.	N.A.	4	-183.022	374.168	1.84836	0.0516504	366.045	0.800894	N.A.	N.A.	N.A.	-0.0640278	-0.0472558	N.A.	N.A.	N.A.	N.A.	N.A.	6	-14.5141	42.1633	2.56534	0.0295585	29.0282	Pairwise r social pair --- WPO sired by relatives, Year quality	10	-197.536	416.331	4.4137	0.00152671	395.073
154	-1.06087	N.A.	-0.238411	N.A.	N.A.	N.A.	N.A.	N.A.	N.A.	N.A.	N.A.	4	-183.306	374.736	2.4163	0.038882	366.613	0.778902	N.A.	0.094912	N.A.	N.A.	N.A.	N.A.	-0.0374499	N.A.	N.A.	N.A.	6	-14.2323	41.5998	2.00182	0.0391785	28.4646	EPO reared in low quality year --- EPO reared in low quality year, Pairwise r social pair	10	-197.539	416.336	4.41812	0.00152334	395.077
155	-1.12431	N.A.	N.A.	N.A.	N.A.	N.A.	N.A.	-0.144605	N.A.	N.A.	N.A.	4	-183.022	374.168	1.84836	0.0516504	366.045	0.805763	0.0666233	N.A.	N.A.	N.A.	-0.0461177	N.A.	N.A.	N.A.	N.A.	N.A.	6	-14.5287	42.1925	2.5945	0.0291306	29.0573	Pairwise r social pair --- EPP, Year quality	10	-197.551	416.361	4.44286	0.00150461	395.102
156	-1.0608	N.A.	-0.239264	N.A.	N.A.	N.A.	0.0236895	N.A.	N.A.	N.A.	N.A.	5	-183.289	376.764	4.44426	0.0141053	366.578	0.800082	N.A.	N.A.	N.A.	N.A.	N.A.	N.A.	N.A.	N.A.	N.A.	N.A.	4	-15.5358	39.598	0	0.106595	31.0716	EPO reared in low quality year, Number of helpers --- Null	9	-198.825	416.362	4.44426	0.00150356	397.65
157	-1.11898	N.A.	N.A.	N.A.	N.A.	N.A.	N.A.	N.A.	N.A.	N.A.	N.A.	3	-183.622	373.318	0.998737	0.0789891	367.245	0.803568	0.0676846	N.A.	N.A.	N.A.	N.A.	N.A.	-0.0348602	N.A.	N.A.	N.A.	6	-14.9582	43.0515	3.4535	0.0189592	29.9163	Null --- EPP, Pairwise r social pair	9	-198.58	416.37	4.45224	0.00149757	397.161
158	-1.11898	N.A.	N.A.	N.A.	N.A.	N.A.	N.A.	N.A.	N.A.	N.A.	N.A.	3	-183.622	373.318	0.998737	0.0789891	367.245	0.800252	N.A.	N.A.	N.A.	N.A.	N.A.	0.00212817	-0.0355918	N.A.	N.A.	N.A.	6	-14.9592	43.0535	3.45557	0.0189396	29.9184	Null --- Pairwise r social pair, Number of helpers	9	-198.581	416.372	4.4543	0.00149603	397.163
159	-1.11898	N.A.	N.A.	N.A.	N.A.	N.A.	N.A.	N.A.	N.A.	N.A.	N.A.	3	-183.622	373.318	0.998737	0.0789891	367.245	0.800927	N.A.	N.A.	-0.00689223	N.A.	N.A.	N.A.	-0.0352585	N.A.	N.A.	N.A.	6	-14.9594	43.0538	3.45589	0.0189366	29.9187	Null --- EPO reared in abscence of helpers, Pairwise r social pair	9	-198.582	416.372	4.45462	0.00149579	397.163
160	-1.06578	N.A.	-0.24331	0.0624299	N.A.	N.A.	N.A.	N.A.	N.A.	N.A.	N.A.	5	-183.296	376.778	4.458	0.0140087	366.592	0.800082	N.A.	N.A.	N.A.	N.A.	N.A.	N.A.	N.A.	N.A.	N.A.	N.A.	4	-15.5358	39.598	0	0.106595	31.0716	EPO reared in low quality year, EPO reared in abscence of helpers --- Null	9	-198.832	416.376	4.458	0.00149326	397.664
161	-1.12431	N.A.	N.A.	N.A.	N.A.	N.A.	N.A.	-0.144605	N.A.	N.A.	N.A.	4	-183.022	374.168	1.84836	0.0516504	366.045	0.799599	N.A.	N.A.	0.00492421	N.A.	-0.0466465	N.A.	N.A.	N.A.	N.A.	N.A.	6	-14.537	42.2091	2.61115	0.0288892	29.074	Pairwise r social pair --- EPO reared in abscence of helpers, Year quality	10	-197.559	416.377	4.45951	0.00149214	395.119
162	-1.00412	N.A.	-0.297702	N.A.	-1.56186	N.A.	0.0143947	N.A.	N.A.	N.A.	N.A.	6	-181.604	375.469	3.14901	0.0269551	363.208	0.800216	N.A.	N.A.	N.A.	N.A.	-0.0475565	N.A.	-0.03666	N.A.	N.A.	N.A.	6	-13.9022	40.9396	1.34167	0.0545003	27.8045	EPO reared in low quality year, WPO sired by relatives, Number of helpers --- Pairwise r social pair, Year quality	12	-195.506	416.408	4.49068	0.00146906	391.012
163	-1.00587	N.A.	-0.298998	0.0214577	-1.56338	N.A.	N.A.	N.A.	N.A.	N.A.	N.A.	6	-181.609	375.479	3.15913	0.0268191	363.218	0.800216	N.A.	N.A.	N.A.	N.A.	-0.0475565	N.A.	-0.03666	N.A.	N.A.	N.A.	6	-13.9022	40.9396	1.34167	0.0545003	27.8045	EPO reared in low quality year, WPO sired by relatives, EPO reared in abscence of helpers --- Pairwise r social pair, Year quality	12	-195.511	416.418	4.50079	0.00146165	391.022
164	-1.07049	N.A.	-0.220098	N.A.	N.A.	N.A.	N.A.	-0.139159	N.A.	N.A.	N.A.	5	-182.755	375.696	3.37647	0.0240574	365.51	0.800245	N.A.	N.A.	N.A.	N.A.	N.A.	N.A.	-0.0352959	N.A.	N.A.	N.A.	5	-14.9612	40.7225	1.12452	0.0607506	29.9225	EPO reared in low quality year, Pairwise r social pair --- Pairwise r social pair	10	-197.716	416.419	4.501	0.0014615	395.433
165	-1.00418	N.A.	-0.297486	N.A.	-1.56534	N.A.	N.A.	N.A.	N.A.	N.A.	N.A.	5	-181.61	373.406	1.08645	0.0755999	363.22	0.803568	0.0676846	N.A.	N.A.	N.A.	N.A.	N.A.	-0.0348602	N.A.	N.A.	N.A.	6	-14.9582	43.0515	3.4535	0.0189592	29.9163	EPO reared in low quality year, WPO sired by relatives --- EPP, Pairwise r social pair	11	-196.568	416.458	4.53995	0.00143332	393.137
166	-1.00418	N.A.	-0.297486	N.A.	-1.56534	N.A.	N.A.	N.A.	N.A.	N.A.	N.A.	5	-181.61	373.406	1.08645	0.0755999	363.22	0.800252	N.A.	N.A.	N.A.	N.A.	N.A.	0.00212817	-0.0355918	N.A.	N.A.	N.A.	6	-14.9592	43.0535	3.45557	0.0189396	29.9184	EPO reared in low quality year, WPO sired by relatives --- Pairwise r social pair, Number of helpers	11	-196.569	416.46	4.54201	0.00143184	393.139
167	-1.00418	N.A.	-0.297486	N.A.	-1.56534	N.A.	N.A.	N.A.	N.A.	N.A.	N.A.	5	-181.61	373.406	1.08645	0.0755999	363.22	0.800927	N.A.	N.A.	-0.00689223	N.A.	N.A.	N.A.	-0.0352585	N.A.	N.A.	N.A.	6	-14.9594	43.0538	3.45589	0.0189366	29.9187	EPO reared in low quality year, WPO sired by relatives --- EPO reared in abscence of helpers, Pairwise r social pair	11	-196.57	416.46	4.54234	0.0014316	393.139
168	-1.07756	N.A.	N.A.	N.A.	-1.48739	N.A.	N.A.	N.A.	N.A.	N.A.	N.A.	4	-182.098	372.32	0	0.130149	364.196	0.810347	0.0680535	N.A.	N.A.	N.A.	N.A.	-0.00152772	N.A.	N.A.	N.A.	N.A.	6	-15.503	44.1411	4.54313	0.0109954	31.006	WPO sired by relatives --- EPP, Number of helpers	10	-197.601	416.461	4.54313	0.00143103	395.202
169	-1.07756	N.A.	N.A.	N.A.	-1.48739	N.A.	N.A.	N.A.	N.A.	N.A.	N.A.	4	-182.098	372.32	0	0.130149	364.196	0.800378	N.A.	N.A.	N.A.	-0.0244702	N.A.	-0.00332117	N.A.	N.A.	N.A.	N.A.	6	-15.5285	44.1921	4.59418	0.0107183	31.057	WPO sired by relatives --- WPO sired by relatives, Number of helpers	10	-197.627	416.512	4.59418	0.00139497	395.253
170	-1.07773	N.A.	N.A.	N.A.	-1.48444	N.A.	0.0131585	N.A.	N.A.	N.A.	N.A.	5	-182.093	374.371	2.05172	0.0466569	364.186	0.800063	N.A.	N.A.	N.A.	N.A.	-0.047566	-0.00863228	N.A.	N.A.	N.A.	N.A.	6	-14.5037	42.1426	2.54467	0.0298656	29.0075	WPO sired by relatives, Number of helpers --- Number of helpers, Year quality	11	-196.597	416.514	4.59638	0.00139344	393.193
171	-1.07756	N.A.	N.A.	N.A.	-1.48739	N.A.	N.A.	N.A.	N.A.	N.A.	N.A.	4	-182.098	372.32	0	0.130149	364.196	0.801251	N.A.	N.A.	-0.00908457	-0.0214287	N.A.	N.A.	N.A.	N.A.	N.A.	N.A.	6	-15.5302	44.1955	4.59755	0.0107002	31.0604	WPO sired by relatives --- WPO sired by relatives, EPO reared in abscence of helpers	10	-197.628	416.515	4.59755	0.00139263	395.257
172	-1.07519	N.A.	N.A.	-0.0234203	-1.48976	N.A.	N.A.	N.A.	N.A.	N.A.	N.A.	5	-182.097	374.379	2.05933	0.0464796	364.193	0.800063	N.A.	N.A.	N.A.	N.A.	-0.047566	-0.00863228	N.A.	N.A.	N.A.	N.A.	6	-14.5037	42.1426	2.54467	0.0298656	29.0075	WPO sired by relatives, EPO reared in abscence of helpers --- Number of helpers, Year quality	11	-196.6	416.522	4.604	0.00138814	393.201
173	-1.07773	N.A.	N.A.	N.A.	-1.48444	N.A.	0.0131585	N.A.	N.A.	N.A.	N.A.	5	-182.093	374.371	2.05172	0.0466569	364.186	0.800894	N.A.	N.A.	N.A.	-0.0640278	-0.0472558	N.A.	N.A.	N.A.	N.A.	N.A.	6	-14.5141	42.1633	2.56534	0.0295585	29.0282	WPO sired by relatives, Number of helpers --- WPO sired by relatives, Year quality	11	-196.607	416.535	4.61706	0.00137911	393.214
174	-1.07519	N.A.	N.A.	-0.0234203	-1.48976	N.A.	N.A.	N.A.	N.A.	N.A.	N.A.	5	-182.097	374.379	2.05933	0.0464796	364.193	0.800894	N.A.	N.A.	N.A.	-0.0640278	-0.0472558	N.A.	N.A.	N.A.	N.A.	N.A.	6	-14.5141	42.1633	2.56534	0.0295585	29.0282	WPO sired by relatives, EPO reared in abscence of helpers --- WPO sired by relatives, Year quality	11	-196.611	416.542	4.62467	0.00137386	393.221
175	-1.06087	N.A.	-0.238411	N.A.	N.A.	N.A.	N.A.	N.A.	N.A.	N.A.	N.A.	4	-183.306	374.736	2.4163	0.038882	366.613	0.810693	0.0671868	N.A.	N.A.	N.A.	N.A.	N.A.	N.A.	N.A.	N.A.	N.A.	5	-15.504	41.808	2.21005	0.0353046	31.008	EPO reared in low quality year --- EPP	9	-198.81	416.544	4.62635	0.00137271	397.621
176	-1.12537	N.A.	N.A.	N.A.	N.A.	0.0643319	N.A.	-0.143522	N.A.	N.A.	N.A.	5	-182.898	375.982	3.66257	0.0208508	365.796	0.779766	N.A.	0.090245	N.A.	N.A.	N.A.	N.A.	N.A.	N.A.	N.A.	N.A.	5	-14.8847	40.5694	0.971406	0.0655844	29.7694	Pairwise r social pair, Year quality --- EPO reared in low quality year	10	-197.783	416.552	4.63397	0.00136749	395.566
177	-1.07773	N.A.	N.A.	N.A.	-1.48444	N.A.	0.0131585	N.A.	N.A.	N.A.	N.A.	5	-182.093	374.371	2.05172	0.0466569	364.186	0.805763	0.0666233	N.A.	N.A.	N.A.	-0.0461177	N.A.	N.A.	N.A.	N.A.	N.A.	6	-14.5287	42.1925	2.5945	0.0291306	29.0573	WPO sired by relatives, Number of helpers --- EPP, Year quality	11	-196.621	416.564	4.64622	0.00135914	393.243
178	-1.07519	N.A.	N.A.	-0.0234203	-1.48976	N.A.	N.A.	N.A.	N.A.	N.A.	N.A.	5	-182.097	374.379	2.05933	0.0464796	364.193	0.805763	0.0666233	N.A.	N.A.	N.A.	-0.0461177	N.A.	N.A.	N.A.	N.A.	N.A.	6	-14.5287	42.1925	2.5945	0.0291306	29.0573	WPO sired by relatives, EPO reared in abscence of helpers --- EPP, Year quality	11	-196.625	416.571	4.65383	0.00135398	393.251
179	-1.07773	N.A.	N.A.	N.A.	-1.48444	N.A.	0.0131585	N.A.	N.A.	N.A.	N.A.	5	-182.093	374.371	2.05172	0.0466569	364.186	0.799599	N.A.	N.A.	0.00492421	N.A.	-0.0466465	N.A.	N.A.	N.A.	N.A.	N.A.	6	-14.537	42.2091	2.61115	0.0288892	29.074	WPO sired by relatives, Number of helpers --- EPO reared in abscence of helpers, Year quality	11	-196.63	416.581	4.66286	0.00134788	393.26
180	-1.07519	N.A.	N.A.	-0.0234203	-1.48976	N.A.	N.A.	N.A.	N.A.	N.A.	N.A.	5	-182.097	374.379	2.05933	0.0464796	364.193	0.799599	N.A.	N.A.	0.00492421	N.A.	-0.0466465	N.A.	N.A.	N.A.	N.A.	N.A.	6	-14.537	42.2091	2.61115	0.0288892	29.074	WPO sired by relatives, EPO reared in abscence of helpers --- EPO reared in abscence of helpers, Year quality	11	-196.634	416.588	4.67048	0.00134276	393.267
181	-1.06087	N.A.	-0.238411	N.A.	N.A.	N.A.	N.A.	N.A.	N.A.	N.A.	N.A.	4	-183.306	374.736	2.4163	0.038882	366.613	0.80007	N.A.	N.A.	N.A.	N.A.	N.A.	-0.00295194	N.A.	N.A.	N.A.	N.A.	5	-15.5319	41.8638	2.2658	0.0343342	31.0638	EPO reared in low quality year --- Number of helpers	9	-198.838	416.6	4.68209	0.00133498	397.676
182	-1.06087	N.A.	-0.238411	N.A.	N.A.	N.A.	N.A.	N.A.	N.A.	N.A.	N.A.	4	-183.306	374.736	2.4163	0.038882	366.613	0.800949	N.A.	N.A.	-0.00876946	N.A.	N.A.	N.A.	N.A.	N.A.	N.A.	N.A.	5	-15.5328	41.8656	2.26767	0.034302	31.0656	EPO reared in low quality year --- EPO reared in abscence of helpers	9	-198.839	416.602	4.68397	0.00133373	397.678
183	-1.06087	N.A.	-0.238411	N.A.	N.A.	N.A.	N.A.	N.A.	N.A.	N.A.	N.A.	4	-183.306	374.736	2.4163	0.038882	366.613	0.800341	N.A.	N.A.	N.A.	-0.0205191	N.A.	N.A.	N.A.	N.A.	N.A.	N.A.	5	-15.5334	41.8668	2.26885	0.0342818	31.0668	EPO reared in low quality year --- WPO sired by relatives	9	-198.84	416.603	4.68515	0.00133294	397.679
184	-1.07049	N.A.	-0.220098	N.A.	N.A.	N.A.	N.A.	-0.139159	N.A.	N.A.	N.A.	5	-182.755	375.696	3.37647	0.0240574	365.51	0.800216	N.A.	N.A.	N.A.	N.A.	-0.0475565	N.A.	-0.03666	N.A.	N.A.	N.A.	6	-13.9022	40.9396	1.34167	0.0545003	27.8045	EPO reared in low quality year, Pairwise r social pair --- Pairwise r social pair, Year quality	11	-196.657	416.636	4.71814	0.00131114	393.315
185	-1.0608	N.A.	-0.239264	N.A.	N.A.	N.A.	0.0236895	N.A.	N.A.	N.A.	N.A.	5	-183.289	376.764	4.44426	0.0141053	366.578	0.800086	N.A.	N.A.	N.A.	N.A.	-0.0465147	N.A.	N.A.	N.A.	N.A.	N.A.	5	-14.5379	39.8759	0.277934	0.0927653	29.0759	EPO reared in low quality year, Number of helpers --- Year quality	10	-197.827	416.64	4.7222	0.00130848	395.654
186	-1.11898	N.A.	N.A.	N.A.	N.A.	N.A.	N.A.	N.A.	N.A.	N.A.	N.A.	3	-183.622	373.318	0.998737	0.0789891	367.245	0.800209	N.A.	N.A.	N.A.	N.A.	-0.0479838	-0.00359464	-0.0361766	N.A.	N.A.	N.A.	7	-13.8963	43.3269	3.72892	0.0165201	27.7926	Null --- Pairwise r social pair, Number of helpers, Year quality	10	-197.519	416.645	4.72766	0.00130491	395.037
187	-1.11898	N.A.	N.A.	N.A.	N.A.	N.A.	N.A.	N.A.	N.A.	N.A.	N.A.	3	-183.622	373.318	0.998737	0.0789891	367.245	0.79947	N.A.	N.A.	0.00753755	N.A.	-0.0477649	N.A.	-0.0367129	N.A.	N.A.	N.A.	7	-13.9	43.3342	3.7362	0.0164601	27.7999	Null --- EPO reared in abscence of helpers, Pairwise r social pair, Year quality	10	-197.522	416.653	4.73494	0.00130017	395.044
188	-1.06578	N.A.	-0.24331	0.0624299	N.A.	N.A.	N.A.	N.A.	N.A.	N.A.	N.A.	5	-183.296	376.778	4.458	0.0140087	366.592	0.800086	N.A.	N.A.	N.A.	N.A.	-0.0465147	N.A.	N.A.	N.A.	N.A.	N.A.	5	-14.5379	39.8759	0.277934	0.0927653	29.0759	EPO reared in low quality year, EPO reared in abscence of helpers --- Year quality	10	-197.834	416.654	4.73593	0.00129952	395.668
189	-1.07874	N.A.	N.A.	N.A.	-1.50372	0.0778566	0.0165499	N.A.	N.A.	N.A.	N.A.	6	-181.912	376.084	3.76454	0.0198144	363.823	0.779766	N.A.	0.090245	N.A.	N.A.	N.A.	N.A.	N.A.	N.A.	N.A.	N.A.	5	-14.8847	40.5694	0.971406	0.0655844	29.7694	WPO sired by relatives, Number of helpers, Year quality --- EPO reared in low quality year	11	-196.796	416.654	4.73595	0.00129951	393.593
190	-1.11898	N.A.	N.A.	N.A.	N.A.	N.A.	N.A.	N.A.	N.A.	N.A.	N.A.	3	-183.622	373.318	0.998737	0.0789891	367.245	0.797885	0.0670947	N.A.	N.A.	N.A.	-0.0477324	N.A.	-0.0369755	N.A.	N.A.	N.A.	7	-13.9007	43.3356	3.73769	0.0164479	27.8014	Null --- EPP, Pairwise r social pair, Year quality	10	-197.523	416.654	4.73643	0.0012992	395.046
191	-1.07569	N.A.	N.A.	-0.0309519	-1.51105	0.0774591	N.A.	N.A.	N.A.	N.A.	N.A.	6	-181.917	376.096	3.776	0.0197012	363.835	0.779766	N.A.	0.090245	N.A.	N.A.	N.A.	N.A.	N.A.	N.A.	N.A.	N.A.	5	-14.8847	40.5694	0.971406	0.0655844	29.7694	WPO sired by relatives, EPO reared in abscence of helpers, Year quality --- EPO reared in low quality year	11	-196.802	416.665	4.74741	0.00129209	393.604
192	-1.12011	N.A.	N.A.	N.A.	N.A.	0.0667448	N.A.	N.A.	N.A.	N.A.	N.A.	4	-183.488	375.099	2.77973	0.0324212	366.976	0.778902	N.A.	0.094912	N.A.	N.A.	N.A.	N.A.	-0.0374499	N.A.	N.A.	N.A.	6	-14.2323	41.5998	2.00182	0.0391785	28.4646	Year quality --- EPO reared in low quality year, Pairwise r social pair	10	-197.72	416.699	4.78156	0.00127021	395.441
193	-1.12537	N.A.	N.A.	N.A.	N.A.	0.0643319	N.A.	-0.143522	N.A.	N.A.	N.A.	5	-182.898	375.982	3.66257	0.0208508	365.796	0.800245	N.A.	N.A.	N.A.	N.A.	N.A.	N.A.	-0.0352959	N.A.	N.A.	N.A.	5	-14.9612	40.7225	1.12452	0.0607506	29.9225	Pairwise r social pair, Year quality --- Pairwise r social pair	10	-197.859	416.705	4.78709	0.0012667	395.719
194	-1.12027	N.A.	N.A.	N.A.	N.A.	0.0679776	0.0254278	N.A.	N.A.	N.A.	N.A.	5	-183.468	377.122	4.80259	0.0117916	366.937	0.800082	N.A.	N.A.	N.A.	N.A.	N.A.	N.A.	N.A.	N.A.	N.A.	N.A.	4	-15.5358	39.598	0	0.106595	31.0716	Number of helpers, Year quality --- Null	9	-199.004	416.72	4.80259	0.00125693	398.008
195	-1.00418	N.A.	-0.297486	N.A.	-1.56534	N.A.	N.A.	N.A.	N.A.	N.A.	N.A.	5	-181.61	373.406	1.08645	0.0755999	363.22	0.800209	N.A.	N.A.	N.A.	N.A.	-0.0479838	-0.00359464	-0.0361766	N.A.	N.A.	N.A.	7	-13.8963	43.3269	3.72892	0.0165201	27.7926	EPO reared in low quality year, WPO sired by relatives --- Pairwise r social pair, Number of helpers, Year quality	12	-195.507	416.733	4.81537	0.00124892	391.013
196	-1.00418	N.A.	-0.297486	N.A.	-1.56534	N.A.	N.A.	N.A.	N.A.	N.A.	N.A.	5	-181.61	373.406	1.08645	0.0755999	363.22	0.79947	N.A.	N.A.	0.00753755	N.A.	-0.0477649	N.A.	-0.0367129	N.A.	N.A.	N.A.	7	-13.9	43.3342	3.7362	0.0164601	27.7999	EPO reared in low quality year, WPO sired by relatives --- EPO reared in abscence of helpers, Pairwise r social pair, Year quality	12	-195.51	416.74	4.82265	0.00124438	391.02
197	-1.00418	N.A.	-0.297486	N.A.	-1.56534	N.A.	N.A.	N.A.	N.A.	N.A.	N.A.	5	-181.61	373.406	1.08645	0.0755999	363.22	0.797885	0.0670947	N.A.	N.A.	N.A.	-0.0477324	N.A.	-0.0369755	N.A.	N.A.	N.A.	7	-13.9007	43.3356	3.73769	0.0164479	27.8014	EPO reared in low quality year, WPO sired by relatives --- EPP, Pairwise r social pair, Year quality	12	-195.511	416.742	4.82414	0.00124346	391.022
198	-1.10812	0.263626	N.A.	N.A.	N.A.	0.067003	N.A.	N.A.	N.A.	N.A.	N.A.	5	-183.485	377.156	4.83664	0.0115925	366.971	0.800082	N.A.	N.A.	N.A.	N.A.	N.A.	N.A.	N.A.	N.A.	N.A.	N.A.	4	-15.5358	39.598	0	0.106595	31.0716	EPP, Year quality --- Null	9	-199.021	416.754	4.83664	0.00123571	398.042
199	-1.12177	N.A.	N.A.	0.0170402	N.A.	0.0666224	N.A.	N.A.	N.A.	N.A.	N.A.	5	-183.487	377.16	4.84047	0.0115703	366.974	0.800082	N.A.	N.A.	N.A.	N.A.	N.A.	N.A.	N.A.	N.A.	N.A.	N.A.	4	-15.5358	39.598	0	0.106595	31.0716	EPO reared in abscence of helpers, Year quality --- Null	9	-199.023	416.758	4.84047	0.00123334	398.046
200	-1.12443	N.A.	N.A.	N.A.	N.A.	N.A.	0.0230973	-0.144703	N.A.	N.A.	N.A.	5	-183.006	376.198	3.8779	0.0187226	366.012	0.779766	N.A.	0.090245	N.A.	N.A.	N.A.	N.A.	N.A.	N.A.	N.A.	N.A.	5	-14.8847	40.5694	0.971406	0.0655844	29.7694	Pairwise r social pair, Number of helpers --- EPO reared in low quality year	10	-197.891	416.767	4.8493	0.00122791	395.781
201	-1.13035	N.A.	N.A.	0.0612443	N.A.	N.A.	N.A.	-0.146156	N.A.	N.A.	N.A.	5	-183.012	376.21	3.89074	0.0186027	366.025	0.779766	N.A.	0.090245	N.A.	N.A.	N.A.	N.A.	N.A.	N.A.	N.A.	N.A.	5	-14.8847	40.5694	0.971406	0.0655844	29.7694	EPO reared in abscence of helpers, Pairwise r social pair --- EPO reared in low quality year	10	-197.897	416.78	4.86215	0.00122005	395.794
202	-1.14314	0.266861	N.A.	N.A.	N.A.	N.A.	N.A.	-0.146918	N.A.	N.A.	N.A.	5	-183.016	376.217	3.89776	0.0185376	366.032	0.779766	N.A.	0.090245	N.A.	N.A.	N.A.	N.A.	N.A.	N.A.	N.A.	N.A.	5	-14.8847	40.5694	0.971406	0.0655844	29.7694	EPP, Pairwise r social pair --- EPO reared in low quality year	10	-197.901	416.787	4.86916	0.00121578	395.801
203	-1.07756	N.A.	N.A.	N.A.	-1.48739	N.A.	N.A.	N.A.	N.A.	N.A.	N.A.	4	-182.098	372.32	0	0.130149	364.196	0.801034	N.A.	N.A.	N.A.	-0.0770945	-0.0486159	-0.00992036	N.A.	N.A.	N.A.	N.A.	7	-14.4699	44.474	4.87604	0.00930934	28.9398	WPO sired by relatives --- WPO sired by relatives, Number of helpers, Year quality	11	-196.568	416.794	4.87604	0.0012116	393.136
204	-1.07874	N.A.	N.A.	N.A.	-1.50372	0.0778566	0.0165499	N.A.	N.A.	N.A.	N.A.	6	-181.912	376.084	3.76454	0.0198144	363.823	0.800245	N.A.	N.A.	N.A.	N.A.	N.A.	N.A.	-0.0352959	N.A.	N.A.	N.A.	5	-14.9612	40.7225	1.12452	0.0607506	29.9225	WPO sired by relatives, Number of helpers, Year quality --- Pairwise r social pair	11	-196.873	416.807	4.88907	0.00120373	393.746
205	-1.07569	N.A.	N.A.	-0.0309519	-1.51105	0.0774591	N.A.	N.A.	N.A.	N.A.	N.A.	6	-181.917	376.096	3.776	0.0197012	363.835	0.800245	N.A.	N.A.	N.A.	N.A.	N.A.	N.A.	-0.0352959	N.A.	N.A.	N.A.	5	-14.9612	40.7225	1.12452	0.0607506	29.9225	WPO sired by relatives, EPO reared in abscence of helpers, Year quality --- Pairwise r social pair	11	-196.879	416.818	4.90053	0.00119686	393.757
206	-1.07756	N.A.	N.A.	N.A.	-1.48739	N.A.	N.A.	N.A.	N.A.	N.A.	N.A.	4	-182.098	372.32	0	0.130149	364.196	0.806928	0.066708	N.A.	N.A.	N.A.	-0.034414	N.A.	N.A.	0.0664904	N.A.	N.A.	7	-14.4873	44.5089	4.91094	0.00914832	28.9747	WPO sired by relatives --- EPP, Year quality, EPP x Year quality	11	-196.585	416.829	4.91094	0.00119064	393.171
207	-1.07756	N.A.	N.A.	N.A.	-1.48739	N.A.	N.A.	N.A.	N.A.	N.A.	N.A.	4	-182.098	372.32	0	0.130149	364.196	0.803869	0.0676055	N.A.	N.A.	N.A.	-0.0472339	-0.00807682	N.A.	N.A.	N.A.	N.A.	7	-14.4997	44.5337	4.93571	0.00903572	28.9994	WPO sired by relatives --- EPP, Number of helpers, Year quality	11	-196.598	416.853	4.93571	0.00117599	393.196
208	-1.06087	N.A.	-0.238411	N.A.	N.A.	N.A.	N.A.	N.A.	N.A.	N.A.	N.A.	4	-183.306	374.736	2.4163	0.038882	366.613	0.800063	N.A.	N.A.	N.A.	N.A.	-0.047566	-0.00863228	N.A.	N.A.	N.A.	N.A.	6	-14.5037	42.1426	2.54467	0.0298656	29.0075	EPO reared in low quality year --- Number of helpers, Year quality	10	-197.81	416.879	4.96096	0.00116123	395.62
209	-1.07756	N.A.	N.A.	N.A.	-1.48739	N.A.	N.A.	N.A.	N.A.	N.A.	N.A.	4	-182.098	372.32	0	0.130149	364.196	0.800474	N.A.	N.A.	0.00420692	-0.0637064	-0.0473649	N.A.	N.A.	N.A.	N.A.	N.A.	7	-14.5134	44.561	4.96305	0.00891305	29.0268	WPO sired by relatives --- WPO sired by relatives, EPO reared in abscence of helpers, Year quality	11	-196.611	416.881	4.96305	0.00116002	393.223
210	-1.07858	N.A.	N.A.	N.A.	-1.50745	0.0771539	N.A.	N.A.	N.A.	N.A.	N.A.	5	-181.92	374.026	1.70606	0.0554594	363.84	0.781539	N.A.	0.0915859	-0.0211994	N.A.	N.A.	N.A.	N.A.	N.A.	N.A.	N.A.	6	-14.8673	42.8697	3.27176	0.0207627	29.7346	WPO sired by relatives, Year quality --- EPO reared in low quality year, EPO reared in abscence of helpers	11	-196.787	416.895	4.97782	0.00115149	393.575
211	-1.06087	N.A.	-0.238411	N.A.	N.A.	N.A.	N.A.	N.A.	N.A.	N.A.	N.A.	4	-183.306	374.736	2.4163	0.038882	366.613	0.800894	N.A.	N.A.	N.A.	-0.0640278	-0.0472558	N.A.	N.A.	N.A.	N.A.	N.A.	6	-14.5141	42.1633	2.56534	0.0295585	29.0282	EPO reared in low quality year --- WPO sired by relatives, Year quality	10	-197.82	416.899	4.98163	0.00114929	395.641
212	-1.12011	N.A.	N.A.	N.A.	N.A.	0.0667448	N.A.	N.A.	N.A.	N.A.	N.A.	4	-183.488	375.099	2.77973	0.0324212	366.976	0.810693	0.0671868	N.A.	N.A.	N.A.	N.A.	N.A.	N.A.	N.A.	N.A.	N.A.	5	-15.504	41.808	2.21005	0.0353046	31.008	Year quality --- EPP	9	-198.992	416.907	4.98978	0.00114462	397.984
213	-1.12443	N.A.	N.A.	N.A.	N.A.	N.A.	0.0230973	-0.144703	N.A.	N.A.	N.A.	5	-183.006	376.198	3.8779	0.0187226	366.012	0.800245	N.A.	N.A.	N.A.	N.A.	N.A.	N.A.	-0.0352959	N.A.	N.A.	N.A.	5	-14.9612	40.7225	1.12452	0.0607506	29.9225	Pairwise r social pair, Number of helpers --- Pairwise r social pair	10	-197.967	416.92	5.00242	0.00113741	395.934
214	-1.12537	N.A.	N.A.	N.A.	N.A.	0.0643319	N.A.	-0.143522	N.A.	N.A.	N.A.	5	-182.898	375.982	3.66257	0.0208508	365.796	0.800216	N.A.	N.A.	N.A.	N.A.	-0.0475565	N.A.	-0.03666	N.A.	N.A.	N.A.	6	-13.9022	40.9396	1.34167	0.0545003	27.8045	Pairwise r social pair, Year quality --- Pairwise r social pair, Year quality	11	-196.8	416.922	5.00423	0.00113638	393.601
215	-1.06087	N.A.	-0.238411	N.A.	N.A.	N.A.	N.A.	N.A.	N.A.	N.A.	N.A.	4	-183.306	374.736	2.4163	0.038882	366.613	0.805763	0.0666233	N.A.	N.A.	N.A.	-0.0461177	N.A.	N.A.	N.A.	N.A.	N.A.	6	-14.5287	42.1925	2.5945	0.0291306	29.0573	EPO reared in low quality year --- EPP, Year quality	10	-197.835	416.928	5.0108	0.00113266	395.67
216	-1.07858	N.A.	N.A.	N.A.	-1.50745	0.0771539	N.A.	N.A.	N.A.	N.A.	N.A.	5	-181.92	374.026	1.70606	0.0554594	363.84	0.779791	N.A.	0.0901231	N.A.	N.A.	N.A.	-0.000979185	N.A.	N.A.	N.A.	N.A.	6	-14.8842	42.9036	3.30567	0.0204137	29.7685	WPO sired by relatives, Year quality --- EPO reared in low quality year, Number of helpers	11	-196.804	416.929	5.01172	0.00113213	393.608
217	-1.07858	N.A.	N.A.	N.A.	-1.50745	0.0771539	N.A.	N.A.	N.A.	N.A.	N.A.	5	-181.92	374.026	1.70606	0.0554594	363.84	0.779765	N.A.	0.0902459	N.A.	5.76969e-05	N.A.	N.A.	N.A.	N.A.	N.A.	N.A.	6	-14.8847	42.9045	3.30654	0.0204048	29.7694	WPO sired by relatives, Year quality --- EPO reared in low quality year, WPO sired by relatives	11	-196.805	416.93	5.0126	0.00113164	393.609
218	-1.13035	N.A.	N.A.	0.0612443	N.A.	N.A.	N.A.	-0.146156	N.A.	N.A.	N.A.	5	-183.012	376.21	3.89074	0.0186027	366.025	0.800245	N.A.	N.A.	N.A.	N.A.	N.A.	N.A.	-0.0352959	N.A.	N.A.	N.A.	5	-14.9612	40.7225	1.12452	0.0607506	29.9225	EPO reared in abscence of helpers, Pairwise r social pair --- Pairwise r social pair	10	-197.974	416.933	5.01527	0.00113013	395.947
219	-1.1191	N.A.	N.A.	N.A.	N.A.	N.A.	0.0220984	N.A.	N.A.	N.A.	N.A.	4	-183.607	375.338	3.01837	0.0287746	367.215	0.778902	N.A.	0.094912	N.A.	N.A.	N.A.	N.A.	-0.0374499	N.A.	N.A.	N.A.	6	-14.2323	41.5998	2.00182	0.0391785	28.4646	Number of helpers --- EPO reared in low quality year, Pairwise r social pair	10	-197.84	416.938	5.02019	0.00112735	395.679
220	-1.14314	0.266861	N.A.	N.A.	N.A.	N.A.	N.A.	-0.146918	N.A.	N.A.	N.A.	5	-183.016	376.217	3.89776	0.0185376	366.032	0.800245	N.A.	N.A.	N.A.	N.A.	N.A.	N.A.	-0.0352959	N.A.	N.A.	N.A.	5	-14.9612	40.7225	1.12452	0.0607506	29.9225	EPP, Pairwise r social pair --- Pairwise r social pair	10	-197.977	416.94	5.02228	0.00112617	395.954
221	-1.06087	N.A.	-0.238411	N.A.	N.A.	N.A.	N.A.	N.A.	N.A.	N.A.	N.A.	4	-183.306	374.736	2.4163	0.038882	366.613	0.799599	N.A.	N.A.	0.00492421	N.A.	-0.0466465	N.A.	N.A.	N.A.	N.A.	N.A.	6	-14.537	42.2091	2.61115	0.0288892	29.074	EPO reared in low quality year --- EPO reared in abscence of helpers, Year quality	10	-197.843	416.945	5.02744	0.00112327	395.686
222	-1.12011	N.A.	N.A.	N.A.	N.A.	0.0667448	N.A.	N.A.	N.A.	N.A.	N.A.	4	-183.488	375.099	2.77973	0.0324212	366.976	0.80007	N.A.	N.A.	N.A.	N.A.	N.A.	-0.00295194	N.A.	N.A.	N.A.	N.A.	5	-15.5319	41.8638	2.2658	0.0343342	31.0638	Year quality --- Number of helpers	9	-199.02	416.963	5.04553	0.00111315	398.04
223	-1.10931	0.263417	N.A.	N.A.	N.A.	N.A.	N.A.	N.A.	N.A.	N.A.	N.A.	4	-183.621	375.365	3.04483	0.0283964	367.241	0.778902	N.A.	0.094912	N.A.	N.A.	N.A.	N.A.	-0.0374499	N.A.	N.A.	N.A.	6	-14.2323	41.5998	2.00182	0.0391785	28.4646	EPP --- EPO reared in low quality year, Pairwise r social pair	10	-197.853	416.964	5.04666	0.00111253	395.706
224	-1.12011	N.A.	N.A.	N.A.	N.A.	0.0667448	N.A.	N.A.	N.A.	N.A.	N.A.	4	-183.488	375.099	2.77973	0.0324212	366.976	0.800949	N.A.	N.A.	-0.00876946	N.A.	N.A.	N.A.	N.A.	N.A.	N.A.	N.A.	5	-15.5328	41.8656	2.26767	0.034302	31.0656	Year quality --- EPO reared in abscence of helpers	9	-199.021	416.965	5.04741	0.00111211	398.042
225	-1.12119	N.A.	N.A.	0.0225741	N.A.	N.A.	N.A.	N.A.	N.A.	N.A.	N.A.	4	-183.621	375.365	3.0456	0.0283855	367.242	0.778902	N.A.	0.094912	N.A.	N.A.	N.A.	N.A.	-0.0374499	N.A.	N.A.	N.A.	6	-14.2323	41.5998	2.00182	0.0391785	28.4646	EPO reared in abscence of helpers --- EPO reared in low quality year, Pairwise r social pair	10	-197.853	416.965	5.04742	0.0011121	395.706
226	-1.12011	N.A.	N.A.	N.A.	N.A.	0.0667448	N.A.	N.A.	N.A.	N.A.	N.A.	4	-183.488	375.099	2.77973	0.0324212	366.976	0.800341	N.A.	N.A.	N.A.	-0.0205191	N.A.	N.A.	N.A.	N.A.	N.A.	N.A.	5	-15.5334	41.8668	2.26885	0.0342818	31.0668	Year quality --- WPO sired by relatives	9	-199.021	416.966	5.04859	0.00111146	398.043
227	-1.10601	0.265196	N.A.	N.A.	N.A.	N.A.	0.0232746	N.A.	N.A.	N.A.	N.A.	5	-183.604	377.394	5.07431	0.0102936	367.208	0.800082	N.A.	N.A.	N.A.	N.A.	N.A.	N.A.	N.A.	N.A.	N.A.	N.A.	4	-15.5358	39.598	0	0.106595	31.0716	EPP, Number of helpers --- Null	9	-199.14	416.992	5.07431	0.00109725	398.28
228	-1.12027	N.A.	N.A.	N.A.	N.A.	0.0679776	0.0254278	N.A.	N.A.	N.A.	N.A.	5	-183.468	377.122	4.80259	0.0117916	366.937	0.800086	N.A.	N.A.	N.A.	N.A.	-0.0465147	N.A.	N.A.	N.A.	N.A.	N.A.	5	-14.5379	39.8759	0.277934	0.0927653	29.0759	Number of helpers, Year quality --- Year quality	10	-198.006	416.998	5.08052	0.00109385	396.012
229	-1.07874	N.A.	N.A.	N.A.	-1.50372	0.0778566	0.0165499	N.A.	N.A.	N.A.	N.A.	6	-181.912	376.084	3.76454	0.0198144	363.823	0.800216	N.A.	N.A.	N.A.	N.A.	-0.0475565	N.A.	-0.03666	N.A.	N.A.	N.A.	6	-13.9022	40.9396	1.34167	0.0545003	27.8045	WPO sired by relatives, Number of helpers, Year quality --- Pairwise r social pair, Year quality	12	-195.814	417.024	5.10621	0.00107989	391.628
230	-1.10812	0.263626	N.A.	N.A.	N.A.	0.067003	N.A.	N.A.	N.A.	N.A.	N.A.	5	-183.485	377.156	4.83664	0.0115925	366.971	0.800086	N.A.	N.A.	N.A.	N.A.	-0.0465147	N.A.	N.A.	N.A.	N.A.	N.A.	5	-14.5379	39.8759	0.277934	0.0927653	29.0759	EPP, Year quality --- Year quality	10	-198.023	417.032	5.11457	0.00107538	396.046
231	-1.07569	N.A.	N.A.	-0.0309519	-1.51105	0.0774591	N.A.	N.A.	N.A.	N.A.	N.A.	6	-181.917	376.096	3.776	0.0197012	363.835	0.800216	N.A.	N.A.	N.A.	N.A.	-0.0475565	N.A.	-0.03666	N.A.	N.A.	N.A.	6	-13.9022	40.9396	1.34167	0.0545003	27.8045	WPO sired by relatives, EPO reared in abscence of helpers, Year quality --- Pairwise r social pair, Year quality	12	-195.82	417.035	5.11767	0.00107372	391.639
232	-1.12177	N.A.	N.A.	0.0170402	N.A.	0.0666224	N.A.	N.A.	N.A.	N.A.	N.A.	5	-183.487	377.16	4.84047	0.0115703	366.974	0.800086	N.A.	N.A.	N.A.	N.A.	-0.0465147	N.A.	N.A.	N.A.	N.A.	N.A.	5	-14.5379	39.8759	0.277934	0.0927653	29.0759	EPO reared in abscence of helpers, Year quality --- Year quality	10	-198.025	417.036	5.1184	0.00107333	396.05
233	-1.12431	N.A.	N.A.	N.A.	N.A.	N.A.	N.A.	-0.144605	N.A.	N.A.	N.A.	4	-183.022	374.168	1.84836	0.0516504	366.045	0.781539	N.A.	0.0915859	-0.0211994	N.A.	N.A.	N.A.	N.A.	N.A.	N.A.	N.A.	6	-14.8673	42.8697	3.27176	0.0207627	29.7346	Pairwise r social pair --- EPO reared in low quality year, EPO reared in abscence of helpers	10	-197.89	417.038	5.12012	0.0010724	395.779
234	-1.07756	N.A.	N.A.	N.A.	-1.48739	N.A.	N.A.	N.A.	N.A.	N.A.	N.A.	4	-182.098	372.32	0	0.130149	364.196	0.814603	0.0684282	N.A.	N.A.	N.A.	N.A.	N.A.	0.0185858	N.A.	N.A.	0.0802912	7	-14.6037	44.7416	5.14368	0.00814335	29.2074	WPO sired by relatives --- EPP, Pairwise r social pair, EPP x Pairwise r social pair	11	-196.702	417.061	5.14368	0.00105985	393.404
235	-1.00412	N.A.	-0.297702	N.A.	-1.56186	N.A.	0.0143947	N.A.	N.A.	N.A.	N.A.	6	-181.604	375.469	3.14901	0.0269551	363.208	0.778902	N.A.	0.094912	N.A.	N.A.	N.A.	N.A.	-0.0374499	N.A.	N.A.	N.A.	6	-14.2323	41.5998	2.00182	0.0391785	28.4646	EPO reared in low quality year, WPO sired by relatives, Number of helpers --- EPO reared in low quality year, Pairwise r social pair	12	-195.836	417.068	5.15083	0.00105606	391.672
236	-1.12431	N.A.	N.A.	N.A.	N.A.	N.A.	N.A.	-0.144605	N.A.	N.A.	N.A.	4	-183.022	374.168	1.84836	0.0516504	366.045	0.779791	N.A.	0.0901231	N.A.	N.A.	N.A.	-0.000979185	N.A.	N.A.	N.A.	N.A.	6	-14.8842	42.9036	3.30567	0.0204137	29.7685	Pairwise r social pair --- EPO reared in low quality year, Number of helpers	10	-197.907	417.072	5.15403	0.00105438	395.813
237	-1.12431	N.A.	N.A.	N.A.	N.A.	N.A.	N.A.	-0.144605	N.A.	N.A.	N.A.	4	-183.022	374.168	1.84836	0.0516504	366.045	0.779765	N.A.	0.0902459	N.A.	5.76969e-05	N.A.	N.A.	N.A.	N.A.	N.A.	N.A.	6	-14.8847	42.9045	3.30654	0.0204048	29.7694	Pairwise r social pair --- EPO reared in low quality year, WPO sired by relatives	10	-197.907	417.073	5.1549	0.00105392	395.814
238	-1.07858	N.A.	N.A.	N.A.	-1.50745	0.0771539	N.A.	N.A.	N.A.	N.A.	N.A.	5	-181.92	374.026	1.70606	0.0554594	363.84	0.803568	0.0676846	N.A.	N.A.	N.A.	N.A.	N.A.	-0.0348602	N.A.	N.A.	N.A.	6	-14.9582	43.0515	3.4535	0.0189592	29.9163	WPO sired by relatives, Year quality --- EPP, Pairwise r social pair	11	-196.878	417.077	5.15955	0.00105147	393.756
239	-1.00587	N.A.	-0.298998	0.0214577	-1.56338	N.A.	N.A.	N.A.	N.A.	N.A.	N.A.	6	-181.609	375.479	3.15913	0.0268191	363.218	0.778902	N.A.	0.094912	N.A.	N.A.	N.A.	N.A.	-0.0374499	N.A.	N.A.	N.A.	6	-14.2323	41.5998	2.00182	0.0391785	28.4646	EPO reared in low quality year, WPO sired by relatives, EPO reared in abscence of helpers --- EPO reared in low quality year, Pairwise r social pair	12	-195.841	417.079	5.16095	0.00105073	391.683
240	-1.07858	N.A.	N.A.	N.A.	-1.50745	0.0771539	N.A.	N.A.	N.A.	N.A.	N.A.	5	-181.92	374.026	1.70606	0.0554594	363.84	0.800252	N.A.	N.A.	N.A.	N.A.	N.A.	0.00212817	-0.0355918	N.A.	N.A.	N.A.	6	-14.9592	43.0535	3.45557	0.0189396	29.9184	WPO sired by relatives, Year quality --- Pairwise r social pair, Number of helpers	11	-196.879	417.079	5.16162	0.00105038	393.758
241	-1.07858	N.A.	N.A.	N.A.	-1.50745	0.0771539	N.A.	N.A.	N.A.	N.A.	N.A.	5	-181.92	374.026	1.70606	0.0554594	363.84	0.800927	N.A.	N.A.	-0.00689223	N.A.	N.A.	N.A.	-0.0352585	N.A.	N.A.	N.A.	6	-14.9594	43.0538	3.45589	0.0189366	29.9187	WPO sired by relatives, Year quality --- EPO reared in abscence of helpers, Pairwise r social pair	11	-196.879	417.08	5.16194	0.00105021	393.759
242	-1.12443	N.A.	N.A.	N.A.	N.A.	N.A.	0.0230973	-0.144703	N.A.	N.A.	N.A.	5	-183.006	376.198	3.8779	0.0187226	366.012	0.800216	N.A.	N.A.	N.A.	N.A.	-0.0475565	N.A.	-0.03666	N.A.	N.A.	N.A.	6	-13.9022	40.9396	1.34167	0.0545003	27.8045	Pairwise r social pair, Number of helpers --- Pairwise r social pair, Year quality	11	-196.908	417.137	5.21956	0.00102039	393.816
243	-1.1191	N.A.	N.A.	N.A.	N.A.	N.A.	0.0220984	N.A.	N.A.	N.A.	N.A.	4	-183.607	375.338	3.01837	0.0287746	367.215	0.810693	0.0671868	N.A.	N.A.	N.A.	N.A.	N.A.	N.A.	N.A.	N.A.	N.A.	5	-15.504	41.808	2.21005	0.0353046	31.008	Number of helpers --- EPP	9	-199.111	417.146	5.22842	0.00101588	398.223
244	-1.13035	N.A.	N.A.	0.0612443	N.A.	N.A.	N.A.	-0.146156	N.A.	N.A.	N.A.	5	-183.012	376.21	3.89074	0.0186027	366.025	0.800216	N.A.	N.A.	N.A.	N.A.	-0.0475565	N.A.	-0.03666	N.A.	N.A.	N.A.	6	-13.9022	40.9396	1.34167	0.0545003	27.8045	EPO reared in abscence of helpers, Pairwise r social pair --- Pairwise r social pair, Year quality	11	-196.915	417.15	5.23241	0.00101385	393.829
245	-1.14314	0.266861	N.A.	N.A.	N.A.	N.A.	N.A.	-0.146918	N.A.	N.A.	N.A.	5	-183.016	376.217	3.89776	0.0185376	366.032	0.800216	N.A.	N.A.	N.A.	N.A.	-0.0475565	N.A.	-0.03666	N.A.	N.A.	N.A.	6	-13.9022	40.9396	1.34167	0.0545003	27.8045	EPP, Pairwise r social pair --- Pairwise r social pair, Year quality	11	-196.918	417.157	5.23942	0.00101031	393.836
246	-1.10931	0.263417	N.A.	N.A.	N.A.	N.A.	N.A.	N.A.	N.A.	N.A.	N.A.	4	-183.621	375.365	3.04483	0.0283964	367.241	0.810693	0.0671868	N.A.	N.A.	N.A.	N.A.	N.A.	N.A.	N.A.	N.A.	N.A.	5	-15.504	41.808	2.21005	0.0353046	31.008	EPP --- EPP	9	-199.125	417.173	5.25488	0.00100252	398.249
247	-1.12119	N.A.	N.A.	0.0225741	N.A.	N.A.	N.A.	N.A.	N.A.	N.A.	N.A.	4	-183.621	375.365	3.0456	0.0283855	367.242	0.810693	0.0671868	N.A.	N.A.	N.A.	N.A.	N.A.	N.A.	N.A.	N.A.	N.A.	5	-15.504	41.808	2.21005	0.0353046	31.008	EPO reared in abscence of helpers --- EPP	9	-199.125	417.173	5.25565	0.00100214	398.25
248	-1.1191	N.A.	N.A.	N.A.	N.A.	N.A.	0.0220984	N.A.	N.A.	N.A.	N.A.	4	-183.607	375.338	3.01837	0.0287746	367.215	0.80007	N.A.	N.A.	N.A.	N.A.	N.A.	-0.00295194	N.A.	N.A.	N.A.	N.A.	5	-15.5319	41.8638	2.2658	0.0343342	31.0638	Number of helpers --- Number of helpers	9	-199.139	417.202	5.28417	0.000987954	398.278
249	-1.1191	N.A.	N.A.	N.A.	N.A.	N.A.	0.0220984	N.A.	N.A.	N.A.	N.A.	4	-183.607	375.338	3.01837	0.0287746	367.215	0.800949	N.A.	N.A.	-0.00876946	N.A.	N.A.	N.A.	N.A.	N.A.	N.A.	N.A.	5	-15.5328	41.8656	2.26767	0.034302	31.0656	Number of helpers --- EPO reared in abscence of helpers	9	-199.14	417.204	5.28604	0.000987027	398.28
250	-1.1191	N.A.	N.A.	N.A.	N.A.	N.A.	0.0220984	N.A.	N.A.	N.A.	N.A.	4	-183.607	375.338	3.01837	0.0287746	367.215	0.800341	N.A.	N.A.	N.A.	-0.0205191	N.A.	N.A.	N.A.	N.A.	N.A.	N.A.	5	-15.5334	41.8668	2.26885	0.0342818	31.0668	Number of helpers --- WPO sired by relatives	9	-199.141	417.205	5.28722	0.000986446	398.281
251	-1.12431	N.A.	N.A.	N.A.	N.A.	N.A.	N.A.	-0.144605	N.A.	N.A.	N.A.	4	-183.022	374.168	1.84836	0.0516504	366.045	0.803568	0.0676846	N.A.	N.A.	N.A.	N.A.	N.A.	-0.0348602	N.A.	N.A.	N.A.	6	-14.9582	43.0515	3.4535	0.0189592	29.9163	Pairwise r social pair --- EPP, Pairwise r social pair	10	-197.98	417.22	5.30186	0.000979252	395.961
252	-1.12431	N.A.	N.A.	N.A.	N.A.	N.A.	N.A.	-0.144605	N.A.	N.A.	N.A.	4	-183.022	374.168	1.84836	0.0516504	366.045	0.800252	N.A.	N.A.	N.A.	N.A.	N.A.	0.00212817	-0.0355918	N.A.	N.A.	N.A.	6	-14.9592	43.0535	3.45557	0.0189396	29.9184	Pairwise r social pair --- Pairwise r social pair, Number of helpers	10	-197.981	417.222	5.30393	0.000978241	395.963
253	-1.12431	N.A.	N.A.	N.A.	N.A.	N.A.	N.A.	-0.144605	N.A.	N.A.	N.A.	4	-183.022	374.168	1.84836	0.0516504	366.045	0.800927	N.A.	N.A.	-0.00689223	N.A.	N.A.	N.A.	-0.0352585	N.A.	N.A.	N.A.	6	-14.9594	43.0538	3.45589	0.0189366	29.9187	Pairwise r social pair --- EPO reared in abscence of helpers, Pairwise r social pair	10	-197.982	417.222	5.30425	0.000978083	395.963
254	-1.10931	0.263417	N.A.	N.A.	N.A.	N.A.	N.A.	N.A.	N.A.	N.A.	N.A.	4	-183.621	375.365	3.04483	0.0283964	367.241	0.80007	N.A.	N.A.	N.A.	N.A.	N.A.	-0.00295194	N.A.	N.A.	N.A.	N.A.	5	-15.5319	41.8638	2.2658	0.0343342	31.0638	EPP --- Number of helpers	9	-199.152	417.228	5.31063	0.000974967	398.305
255	-1.12119	N.A.	N.A.	0.0225741	N.A.	N.A.	N.A.	N.A.	N.A.	N.A.	N.A.	4	-183.621	375.365	3.0456	0.0283855	367.242	0.80007	N.A.	N.A.	N.A.	N.A.	N.A.	-0.00295194	N.A.	N.A.	N.A.	N.A.	5	-15.5319	41.8638	2.2658	0.0343342	31.0638	EPO reared in abscence of helpers --- Number of helpers	9	-199.153	417.229	5.3114	0.000974594	398.306
256	-1.10931	0.263417	N.A.	N.A.	N.A.	N.A.	N.A.	N.A.	N.A.	N.A.	N.A.	4	-183.621	375.365	3.04483	0.0283964	367.241	0.800949	N.A.	N.A.	-0.00876946	N.A.	N.A.	N.A.	N.A.	N.A.	N.A.	N.A.	5	-15.5328	41.8656	2.26767	0.034302	31.0656	EPP --- EPO reared in abscence of helpers	9	-199.153	417.23	5.31251	0.000974053	398.307
257	-1.12119	N.A.	N.A.	0.0225741	N.A.	N.A.	N.A.	N.A.	N.A.	N.A.	N.A.	4	-183.621	375.365	3.0456	0.0283855	367.242	0.800949	N.A.	N.A.	-0.00876946	N.A.	N.A.	N.A.	N.A.	N.A.	N.A.	N.A.	5	-15.5328	41.8656	2.26767	0.034302	31.0656	EPO reared in abscence of helpers --- EPO reared in abscence of helpers	9	-199.154	417.231	5.31327	0.00097368	398.307
258	-1.10931	0.263417	N.A.	N.A.	N.A.	N.A.	N.A.	N.A.	N.A.	N.A.	N.A.	4	-183.621	375.365	3.04483	0.0283964	367.241	0.800341	N.A.	N.A.	N.A.	-0.0205191	N.A.	N.A.	N.A.	N.A.	N.A.	N.A.	5	-15.5334	41.8668	2.26885	0.0342818	31.0668	EPP --- WPO sired by relatives	9	-199.154	417.231	5.31368	0.000973479	398.308
259	-1.12119	N.A.	N.A.	0.0225741	N.A.	N.A.	N.A.	N.A.	N.A.	N.A.	N.A.	4	-183.621	375.365	3.0456	0.0283855	367.242	0.800341	N.A.	N.A.	N.A.	-0.0205191	N.A.	N.A.	N.A.	N.A.	N.A.	N.A.	5	-15.5334	41.8668	2.26885	0.0342818	31.0668	EPO reared in abscence of helpers --- WPO sired by relatives	9	-199.154	417.232	5.31445	0.000973107	398.309
260	-1.07773	N.A.	N.A.	N.A.	-1.48444	N.A.	0.0131585	N.A.	N.A.	N.A.	N.A.	5	-182.093	374.371	2.05172	0.0466569	364.186	0.781539	N.A.	0.0915859	-0.0211994	N.A.	N.A.	N.A.	N.A.	N.A.	N.A.	N.A.	6	-14.8673	42.8697	3.27176	0.0207627	29.7346	WPO sired by relatives, Number of helpers --- EPO reared in low quality year, EPO reared in abscence of helpers	11	-196.96	417.241	5.32348	0.000968725	393.92
261	-1.12011	N.A.	N.A.	N.A.	N.A.	0.0667448	N.A.	N.A.	N.A.	N.A.	N.A.	4	-183.488	375.099	2.77973	0.0324212	366.976	0.800063	N.A.	N.A.	N.A.	N.A.	-0.047566	-0.00863228	N.A.	N.A.	N.A.	N.A.	6	-14.5037	42.1426	2.54467	0.0298656	29.0075	Year quality --- Number of helpers, Year quality	10	-197.992	417.242	5.3244	0.000968278	395.983
262	-1.07519	N.A.	N.A.	-0.0234203	-1.48976	N.A.	N.A.	N.A.	N.A.	N.A.	N.A.	5	-182.097	374.379	2.05933	0.0464796	364.193	0.781539	N.A.	0.0915859	-0.0211994	N.A.	N.A.	N.A.	N.A.	N.A.	N.A.	N.A.	6	-14.8673	42.8697	3.27176	0.0207627	29.7346	WPO sired by relatives, EPO reared in abscence of helpers --- EPO reared in low quality year, EPO reared in abscence of helpers	11	-196.964	417.249	5.33109	0.000965043	393.928
263	-1.12011	N.A.	N.A.	N.A.	N.A.	0.0667448	N.A.	N.A.	N.A.	N.A.	N.A.	4	-183.488	375.099	2.77973	0.0324212	366.976	0.800894	N.A.	N.A.	N.A.	-0.0640278	-0.0472558	N.A.	N.A.	N.A.	N.A.	N.A.	6	-14.5141	42.1633	2.56534	0.0295585	29.0282	Year quality --- WPO sired by relatives, Year quality	10	-198.002	417.263	5.34507	0.000958321	396.004
264	-1.10601	0.265196	N.A.	N.A.	N.A.	N.A.	0.0232746	N.A.	N.A.	N.A.	N.A.	5	-183.604	377.394	5.07431	0.0102936	367.208	0.800086	N.A.	N.A.	N.A.	N.A.	-0.0465147	N.A.	N.A.	N.A.	N.A.	N.A.	5	-14.5379	39.8759	0.277934	0.0927653	29.0759	EPP, Number of helpers --- Year quality	10	-198.142	417.27	5.35224	0.000954891	396.284
265	-1.07773	N.A.	N.A.	N.A.	-1.48444	N.A.	0.0131585	N.A.	N.A.	N.A.	N.A.	5	-182.093	374.371	2.05172	0.0466569	364.186	0.779791	N.A.	0.0901231	N.A.	N.A.	N.A.	-0.000979185	N.A.	N.A.	N.A.	N.A.	6	-14.8842	42.9036	3.30567	0.0204137	29.7685	WPO sired by relatives, Number of helpers --- EPO reared in low quality year, Number of helpers	11	-196.977	417.275	5.35738	0.00095244	393.954
266	-1.07773	N.A.	N.A.	N.A.	-1.48444	N.A.	0.0131585	N.A.	N.A.	N.A.	N.A.	5	-182.093	374.371	2.05172	0.0466569	364.186	0.779765	N.A.	0.0902459	N.A.	5.76969e-05	N.A.	N.A.	N.A.	N.A.	N.A.	N.A.	6	-14.8847	42.9045	3.30654	0.0204048	29.7694	WPO sired by relatives, Number of helpers --- EPO reared in low quality year, WPO sired by relatives	11	-196.978	417.276	5.35826	0.000952024	393.955
267	-1.00412	N.A.	-0.297702	N.A.	-1.56186	N.A.	0.0143947	N.A.	N.A.	N.A.	N.A.	6	-181.604	375.469	3.14901	0.0269551	363.208	0.810693	0.0671868	N.A.	N.A.	N.A.	N.A.	N.A.	N.A.	N.A.	N.A.	N.A.	5	-15.504	41.808	2.21005	0.0353046	31.008	EPO reared in low quality year, WPO sired by relatives, Number of helpers --- EPP	11	-197.108	417.277	5.35906	0.000951641	394.216
268	-1.07519	N.A.	N.A.	-0.0234203	-1.48976	N.A.	N.A.	N.A.	N.A.	N.A.	N.A.	5	-182.097	374.379	2.05933	0.0464796	364.193	0.779791	N.A.	0.0901231	N.A.	N.A.	N.A.	-0.000979185	N.A.	N.A.	N.A.	N.A.	6	-14.8842	42.9036	3.30567	0.0204137	29.7685	WPO sired by relatives, EPO reared in abscence of helpers --- EPO reared in low quality year, Number of helpers	11	-196.981	417.283	5.365	0.000948821	393.962
269	-1.07519	N.A.	N.A.	-0.0234203	-1.48976	N.A.	N.A.	N.A.	N.A.	N.A.	N.A.	5	-182.097	374.379	2.05933	0.0464796	364.193	0.779765	N.A.	0.0902459	N.A.	5.76969e-05	N.A.	N.A.	N.A.	N.A.	N.A.	N.A.	6	-14.8847	42.9045	3.30654	0.0204048	29.7694	WPO sired by relatives, EPO reared in abscence of helpers --- EPO reared in low quality year, WPO sired by relatives	11	-196.981	417.284	5.36587	0.000948406	393.963
270	-1.11898	N.A.	N.A.	N.A.	N.A.	N.A.	N.A.	N.A.	N.A.	N.A.	N.A.	3	-183.622	373.318	0.998737	0.0789891	367.245	0.780557	N.A.	0.0961422	-0.0197319	N.A.	N.A.	N.A.	-0.0373667	N.A.	N.A.	N.A.	7	-14.217	43.9682	4.37029	0.0119879	28.434	Null --- EPO reared in low quality year, EPO reared in abscence of helpers, Pairwise r social pair	10	-197.839	417.287	5.36903	0.000946912	395.679
271	-1.00587	N.A.	-0.298998	0.0214577	-1.56338	N.A.	N.A.	N.A.	N.A.	N.A.	N.A.	6	-181.609	375.479	3.15913	0.0268191	363.218	0.810693	0.0671868	N.A.	N.A.	N.A.	N.A.	N.A.	N.A.	N.A.	N.A.	N.A.	5	-15.504	41.808	2.21005	0.0353046	31.008	EPO reared in low quality year, WPO sired by relatives, EPO reared in abscence of helpers --- EPP	11	-197.113	417.287	5.36918	0.000946839	394.226
272	-1.12011	N.A.	N.A.	N.A.	N.A.	0.0667448	N.A.	N.A.	N.A.	N.A.	N.A.	4	-183.488	375.099	2.77973	0.0324212	366.976	0.805763	0.0666233	N.A.	N.A.	N.A.	-0.0461177	N.A.	N.A.	N.A.	N.A.	N.A.	6	-14.5287	42.1925	2.5945	0.0291306	29.0573	Year quality --- EPP, Year quality	10	-198.017	417.292	5.37423	0.000944449	396.033
273	-1.07049	N.A.	-0.220098	N.A.	N.A.	N.A.	N.A.	-0.139159	N.A.	N.A.	N.A.	5	-182.755	375.696	3.37647	0.0240574	365.51	0.778902	N.A.	0.094912	N.A.	N.A.	N.A.	N.A.	-0.0374499	N.A.	N.A.	N.A.	6	-14.2323	41.5998	2.00182	0.0391785	28.4646	EPO reared in low quality year, Pairwise r social pair --- EPO reared in low quality year, Pairwise r social pair	11	-196.988	417.296	5.3783	0.000942533	393.975
274	-1.11898	N.A.	N.A.	N.A.	N.A.	N.A.	N.A.	N.A.	N.A.	N.A.	N.A.	3	-183.622	373.318	0.998737	0.0789891	367.245	0.778756	N.A.	0.0955979	N.A.	N.A.	N.A.	0.00464674	-0.038121	N.A.	N.A.	N.A.	7	-14.2225	43.9792	4.38126	0.0119223	28.445	Null --- EPO reared in low quality year, Pairwise r social pair, Number of helpers	10	-197.845	417.298	5.37999	0.000941733	395.69
275	-1.12011	N.A.	N.A.	N.A.	N.A.	0.0667448	N.A.	N.A.	N.A.	N.A.	N.A.	4	-183.488	375.099	2.77973	0.0324212	366.976	0.799599	N.A.	N.A.	0.00492421	N.A.	-0.0466465	N.A.	N.A.	N.A.	N.A.	N.A.	6	-14.537	42.2091	2.61115	0.0288892	29.074	Year quality --- EPO reared in abscence of helpers, Year quality	10	-198.025	417.309	5.39088	0.000936621	396.05
276	-1.07836	N.A.	-0.227719	0.0983817	N.A.	N.A.	N.A.	-0.141522	N.A.	N.A.	N.A.	6	-182.73	377.721	5.40117	0.00874162	365.46	0.800082	N.A.	N.A.	N.A.	N.A.	N.A.	N.A.	N.A.	N.A.	N.A.	N.A.	4	-15.5358	39.598	0	0.106595	31.0716	EPO reared in low quality year, EPO reared in abscence of helpers, Pairwise r social pair --- Null	10	-198.266	417.319	5.40117	0.000931816	396.532
277	-1.00412	N.A.	-0.297702	N.A.	-1.56186	N.A.	0.0143947	N.A.	N.A.	N.A.	N.A.	6	-181.604	375.469	3.14901	0.0269551	363.208	0.80007	N.A.	N.A.	N.A.	N.A.	N.A.	-0.00295194	N.A.	N.A.	N.A.	N.A.	5	-15.5319	41.8638	2.2658	0.0343342	31.0638	EPO reared in low quality year, WPO sired by relatives, Number of helpers --- Number of helpers	11	-197.136	417.332	5.41481	0.000925482	394.272
278	-1.07042	N.A.	-0.220899	N.A.	N.A.	N.A.	0.0244251	-0.139229	N.A.	N.A.	N.A.	6	-182.737	377.735	5.41506	0.00868111	365.474	0.800082	N.A.	N.A.	N.A.	N.A.	N.A.	N.A.	N.A.	N.A.	N.A.	N.A.	4	-15.5358	39.598	0	0.106595	31.0716	EPO reared in low quality year, Pairwise r social pair, Number of helpers --- Null	10	-198.273	417.333	5.41506	0.000925366	396.546
279	-1.0608	N.A.	-0.239264	N.A.	N.A.	N.A.	0.0236895	N.A.	N.A.	N.A.	N.A.	5	-183.289	376.764	4.44426	0.0141053	366.578	0.779766	N.A.	0.090245	N.A.	N.A.	N.A.	N.A.	N.A.	N.A.	N.A.	N.A.	5	-14.8847	40.5694	0.971406	0.0655844	29.7694	EPO reared in low quality year, Number of helpers --- EPO reared in low quality year	10	-198.174	417.333	5.41567	0.000925084	396.348
280	-1.00412	N.A.	-0.297702	N.A.	-1.56186	N.A.	0.0143947	N.A.	N.A.	N.A.	N.A.	6	-181.604	375.469	3.14901	0.0269551	363.208	0.800949	N.A.	N.A.	-0.00876946	N.A.	N.A.	N.A.	N.A.	N.A.	N.A.	N.A.	5	-15.5328	41.8656	2.26767	0.034302	31.0656	EPO reared in low quality year, WPO sired by relatives, Number of helpers --- EPO reared in abscence of helpers	11	-197.137	417.334	5.41668	0.000924614	394.273
281	-1.00412	N.A.	-0.297702	N.A.	-1.56186	N.A.	0.0143947	N.A.	N.A.	N.A.	N.A.	6	-181.604	375.469	3.14901	0.0269551	363.208	0.800341	N.A.	N.A.	N.A.	-0.0205191	N.A.	N.A.	N.A.	N.A.	N.A.	N.A.	5	-15.5334	41.8668	2.26885	0.0342818	31.0668	EPO reared in low quality year, WPO sired by relatives, Number of helpers --- WPO sired by relatives	11	-197.137	417.336	5.41786	0.00092407	394.275
282	-1.00587	N.A.	-0.298998	0.0214577	-1.56338	N.A.	N.A.	N.A.	N.A.	N.A.	N.A.	6	-181.609	375.479	3.15913	0.0268191	363.218	0.80007	N.A.	N.A.	N.A.	N.A.	N.A.	-0.00295194	N.A.	N.A.	N.A.	N.A.	5	-15.5319	41.8638	2.2658	0.0343342	31.0638	EPO reared in low quality year, WPO sired by relatives, EPO reared in abscence of helpers --- Number of helpers	11	-197.141	417.343	5.42493	0.000920812	394.282
283	-1.00587	N.A.	-0.298998	0.0214577	-1.56338	N.A.	N.A.	N.A.	N.A.	N.A.	N.A.	6	-181.609	375.479	3.15913	0.0268191	363.218	0.800949	N.A.	N.A.	-0.00876946	N.A.	N.A.	N.A.	N.A.	N.A.	N.A.	N.A.	5	-15.5328	41.8656	2.26767	0.034302	31.0656	EPO reared in low quality year, WPO sired by relatives, EPO reared in abscence of helpers --- EPO reared in abscence of helpers	11	-197.142	417.344	5.4268	0.000919949	394.284
284	-1.00587	N.A.	-0.298998	0.0214577	-1.56338	N.A.	N.A.	N.A.	N.A.	N.A.	N.A.	6	-181.609	375.479	3.15913	0.0268191	363.218	0.800341	N.A.	N.A.	N.A.	-0.0205191	N.A.	N.A.	N.A.	N.A.	N.A.	N.A.	5	-15.5334	41.8668	2.26885	0.0342818	31.0668	EPO reared in low quality year, WPO sired by relatives, EPO reared in abscence of helpers --- WPO sired by relatives	11	-197.142	417.346	5.42798	0.000919407	394.285
285	-1.06578	N.A.	-0.24331	0.0624299	N.A.	N.A.	N.A.	N.A.	N.A.	N.A.	N.A.	5	-183.296	376.778	4.458	0.0140087	366.592	0.779766	N.A.	0.090245	N.A.	N.A.	N.A.	N.A.	N.A.	N.A.	N.A.	N.A.	5	-14.8847	40.5694	0.971406	0.0655844	29.7694	EPO reared in low quality year, EPO reared in abscence of helpers --- EPO reared in low quality year	10	-198.181	417.347	5.42941	0.000918752	396.361
286	-1.07858	N.A.	N.A.	N.A.	-1.50745	0.0771539	N.A.	N.A.	N.A.	N.A.	N.A.	5	-181.92	374.026	1.70606	0.0554594	363.84	0.800209	N.A.	N.A.	N.A.	N.A.	-0.0479838	-0.00359464	-0.0361766	N.A.	N.A.	N.A.	7	-13.8963	43.3269	3.72892	0.0165201	27.7926	WPO sired by relatives, Year quality --- Pairwise r social pair, Number of helpers, Year quality	12	-195.816	417.353	5.43498	0.000916197	391.633
287	-1.07858	N.A.	N.A.	N.A.	-1.50745	0.0771539	N.A.	N.A.	N.A.	N.A.	N.A.	5	-181.92	374.026	1.70606	0.0554594	363.84	0.79947	N.A.	N.A.	0.00753755	N.A.	-0.0477649	N.A.	-0.0367129	N.A.	N.A.	N.A.	7	-13.9	43.3342	3.7362	0.0164601	27.7999	WPO sired by relatives, Year quality --- EPO reared in abscence of helpers, Pairwise r social pair, Year quality	12	-195.82	417.36	5.44226	0.000912866	391.64
288	-1.07858	N.A.	N.A.	N.A.	-1.50745	0.0771539	N.A.	N.A.	N.A.	N.A.	N.A.	5	-181.92	374.026	1.70606	0.0554594	363.84	0.797885	0.0670947	N.A.	N.A.	N.A.	-0.0477324	N.A.	-0.0369755	N.A.	N.A.	N.A.	7	-13.9007	43.3356	3.73769	0.0164479	27.8014	WPO sired by relatives, Year quality --- EPP, Pairwise r social pair, Year quality	12	-195.821	417.361	5.44374	0.000912188	391.641
289	-1.00418	N.A.	-0.297486	N.A.	-1.56534	N.A.	N.A.	N.A.	N.A.	N.A.	N.A.	5	-181.61	373.406	1.08645	0.0755999	363.22	0.780557	N.A.	0.0961422	-0.0197319	N.A.	N.A.	N.A.	-0.0373667	N.A.	N.A.	N.A.	7	-14.217	43.9682	4.37029	0.0119879	28.434	EPO reared in low quality year, WPO sired by relatives --- EPO reared in low quality year, EPO reared in abscence of helpers, Pairwise r social pair	12	-195.827	417.374	5.45674	0.000906282	391.654
290	-1.00418	N.A.	-0.297486	N.A.	-1.56534	N.A.	N.A.	N.A.	N.A.	N.A.	N.A.	5	-181.61	373.406	1.08645	0.0755999	363.22	0.778756	N.A.	0.0955979	N.A.	N.A.	N.A.	0.00464674	-0.038121	N.A.	N.A.	N.A.	7	-14.2225	43.9792	4.38126	0.0119223	28.445	EPO reared in low quality year, WPO sired by relatives --- EPO reared in low quality year, Pairwise r social pair, Number of helpers	12	-195.833	417.385	5.4677	0.000901325	391.665
291	-1.07773	N.A.	N.A.	N.A.	-1.48444	N.A.	0.0131585	N.A.	N.A.	N.A.	N.A.	5	-182.093	374.371	2.05172	0.0466569	364.186	0.803568	0.0676846	N.A.	N.A.	N.A.	N.A.	N.A.	-0.0348602	N.A.	N.A.	N.A.	6	-14.9582	43.0515	3.4535	0.0189592	29.9163	WPO sired by relatives, Number of helpers --- EPP, Pairwise r social pair	11	-197.051	417.423	5.50522	0.000884578	394.102
292	-1.07773	N.A.	N.A.	N.A.	-1.48444	N.A.	0.0131585	N.A.	N.A.	N.A.	N.A.	5	-182.093	374.371	2.05172	0.0466569	364.186	0.800252	N.A.	N.A.	N.A.	N.A.	N.A.	0.00212817	-0.0355918	N.A.	N.A.	N.A.	6	-14.9592	43.0535	3.45557	0.0189396	29.9184	WPO sired by relatives, Number of helpers --- Pairwise r social pair, Number of helpers	11	-197.052	417.425	5.50728	0.000883664	394.104
293	-1.07773	N.A.	N.A.	N.A.	-1.48444	N.A.	0.0131585	N.A.	N.A.	N.A.	N.A.	5	-182.093	374.371	2.05172	0.0466569	364.186	0.800927	N.A.	N.A.	-0.00689223	N.A.	N.A.	N.A.	-0.0352585	N.A.	N.A.	N.A.	6	-14.9594	43.0538	3.45589	0.0189366	29.9187	WPO sired by relatives, Number of helpers --- EPO reared in abscence of helpers, Pairwise r social pair	11	-197.052	417.425	5.50761	0.000883522	394.104
294	-1.07519	N.A.	N.A.	-0.0234203	-1.48976	N.A.	N.A.	N.A.	N.A.	N.A.	N.A.	5	-182.097	374.379	2.05933	0.0464796	364.193	0.803568	0.0676846	N.A.	N.A.	N.A.	N.A.	N.A.	-0.0348602	N.A.	N.A.	N.A.	6	-14.9582	43.0515	3.4535	0.0189592	29.9163	WPO sired by relatives, EPO reared in abscence of helpers --- EPP, Pairwise r social pair	11	-197.055	417.43	5.51283	0.000881217	394.11
295	-1.07519	N.A.	N.A.	-0.0234203	-1.48976	N.A.	N.A.	N.A.	N.A.	N.A.	N.A.	5	-182.097	374.379	2.05933	0.0464796	364.193	0.800252	N.A.	N.A.	N.A.	N.A.	N.A.	0.00212817	-0.0355918	N.A.	N.A.	N.A.	6	-14.9592	43.0535	3.45557	0.0189396	29.9184	WPO sired by relatives, EPO reared in abscence of helpers --- Pairwise r social pair, Number of helpers	11	-197.056	417.433	5.5149	0.000880306	394.112
296	-1.07519	N.A.	N.A.	-0.0234203	-1.48976	N.A.	N.A.	N.A.	N.A.	N.A.	N.A.	5	-182.097	374.379	2.05933	0.0464796	364.193	0.800927	N.A.	N.A.	-0.00689223	N.A.	N.A.	N.A.	-0.0352585	N.A.	N.A.	N.A.	6	-14.9594	43.0538	3.45589	0.0189366	29.9187	WPO sired by relatives, EPO reared in abscence of helpers --- EPO reared in abscence of helpers, Pairwise r social pair	11	-197.056	417.433	5.51522	0.000880165	394.112
297	-1.11898	N.A.	N.A.	N.A.	N.A.	N.A.	N.A.	N.A.	N.A.	N.A.	N.A.	3	-183.622	373.318	0.998737	0.0789891	367.245	0.810347	0.0680535	N.A.	N.A.	N.A.	N.A.	-0.00152772	N.A.	N.A.	N.A.	N.A.	6	-15.503	44.1411	4.54313	0.0109954	31.006	Null --- EPP, Number of helpers	9	-199.125	417.46	5.54187	0.000868514	398.251
298	-1.1191	N.A.	N.A.	N.A.	N.A.	N.A.	0.0220984	N.A.	N.A.	N.A.	N.A.	4	-183.607	375.338	3.01837	0.0287746	367.215	0.800063	N.A.	N.A.	N.A.	N.A.	-0.047566	-0.00863228	N.A.	N.A.	N.A.	N.A.	6	-14.5037	42.1426	2.54467	0.0298656	29.0075	Number of helpers --- Number of helpers, Year quality	10	-198.111	417.481	5.56303	0.000859372	396.222
299	-1.0608	N.A.	-0.239264	N.A.	N.A.	N.A.	0.0236895	N.A.	N.A.	N.A.	N.A.	5	-183.289	376.764	4.44426	0.0141053	366.578	0.800245	N.A.	N.A.	N.A.	N.A.	N.A.	N.A.	-0.0352959	N.A.	N.A.	N.A.	5	-14.9612	40.7225	1.12452	0.0607506	29.9225	EPO reared in low quality year, Number of helpers --- Pairwise r social pair	10	-198.25	417.486	5.56879	0.000856903	396.501
300	-1.12431	N.A.	N.A.	N.A.	N.A.	N.A.	N.A.	-0.144605	N.A.	N.A.	N.A.	4	-183.022	374.168	1.84836	0.0516504	366.045	0.800209	N.A.	N.A.	N.A.	N.A.	-0.0479838	-0.00359464	-0.0361766	N.A.	N.A.	N.A.	7	-13.8963	43.3269	3.72892	0.0165201	27.7926	Pairwise r social pair --- Pairwise r social pair, Number of helpers, Year quality	11	-196.919	417.495	5.57728	0.000853272	393.837
301	-1.06578	N.A.	-0.24331	0.0624299	N.A.	N.A.	N.A.	N.A.	N.A.	N.A.	N.A.	5	-183.296	376.778	4.458	0.0140087	366.592	0.800245	N.A.	N.A.	N.A.	N.A.	N.A.	N.A.	-0.0352959	N.A.	N.A.	N.A.	5	-14.9612	40.7225	1.12452	0.0607506	29.9225	EPO reared in low quality year, EPO reared in abscence of helpers --- Pairwise r social pair	10	-198.257	417.5	5.58253	0.000851038	396.514
302	-1.1191	N.A.	N.A.	N.A.	N.A.	N.A.	0.0220984	N.A.	N.A.	N.A.	N.A.	4	-183.607	375.338	3.01837	0.0287746	367.215	0.800894	N.A.	N.A.	N.A.	-0.0640278	-0.0472558	N.A.	N.A.	N.A.	N.A.	N.A.	6	-14.5141	42.1633	2.56534	0.0295585	29.0282	Number of helpers --- WPO sired by relatives, Year quality	10	-198.121	417.501	5.58371	0.000850534	396.243
303	-1.12431	N.A.	N.A.	N.A.	N.A.	N.A.	N.A.	-0.144605	N.A.	N.A.	N.A.	4	-183.022	374.168	1.84836	0.0516504	366.045	0.79947	N.A.	N.A.	0.00753755	N.A.	-0.0477649	N.A.	-0.0367129	N.A.	N.A.	N.A.	7	-13.9	43.3342	3.7362	0.0164601	27.7999	Pairwise r social pair --- EPO reared in abscence of helpers, Pairwise r social pair, Year quality	11	-196.922	417.502	5.58457	0.00085017	393.845
304	-1.12431	N.A.	N.A.	N.A.	N.A.	N.A.	N.A.	-0.144605	N.A.	N.A.	N.A.	4	-183.022	374.168	1.84836	0.0516504	366.045	0.797885	0.0670947	N.A.	N.A.	N.A.	-0.0477324	N.A.	-0.0369755	N.A.	N.A.	N.A.	7	-13.9007	43.3356	3.73769	0.0164479	27.8014	Pairwise r social pair --- EPP, Pairwise r social pair, Year quality	11	-196.923	417.504	5.58605	0.000849539	393.846
305	-1.07049	N.A.	-0.220098	N.A.	N.A.	N.A.	N.A.	-0.139159	N.A.	N.A.	N.A.	5	-182.755	375.696	3.37647	0.0240574	365.51	0.810693	0.0671868	N.A.	N.A.	N.A.	N.A.	N.A.	N.A.	N.A.	N.A.	N.A.	5	-15.504	41.808	2.21005	0.0353046	31.008	EPO reared in low quality year, Pairwise r social pair --- EPP	10	-198.259	417.504	5.58652	0.000849338	396.518
306	-1.10931	0.263417	N.A.	N.A.	N.A.	N.A.	N.A.	N.A.	N.A.	N.A.	N.A.	4	-183.621	375.365	3.04483	0.0283964	367.241	0.800063	N.A.	N.A.	N.A.	N.A.	-0.047566	-0.00863228	N.A.	N.A.	N.A.	N.A.	6	-14.5037	42.1426	2.54467	0.0298656	29.0075	EPP --- Number of helpers, Year quality	10	-198.124	417.507	5.5895	0.000848076	396.249
307	-1.12119	N.A.	N.A.	0.0225741	N.A.	N.A.	N.A.	N.A.	N.A.	N.A.	N.A.	4	-183.621	375.365	3.0456	0.0283855	367.242	0.800063	N.A.	N.A.	N.A.	N.A.	-0.047566	-0.00863228	N.A.	N.A.	N.A.	N.A.	6	-14.5037	42.1426	2.54467	0.0298656	29.0075	EPO reared in abscence of helpers --- Number of helpers, Year quality	10	-198.125	417.508	5.59026	0.000847751	396.249
308	-1.11898	N.A.	N.A.	N.A.	N.A.	N.A.	N.A.	N.A.	N.A.	N.A.	N.A.	3	-183.622	373.318	0.998737	0.0789891	367.245	0.800378	N.A.	N.A.	N.A.	-0.0244702	N.A.	-0.00332117	N.A.	N.A.	N.A.	N.A.	6	-15.5285	44.1921	4.59418	0.0107183	31.057	Null --- WPO sired by relatives, Number of helpers	9	-199.151	417.511	5.59292	0.000846626	398.302
309	-1.11898	N.A.	N.A.	N.A.	N.A.	N.A.	N.A.	N.A.	N.A.	N.A.	N.A.	3	-183.622	373.318	0.998737	0.0789891	367.245	0.801251	N.A.	N.A.	-0.00908457	-0.0214287	N.A.	N.A.	N.A.	N.A.	N.A.	N.A.	6	-15.5302	44.1955	4.59755	0.0107002	31.0604	Null --- WPO sired by relatives, EPO reared in abscence of helpers	9	-199.152	417.514	5.59628	0.000845203	398.305
310	-1.10931	0.263417	N.A.	N.A.	N.A.	N.A.	N.A.	N.A.	N.A.	N.A.	N.A.	4	-183.621	375.365	3.04483	0.0283964	367.241	0.800894	N.A.	N.A.	N.A.	-0.0640278	-0.0472558	N.A.	N.A.	N.A.	N.A.	N.A.	6	-14.5141	42.1633	2.56534	0.0295585	29.0282	EPP --- WPO sired by relatives, Year quality	10	-198.135	417.528	5.61017	0.000839354	396.269
311	-1.12119	N.A.	N.A.	0.0225741	N.A.	N.A.	N.A.	N.A.	N.A.	N.A.	N.A.	4	-183.621	375.365	3.0456	0.0283855	367.242	0.800894	N.A.	N.A.	N.A.	-0.0640278	-0.0472558	N.A.	N.A.	N.A.	N.A.	N.A.	6	-14.5141	42.1633	2.56534	0.0295585	29.0282	EPO reared in abscence of helpers --- WPO sired by relatives, Year quality	10	-198.135	417.529	5.61094	0.000839033	396.27
312	-1.1191	N.A.	N.A.	N.A.	N.A.	N.A.	0.0220984	N.A.	N.A.	N.A.	N.A.	4	-183.607	375.338	3.01837	0.0287746	367.215	0.805763	0.0666233	N.A.	N.A.	N.A.	-0.0461177	N.A.	N.A.	N.A.	N.A.	N.A.	6	-14.5287	42.1925	2.5945	0.0291306	29.0573	Number of helpers --- EPP, Year quality	10	-198.136	417.531	5.61287	0.000838223	396.272
313	-1.1191	N.A.	N.A.	N.A.	N.A.	N.A.	0.0220984	N.A.	N.A.	N.A.	N.A.	4	-183.607	375.338	3.01837	0.0287746	367.215	0.799599	N.A.	N.A.	0.00492421	N.A.	-0.0466465	N.A.	N.A.	N.A.	N.A.	N.A.	6	-14.537	42.2091	2.61115	0.0288892	29.074	Number of helpers --- EPO reared in abscence of helpers, Year quality	10	-198.144	417.547	5.62952	0.000831275	396.289
314	-1.00418	N.A.	-0.297486	N.A.	-1.56534	N.A.	N.A.	N.A.	N.A.	N.A.	N.A.	5	-181.61	373.406	1.08645	0.0755999	363.22	0.810347	0.0680535	N.A.	N.A.	N.A.	N.A.	-0.00152772	N.A.	N.A.	N.A.	N.A.	6	-15.503	44.1411	4.54313	0.0109954	31.006	EPO reared in low quality year, WPO sired by relatives --- EPP, Number of helpers	11	-197.113	417.547	5.62958	0.000831248	394.226
315	-1.10931	0.263417	N.A.	N.A.	N.A.	N.A.	N.A.	N.A.	N.A.	N.A.	N.A.	4	-183.621	375.365	3.04483	0.0283964	367.241	0.805763	0.0666233	N.A.	N.A.	N.A.	-0.0461177	N.A.	N.A.	N.A.	N.A.	N.A.	6	-14.5287	42.1925	2.5945	0.0291306	29.0573	EPP --- EPP, Year quality	10	-198.149	417.557	5.63933	0.000827204	396.298
316	-1.12119	N.A.	N.A.	0.0225741	N.A.	N.A.	N.A.	N.A.	N.A.	N.A.	N.A.	4	-183.621	375.365	3.0456	0.0283855	367.242	0.805763	0.0666233	N.A.	N.A.	N.A.	-0.0461177	N.A.	N.A.	N.A.	N.A.	N.A.	6	-14.5287	42.1925	2.5945	0.0291306	29.0573	EPO reared in abscence of helpers --- EPP, Year quality	10	-198.15	417.558	5.6401	0.000826888	396.299
317	-1.07049	N.A.	-0.220098	N.A.	N.A.	N.A.	N.A.	-0.139159	N.A.	N.A.	N.A.	5	-182.755	375.696	3.37647	0.0240574	365.51	0.80007	N.A.	N.A.	N.A.	N.A.	N.A.	-0.00295194	N.A.	N.A.	N.A.	N.A.	5	-15.5319	41.8638	2.2658	0.0343342	31.0638	EPO reared in low quality year, Pairwise r social pair --- Number of helpers	10	-198.287	417.56	5.64227	0.000825991	396.574
318	-1.07049	N.A.	-0.220098	N.A.	N.A.	N.A.	N.A.	-0.139159	N.A.	N.A.	N.A.	5	-182.755	375.696	3.37647	0.0240574	365.51	0.800949	N.A.	N.A.	-0.00876946	N.A.	N.A.	N.A.	N.A.	N.A.	N.A.	N.A.	5	-15.5328	41.8656	2.26767	0.034302	31.0656	EPO reared in low quality year, Pairwise r social pair --- EPO reared in abscence of helpers	10	-198.288	417.562	5.64415	0.000825216	396.576
319	-1.07049	N.A.	-0.220098	N.A.	N.A.	N.A.	N.A.	-0.139159	N.A.	N.A.	N.A.	5	-182.755	375.696	3.37647	0.0240574	365.51	0.800341	N.A.	N.A.	N.A.	-0.0205191	N.A.	N.A.	N.A.	N.A.	N.A.	N.A.	5	-15.5334	41.8668	2.26885	0.0342818	31.0668	EPO reared in low quality year, Pairwise r social pair --- WPO sired by relatives	10	-198.289	417.563	5.64532	0.000824731	396.577
320	-1.10931	0.263417	N.A.	N.A.	N.A.	N.A.	N.A.	N.A.	N.A.	N.A.	N.A.	4	-183.621	375.365	3.04483	0.0283964	367.241	0.799599	N.A.	N.A.	0.00492421	N.A.	-0.0466465	N.A.	N.A.	N.A.	N.A.	N.A.	6	-14.537	42.2091	2.61115	0.0288892	29.074	EPP --- EPO reared in abscence of helpers, Year quality	10	-198.158	417.574	5.65598	0.000820348	396.315
321	-1.12119	N.A.	N.A.	0.0225741	N.A.	N.A.	N.A.	N.A.	N.A.	N.A.	N.A.	4	-183.621	375.365	3.0456	0.0283855	367.242	0.799599	N.A.	N.A.	0.00492421	N.A.	-0.0466465	N.A.	N.A.	N.A.	N.A.	N.A.	6	-14.537	42.2091	2.61115	0.0288892	29.074	EPO reared in abscence of helpers --- EPO reared in abscence of helpers, Year quality	10	-198.158	417.574	5.65675	0.000820034	396.316
322	-1.12537	N.A.	N.A.	N.A.	N.A.	0.0643319	N.A.	-0.143522	N.A.	N.A.	N.A.	5	-182.898	375.982	3.66257	0.0208508	365.796	0.778902	N.A.	0.094912	N.A.	N.A.	N.A.	N.A.	-0.0374499	N.A.	N.A.	N.A.	6	-14.2323	41.5998	2.00182	0.0391785	28.4646	Pairwise r social pair, Year quality --- EPO reared in low quality year, Pairwise r social pair	11	-197.131	417.582	5.66439	0.000816905	394.261
323	-1.07756	N.A.	N.A.	N.A.	-1.48739	N.A.	N.A.	N.A.	N.A.	N.A.	N.A.	4	-182.098	372.32	0	0.130149	364.196	0.78157	N.A.	0.0915585	-0.0212216	-0.00174723	N.A.	N.A.	N.A.	N.A.	N.A.	N.A.	7	-14.8673	45.2688	5.67084	0.00625651	29.7345	WPO sired by relatives --- EPO reared in low quality year, WPO sired by relatives, EPO reared in abscence of helpers	11	-196.965	417.588	5.67084	0.000814277	393.931
324	-1.07836	N.A.	-0.227719	0.0983817	N.A.	N.A.	N.A.	-0.141522	N.A.	N.A.	N.A.	6	-182.73	377.721	5.40117	0.00874162	365.46	0.800086	N.A.	N.A.	N.A.	N.A.	-0.0465147	N.A.	N.A.	N.A.	N.A.	N.A.	5	-14.5379	39.8759	0.277934	0.0927653	29.0759	EPO reared in low quality year, EPO reared in abscence of helpers, Pairwise r social pair --- Year quality	11	-197.268	417.597	5.6791	0.000810919	394.536
325	-1.00418	N.A.	-0.297486	N.A.	-1.56534	N.A.	N.A.	N.A.	N.A.	N.A.	N.A.	5	-181.61	373.406	1.08645	0.0755999	363.22	0.800378	N.A.	N.A.	N.A.	-0.0244702	N.A.	-0.00332117	N.A.	N.A.	N.A.	N.A.	6	-15.5285	44.1921	4.59418	0.0107183	31.057	EPO reared in low quality year, WPO sired by relatives --- WPO sired by relatives, Number of helpers	11	-197.139	417.598	5.68063	0.000810299	394.277
326	-1.00418	N.A.	-0.297486	N.A.	-1.56534	N.A.	N.A.	N.A.	N.A.	N.A.	N.A.	5	-181.61	373.406	1.08645	0.0755999	363.22	0.801251	N.A.	N.A.	-0.00908457	-0.0214287	N.A.	N.A.	N.A.	N.A.	N.A.	N.A.	6	-15.5302	44.1955	4.59755	0.0107002	31.0604	EPO reared in low quality year, WPO sired by relatives --- WPO sired by relatives, EPO reared in abscence of helpers	11	-197.14	417.602	5.68399	0.000808938	394.281
327	-1.06087	N.A.	-0.238411	N.A.	N.A.	N.A.	N.A.	N.A.	N.A.	N.A.	N.A.	4	-183.306	374.736	2.4163	0.038882	366.613	0.781539	N.A.	0.0915859	-0.0211994	N.A.	N.A.	N.A.	N.A.	N.A.	N.A.	N.A.	6	-14.8673	42.8697	3.27176	0.0207627	29.7346	EPO reared in low quality year --- EPO reared in low quality year, EPO reared in abscence of helpers	10	-198.174	417.606	5.68805	0.000807297	396.347
328	-1.07042	N.A.	-0.220899	N.A.	N.A.	N.A.	0.0244251	-0.139229	N.A.	N.A.	N.A.	6	-182.737	377.735	5.41506	0.00868111	365.474	0.800086	N.A.	N.A.	N.A.	N.A.	-0.0465147	N.A.	N.A.	N.A.	N.A.	N.A.	5	-14.5379	39.8759	0.277934	0.0927653	29.0759	EPO reared in low quality year, Pairwise r social pair, Number of helpers --- Year quality	11	-197.275	417.611	5.69299	0.000805306	394.55
329	-1.00412	N.A.	-0.297702	N.A.	-1.56186	N.A.	0.0143947	N.A.	N.A.	N.A.	N.A.	6	-181.604	375.469	3.14901	0.0269551	363.208	0.800063	N.A.	N.A.	N.A.	N.A.	-0.047566	-0.00863228	N.A.	N.A.	N.A.	N.A.	6	-14.5037	42.1426	2.54467	0.0298656	29.0075	EPO reared in low quality year, WPO sired by relatives, Number of helpers --- Number of helpers, Year quality	12	-196.108	417.611	5.69368	0.000805031	392.215
330	-1.12552	N.A.	N.A.	N.A.	N.A.	0.0655799	0.0262315	-0.143601	N.A.	N.A.	N.A.	6	-182.877	378.015	5.69567	0.0075447	365.754	0.800082	N.A.	N.A.	N.A.	N.A.	N.A.	N.A.	N.A.	N.A.	N.A.	N.A.	4	-15.5358	39.598	0	0.106595	31.0716	Pairwise r social pair, Number of helpers, Year quality --- Null	10	-198.413	417.613	5.69567	0.00080423	396.826
331	-1.00587	N.A.	-0.298998	0.0214577	-1.56338	N.A.	N.A.	N.A.	N.A.	N.A.	N.A.	6	-181.609	375.479	3.15913	0.0268191	363.218	0.800063	N.A.	N.A.	N.A.	N.A.	-0.047566	-0.00863228	N.A.	N.A.	N.A.	N.A.	6	-14.5037	42.1426	2.54467	0.0298656	29.0075	EPO reared in low quality year, WPO sired by relatives, EPO reared in abscence of helpers --- Number of helpers, Year quality	12	-196.113	417.621	5.70379	0.000800969	392.225
332	-1.07756	N.A.	N.A.	N.A.	-1.48739	N.A.	N.A.	N.A.	N.A.	N.A.	N.A.	4	-182.098	372.32	0	0.130149	364.196	0.77981	N.A.	0.0901016	N.A.	-0.00116349	N.A.	-0.000997303	N.A.	N.A.	N.A.	N.A.	7	-14.8842	45.3027	5.70476	0.00615127	29.7685	WPO sired by relatives --- EPO reared in low quality year, WPO sired by relatives, Number of helpers	11	-196.982	417.622	5.70476	0.000800581	393.965
333	-1.07756	N.A.	N.A.	N.A.	-1.48739	N.A.	N.A.	N.A.	N.A.	N.A.	N.A.	4	-182.098	372.32	0	0.130149	364.196	0.80744	0.0680206	N.A.	N.A.	N.A.	-0.0453202	N.A.	0.00714568	N.A.	N.A.	0.0798167	8	-13.6559	45.3118	5.7138	0.00612354	27.3118	WPO sired by relatives --- EPP, Pairwise r social pair, Year quality, EPP x Pairwise r social pair	12	-195.754	417.631	5.7138	0.000796972	391.508
334	-1.00412	N.A.	-0.297702	N.A.	-1.56186	N.A.	0.0143947	N.A.	N.A.	N.A.	N.A.	6	-181.604	375.469	3.14901	0.0269551	363.208	0.800894	N.A.	N.A.	N.A.	-0.0640278	-0.0472558	N.A.	N.A.	N.A.	N.A.	N.A.	6	-14.5141	42.1633	2.56534	0.0295585	29.0282	EPO reared in low quality year, WPO sired by relatives, Number of helpers --- WPO sired by relatives, Year quality	12	-196.118	417.632	5.71435	0.000796753	392.236
335	-1.13087	N.A.	N.A.	0.0557583	N.A.	0.0639228	N.A.	-0.144949	N.A.	N.A.	N.A.	6	-182.89	378.041	5.72118	0.00744907	365.78	0.800082	N.A.	N.A.	N.A.	N.A.	N.A.	N.A.	N.A.	N.A.	N.A.	N.A.	4	-15.5358	39.598	0	0.106595	31.0716	EPO reared in abscence of helpers, Pairwise r social pair, Year quality --- Null	10	-198.426	417.639	5.72118	0.000794037	396.852
336	-1.06087	N.A.	-0.238411	N.A.	N.A.	N.A.	N.A.	N.A.	N.A.	N.A.	N.A.	4	-183.306	374.736	2.4163	0.038882	366.613	0.779791	N.A.	0.0901231	N.A.	N.A.	N.A.	-0.000979185	N.A.	N.A.	N.A.	N.A.	6	-14.8842	42.9036	3.30567	0.0204137	29.7685	EPO reared in low quality year --- EPO reared in low quality year, Number of helpers	10	-198.191	417.64	5.72196	0.000793726	396.381
337	-1.06087	N.A.	-0.238411	N.A.	N.A.	N.A.	N.A.	N.A.	N.A.	N.A.	N.A.	4	-183.306	374.736	2.4163	0.038882	366.613	0.779765	N.A.	0.0902459	N.A.	5.76969e-05	N.A.	N.A.	N.A.	N.A.	N.A.	N.A.	6	-14.8847	42.9045	3.30654	0.0204048	29.7694	EPO reared in low quality year --- EPO reared in low quality year, WPO sired by relatives	10	-198.191	417.64	5.72284	0.000793379	396.382
338	-1.00587	N.A.	-0.298998	0.0214577	-1.56338	N.A.	N.A.	N.A.	N.A.	N.A.	N.A.	6	-181.609	375.479	3.15913	0.0268191	363.218	0.800894	N.A.	N.A.	N.A.	-0.0640278	-0.0472558	N.A.	N.A.	N.A.	N.A.	N.A.	6	-14.5141	42.1633	2.56534	0.0295585	29.0282	EPO reared in low quality year, WPO sired by relatives, EPO reared in abscence of helpers --- WPO sired by relatives, Year quality	12	-196.123	417.642	5.72447	0.000792732	392.246
339	-1.14167	0.267084	N.A.	N.A.	N.A.	0.0639426	N.A.	-0.145532	N.A.	N.A.	N.A.	6	-182.893	378.048	5.72802	0.00742365	365.787	0.800082	N.A.	N.A.	N.A.	N.A.	N.A.	N.A.	N.A.	N.A.	N.A.	N.A.	4	-15.5358	39.598	0	0.106595	31.0716	EPP, Pairwise r social pair, Year quality --- Null	10	-198.429	417.646	5.72802	0.000791327	396.858
340	-1.00412	N.A.	-0.297702	N.A.	-1.56186	N.A.	0.0143947	N.A.	N.A.	N.A.	N.A.	6	-181.604	375.469	3.14901	0.0269551	363.208	0.805763	0.0666233	N.A.	N.A.	N.A.	-0.0461177	N.A.	N.A.	N.A.	N.A.	N.A.	6	-14.5287	42.1925	2.5945	0.0291306	29.0573	EPO reared in low quality year, WPO sired by relatives, Number of helpers --- EPP, Year quality	12	-196.133	417.661	5.74351	0.000785219	392.265
341	-1.00587	N.A.	-0.298998	0.0214577	-1.56338	N.A.	N.A.	N.A.	N.A.	N.A.	N.A.	6	-181.609	375.479	3.15913	0.0268191	363.218	0.805763	0.0666233	N.A.	N.A.	N.A.	-0.0461177	N.A.	N.A.	N.A.	N.A.	N.A.	6	-14.5287	42.1925	2.5945	0.0291306	29.0573	EPO reared in low quality year, WPO sired by relatives, EPO reared in abscence of helpers --- EPP, Year quality	12	-196.138	417.671	5.75363	0.000781257	392.275
342	-1.00412	N.A.	-0.297702	N.A.	-1.56186	N.A.	0.0143947	N.A.	N.A.	N.A.	N.A.	6	-181.604	375.469	3.14901	0.0269551	363.208	0.799599	N.A.	N.A.	0.00492421	N.A.	-0.0466465	N.A.	N.A.	N.A.	N.A.	N.A.	6	-14.537	42.2091	2.61115	0.0288892	29.074	EPO reared in low quality year, WPO sired by relatives, Number of helpers --- EPO reared in abscence of helpers, Year quality	12	-196.141	417.678	5.76016	0.000778711	392.282
343	-1.07874	N.A.	N.A.	N.A.	-1.50372	0.0778566	0.0165499	N.A.	N.A.	N.A.	N.A.	6	-181.912	376.084	3.76454	0.0198144	363.823	0.778902	N.A.	0.094912	N.A.	N.A.	N.A.	N.A.	-0.0374499	N.A.	N.A.	N.A.	6	-14.2323	41.5998	2.00182	0.0391785	28.4646	WPO sired by relatives, Number of helpers, Year quality --- EPO reared in low quality year, Pairwise r social pair	12	-196.144	417.684	5.76637	0.000776297	392.288
344	-1.00587	N.A.	-0.298998	0.0214577	-1.56338	N.A.	N.A.	N.A.	N.A.	N.A.	N.A.	6	-181.609	375.479	3.15913	0.0268191	363.218	0.799599	N.A.	N.A.	0.00492421	N.A.	-0.0466465	N.A.	N.A.	N.A.	N.A.	N.A.	6	-14.537	42.2091	2.61115	0.0288892	29.074	EPO reared in low quality year, WPO sired by relatives, EPO reared in abscence of helpers --- EPO reared in abscence of helpers, Year quality	12	-196.146	417.688	5.77028	0.000774782	392.292
345	-1.12027	N.A.	N.A.	N.A.	N.A.	0.0679776	0.0254278	N.A.	N.A.	N.A.	N.A.	5	-183.468	377.122	4.80259	0.0117916	366.937	0.779766	N.A.	0.090245	N.A.	N.A.	N.A.	N.A.	N.A.	N.A.	N.A.	N.A.	5	-14.8847	40.5694	0.971406	0.0655844	29.7694	Number of helpers, Year quality --- EPO reared in low quality year	10	-198.353	417.692	5.77399	0.000773343	396.706
346	-1.07569	N.A.	N.A.	-0.0309519	-1.51105	0.0774591	N.A.	N.A.	N.A.	N.A.	N.A.	6	-181.917	376.096	3.776	0.0197012	363.835	0.778902	N.A.	0.094912	N.A.	N.A.	N.A.	N.A.	-0.0374499	N.A.	N.A.	N.A.	6	-14.2323	41.5998	2.00182	0.0391785	28.4646	WPO sired by relatives, EPO reared in abscence of helpers, Year quality --- EPO reared in low quality year, Pairwise r social pair	12	-196.15	417.695	5.77783	0.000771862	392.299
347	-1.07773	N.A.	N.A.	N.A.	-1.48444	N.A.	0.0131585	N.A.	N.A.	N.A.	N.A.	5	-182.093	374.371	2.05172	0.0466569	364.186	0.800209	N.A.	N.A.	N.A.	N.A.	-0.0479838	-0.00359464	-0.0361766	N.A.	N.A.	N.A.	7	-13.8963	43.3269	3.72892	0.0165201	27.7926	WPO sired by relatives, Number of helpers --- Pairwise r social pair, Number of helpers, Year quality	12	-195.989	417.698	5.78064	0.000770778	391.978
348	-1.0608	N.A.	-0.239264	N.A.	N.A.	N.A.	0.0236895	N.A.	N.A.	N.A.	N.A.	5	-183.289	376.764	4.44426	0.0141053	366.578	0.800216	N.A.	N.A.	N.A.	N.A.	-0.0475565	N.A.	-0.03666	N.A.	N.A.	N.A.	6	-13.9022	40.9396	1.34167	0.0545003	27.8045	EPO reared in low quality year, Number of helpers --- Pairwise r social pair, Year quality	11	-197.191	417.704	5.78593	0.000768741	394.383
349	-1.07773	N.A.	N.A.	N.A.	-1.48444	N.A.	0.0131585	N.A.	N.A.	N.A.	N.A.	5	-182.093	374.371	2.05172	0.0466569	364.186	0.79947	N.A.	N.A.	0.00753755	N.A.	-0.0477649	N.A.	-0.0367129	N.A.	N.A.	N.A.	7	-13.9	43.3342	3.7362	0.0164601	27.7999	WPO sired by relatives, Number of helpers --- EPO reared in abscence of helpers, Pairwise r social pair, Year quality	12	-195.993	417.706	5.78792	0.000767975	391.986
350	-1.07519	N.A.	N.A.	-0.0234203	-1.48976	N.A.	N.A.	N.A.	N.A.	N.A.	N.A.	5	-182.097	374.379	2.05933	0.0464796	364.193	0.800209	N.A.	N.A.	N.A.	N.A.	-0.0479838	-0.00359464	-0.0361766	N.A.	N.A.	N.A.	7	-13.8963	43.3269	3.72892	0.0165201	27.7926	WPO sired by relatives, EPO reared in abscence of helpers --- Pairwise r social pair, Number of helpers, Year quality	12	-195.993	417.706	5.78825	0.000767849	391.986
351	-1.07773	N.A.	N.A.	N.A.	-1.48444	N.A.	0.0131585	N.A.	N.A.	N.A.	N.A.	5	-182.093	374.371	2.05172	0.0466569	364.186	0.797885	0.0670947	N.A.	N.A.	N.A.	-0.0477324	N.A.	-0.0369755	N.A.	N.A.	N.A.	7	-13.9007	43.3356	3.73769	0.0164479	27.8014	WPO sired by relatives, Number of helpers --- EPP, Pairwise r social pair, Year quality	12	-195.994	417.707	5.78941	0.000767406	391.987
352	-1.07519	N.A.	N.A.	-0.0234203	-1.48976	N.A.	N.A.	N.A.	N.A.	N.A.	N.A.	5	-182.097	374.379	2.05933	0.0464796	364.193	0.79947	N.A.	N.A.	0.00753755	N.A.	-0.0477649	N.A.	-0.0367129	N.A.	N.A.	N.A.	7	-13.9	43.3342	3.7362	0.0164601	27.7999	WPO sired by relatives, EPO reared in abscence of helpers --- EPO reared in abscence of helpers, Pairwise r social pair, Year quality	12	-195.997	417.713	5.79554	0.000765057	391.993
353	-1.07519	N.A.	N.A.	-0.0234203	-1.48976	N.A.	N.A.	N.A.	N.A.	N.A.	N.A.	5	-182.097	374.379	2.05933	0.0464796	364.193	0.797885	0.0670947	N.A.	N.A.	N.A.	-0.0477324	N.A.	-0.0369755	N.A.	N.A.	N.A.	7	-13.9007	43.3356	3.73769	0.0164479	27.8014	WPO sired by relatives, EPO reared in abscence of helpers --- EPP, Pairwise r social pair, Year quality	12	-195.997	417.715	5.79702	0.000764489	391.995
354	-1.06578	N.A.	-0.24331	0.0624299	N.A.	N.A.	N.A.	N.A.	N.A.	N.A.	N.A.	5	-183.296	376.778	4.458	0.0140087	366.592	0.800216	N.A.	N.A.	N.A.	N.A.	-0.0475565	N.A.	-0.03666	N.A.	N.A.	N.A.	6	-13.9022	40.9396	1.34167	0.0545003	27.8045	EPO reared in low quality year, EPO reared in abscence of helpers --- Pairwise r social pair, Year quality	11	-197.198	417.717	5.79967	0.000763479	394.396
355	-1.10812	0.263626	N.A.	N.A.	N.A.	0.067003	N.A.	N.A.	N.A.	N.A.	N.A.	5	-183.485	377.156	4.83664	0.0115925	366.971	0.779766	N.A.	0.090245	N.A.	N.A.	N.A.	N.A.	N.A.	N.A.	N.A.	N.A.	5	-14.8847	40.5694	0.971406	0.0655844	29.7694	EPP, Year quality --- EPO reared in low quality year	10	-198.37	417.726	5.80805	0.000760287	396.74
356	-1.12177	N.A.	N.A.	0.0170402	N.A.	0.0666224	N.A.	N.A.	N.A.	N.A.	N.A.	5	-183.487	377.16	4.84047	0.0115703	366.974	0.779766	N.A.	0.090245	N.A.	N.A.	N.A.	N.A.	N.A.	N.A.	N.A.	N.A.	5	-14.8847	40.5694	0.971406	0.0655844	29.7694	EPO reared in abscence of helpers, Year quality --- EPO reared in low quality year	10	-198.372	417.73	5.81188	0.000758833	396.744
357	-1.07756	N.A.	N.A.	N.A.	-1.48739	N.A.	N.A.	N.A.	N.A.	N.A.	N.A.	4	-182.098	372.32	0	0.130149	364.196	0.804085	0.0683416	N.A.	N.A.	N.A.	N.A.	0.00258989	-0.0351535	N.A.	N.A.	N.A.	7	-14.9552	45.4446	5.84669	0.0057299	29.9104	WPO sired by relatives --- EPP, Pairwise r social pair, Number of helpers	11	-197.053	417.764	5.84669	0.000745739	394.107
358	-1.06087	N.A.	-0.238411	N.A.	N.A.	N.A.	N.A.	N.A.	N.A.	N.A.	N.A.	4	-183.306	374.736	2.4163	0.038882	366.613	0.803568	0.0676846	N.A.	N.A.	N.A.	N.A.	N.A.	-0.0348602	N.A.	N.A.	N.A.	6	-14.9582	43.0515	3.4535	0.0189592	29.9163	EPO reared in low quality year --- EPP, Pairwise r social pair	10	-198.264	417.787	5.86979	0.000737172	396.529
359	-1.06087	N.A.	-0.238411	N.A.	N.A.	N.A.	N.A.	N.A.	N.A.	N.A.	N.A.	4	-183.306	374.736	2.4163	0.038882	366.613	0.800252	N.A.	N.A.	N.A.	N.A.	N.A.	0.00212817	-0.0355918	N.A.	N.A.	N.A.	6	-14.9592	43.0535	3.45557	0.0189396	29.9184	EPO reared in low quality year --- Pairwise r social pair, Number of helpers	10	-198.265	417.79	5.87186	0.000736411	396.531
360	-1.06087	N.A.	-0.238411	N.A.	N.A.	N.A.	N.A.	N.A.	N.A.	N.A.	N.A.	4	-183.306	374.736	2.4163	0.038882	366.613	0.800927	N.A.	N.A.	-0.00689223	N.A.	N.A.	N.A.	-0.0352585	N.A.	N.A.	N.A.	6	-14.9594	43.0538	3.45589	0.0189366	29.9187	EPO reared in low quality year --- EPO reared in abscence of helpers, Pairwise r social pair	10	-198.266	417.79	5.87218	0.000736292	396.531
361	-1.12537	N.A.	N.A.	N.A.	N.A.	0.0643319	N.A.	-0.143522	N.A.	N.A.	N.A.	5	-182.898	375.982	3.66257	0.0208508	365.796	0.810693	0.0671868	N.A.	N.A.	N.A.	N.A.	N.A.	N.A.	N.A.	N.A.	N.A.	5	-15.504	41.808	2.21005	0.0353046	31.008	Pairwise r social pair, Year quality --- EPP	10	-198.402	417.79	5.87262	0.000736132	396.805
362	-1.11898	N.A.	N.A.	N.A.	N.A.	N.A.	N.A.	N.A.	N.A.	N.A.	N.A.	3	-183.622	373.318	0.998737	0.0789891	367.245	0.801034	N.A.	N.A.	N.A.	-0.0770945	-0.0486159	-0.00992036	N.A.	N.A.	N.A.	N.A.	7	-14.4699	44.474	4.87604	0.00930934	28.9398	Null --- WPO sired by relatives, Number of helpers, Year quality	10	-198.092	417.792	5.87478	0.000735337	396.184
363	-1.12443	N.A.	N.A.	N.A.	N.A.	N.A.	0.0230973	-0.144703	N.A.	N.A.	N.A.	5	-183.006	376.198	3.8779	0.0187226	366.012	0.778902	N.A.	0.094912	N.A.	N.A.	N.A.	N.A.	-0.0374499	N.A.	N.A.	N.A.	6	-14.2323	41.5998	2.00182	0.0391785	28.4646	Pairwise r social pair, Number of helpers --- EPO reared in low quality year, Pairwise r social pair	11	-197.238	417.797	5.87972	0.000733523	394.476
364	-1.13035	N.A.	N.A.	0.0612443	N.A.	N.A.	N.A.	-0.146156	N.A.	N.A.	N.A.	5	-183.012	376.21	3.89074	0.0186027	366.025	0.778902	N.A.	0.094912	N.A.	N.A.	N.A.	N.A.	-0.0374499	N.A.	N.A.	N.A.	6	-14.2323	41.5998	2.00182	0.0391785	28.4646	EPO reared in abscence of helpers, Pairwise r social pair --- EPO reared in low quality year, Pairwise r social pair	11	-197.245	417.81	5.89257	0.000728826	394.489
365	-1.14314	0.266861	N.A.	N.A.	N.A.	N.A.	N.A.	-0.146918	N.A.	N.A.	N.A.	5	-183.016	376.217	3.89776	0.0185376	366.032	0.778902	N.A.	0.094912	N.A.	N.A.	N.A.	N.A.	-0.0374499	N.A.	N.A.	N.A.	6	-14.2323	41.5998	2.00182	0.0391785	28.4646	EPP, Pairwise r social pair --- EPO reared in low quality year, Pairwise r social pair	11	-197.248	417.817	5.89958	0.000726275	394.496
366	-1.11898	N.A.	N.A.	N.A.	N.A.	N.A.	N.A.	N.A.	N.A.	N.A.	N.A.	3	-183.622	373.318	0.998737	0.0789891	367.245	0.806928	0.066708	N.A.	N.A.	N.A.	-0.034414	N.A.	N.A.	0.0664904	N.A.	N.A.	7	-14.4873	44.5089	4.91094	0.00914832	28.9747	Null --- EPP, Year quality, EPP x Year quality	10	-198.11	417.827	5.90968	0.000722618	396.219
367	-1.07049	N.A.	-0.220098	N.A.	N.A.	N.A.	N.A.	-0.139159	N.A.	N.A.	N.A.	5	-182.755	375.696	3.37647	0.0240574	365.51	0.800063	N.A.	N.A.	N.A.	N.A.	-0.047566	-0.00863228	N.A.	N.A.	N.A.	N.A.	6	-14.5037	42.1426	2.54467	0.0298656	29.0075	EPO reared in low quality year, Pairwise r social pair --- Number of helpers, Year quality	11	-197.259	417.839	5.92114	0.000718489	394.518
368	-1.12027	N.A.	N.A.	N.A.	N.A.	0.0679776	0.0254278	N.A.	N.A.	N.A.	N.A.	5	-183.468	377.122	4.80259	0.0117916	366.937	0.800245	N.A.	N.A.	N.A.	N.A.	N.A.	N.A.	-0.0352959	N.A.	N.A.	N.A.	5	-14.9612	40.7225	1.12452	0.0607506	29.9225	Number of helpers, Year quality --- Pairwise r social pair	10	-198.429	417.845	5.92711	0.000716346	396.859
369	-1.12537	N.A.	N.A.	N.A.	N.A.	0.0643319	N.A.	-0.143522	N.A.	N.A.	N.A.	5	-182.898	375.982	3.66257	0.0208508	365.796	0.80007	N.A.	N.A.	N.A.	N.A.	N.A.	-0.00295194	N.A.	N.A.	N.A.	N.A.	5	-15.5319	41.8638	2.2658	0.0343342	31.0638	Pairwise r social pair, Year quality --- Number of helpers	10	-198.43	417.846	5.92837	0.000715897	396.86
370	-1.12537	N.A.	N.A.	N.A.	N.A.	0.0643319	N.A.	-0.143522	N.A.	N.A.	N.A.	5	-182.898	375.982	3.66257	0.0208508	365.796	0.800949	N.A.	N.A.	-0.00876946	N.A.	N.A.	N.A.	N.A.	N.A.	N.A.	N.A.	5	-15.5328	41.8656	2.26767	0.034302	31.0656	Pairwise r social pair, Year quality --- EPO reared in abscence of helpers	10	-198.431	417.848	5.93024	0.000715225	396.862
371	-1.12537	N.A.	N.A.	N.A.	N.A.	0.0643319	N.A.	-0.143522	N.A.	N.A.	N.A.	5	-182.898	375.982	3.66257	0.0208508	365.796	0.800341	N.A.	N.A.	N.A.	-0.0205191	N.A.	N.A.	N.A.	N.A.	N.A.	N.A.	5	-15.5334	41.8668	2.26885	0.0342818	31.0668	Pairwise r social pair, Year quality --- WPO sired by relatives	10	-198.432	417.849	5.93142	0.000714804	396.863
372	-1.11898	N.A.	N.A.	N.A.	N.A.	N.A.	N.A.	N.A.	N.A.	N.A.	N.A.	3	-183.622	373.318	0.998737	0.0789891	367.245	0.803869	0.0676055	N.A.	N.A.	N.A.	-0.0472339	-0.00807682	N.A.	N.A.	N.A.	N.A.	7	-14.4997	44.5337	4.93571	0.00903572	28.9994	Null --- EPP, Number of helpers, Year quality	10	-198.122	417.852	5.93445	0.000713724	396.244
373	-1.07049	N.A.	-0.220098	N.A.	N.A.	N.A.	N.A.	-0.139159	N.A.	N.A.	N.A.	5	-182.755	375.696	3.37647	0.0240574	365.51	0.800894	N.A.	N.A.	N.A.	-0.0640278	-0.0472558	N.A.	N.A.	N.A.	N.A.	N.A.	6	-14.5141	42.1633	2.56534	0.0295585	29.0282	EPO reared in low quality year, Pairwise r social pair --- WPO sired by relatives, Year quality	11	-197.269	417.859	5.94181	0.0007111	394.539
374	-1.14	0.268663	N.A.	N.A.	N.A.	N.A.	0.0217175	-0.14661	N.A.	N.A.	N.A.	6	-183.002	378.264	5.94429	0.00666275	366.003	0.800082	N.A.	N.A.	N.A.	N.A.	N.A.	N.A.	N.A.	N.A.	N.A.	N.A.	4	-15.5358	39.598	0	0.106595	31.0716	EPP, Pairwise r social pair, Number of helpers --- Null	10	-198.537	417.862	5.94429	0.000710218	397.075
375	-1.15207	0.273189	N.A.	N.A.	N.A.	N.A.	N.A.	-0.181026	N.A.	N.A.	0.306372	6	-183.004	378.269	5.94948	0.00664548	366.008	0.800082	N.A.	N.A.	N.A.	N.A.	N.A.	N.A.	N.A.	N.A.	N.A.	N.A.	4	-15.5358	39.598	0	0.106595	31.0716	EPP, Pairwise r social pair, EPP x Pairwise r social pair --- Null	10	-198.54	417.867	5.94948	0.000708378	397.08
376	-1.10812	0.263626	N.A.	N.A.	N.A.	0.067003	N.A.	N.A.	N.A.	N.A.	N.A.	5	-183.485	377.156	4.83664	0.0115925	366.971	0.800245	N.A.	N.A.	N.A.	N.A.	N.A.	N.A.	-0.0352959	N.A.	N.A.	N.A.	5	-14.9612	40.7225	1.12452	0.0607506	29.9225	EPP, Year quality --- Pairwise r social pair	10	-198.447	417.879	5.96117	0.000704252	396.893
377	-1.11898	N.A.	N.A.	N.A.	N.A.	N.A.	N.A.	N.A.	N.A.	N.A.	N.A.	3	-183.622	373.318	0.998737	0.0789891	367.245	0.800474	N.A.	N.A.	0.00420692	-0.0637064	-0.0473649	N.A.	N.A.	N.A.	N.A.	N.A.	7	-14.5134	44.561	4.96305	0.00891305	29.0268	Null --- WPO sired by relatives, EPO reared in abscence of helpers, Year quality	10	-198.136	417.879	5.96179	0.000704034	396.271
378	-1.00418	N.A.	-0.297486	N.A.	-1.56534	N.A.	N.A.	N.A.	N.A.	N.A.	N.A.	5	-181.61	373.406	1.08645	0.0755999	363.22	0.801034	N.A.	N.A.	N.A.	-0.0770945	-0.0486159	-0.00992036	N.A.	N.A.	N.A.	N.A.	7	-14.4699	44.474	4.87604	0.00930934	28.9398	EPO reared in low quality year, WPO sired by relatives --- WPO sired by relatives, Number of helpers, Year quality	12	-196.08	417.88	5.96249	0.000703785	392.16
379	-1.12177	N.A.	N.A.	0.0170402	N.A.	0.0666224	N.A.	N.A.	N.A.	N.A.	N.A.	5	-183.487	377.16	4.84047	0.0115703	366.974	0.800245	N.A.	N.A.	N.A.	N.A.	N.A.	N.A.	-0.0352959	N.A.	N.A.	N.A.	5	-14.9612	40.7225	1.12452	0.0607506	29.9225	EPO reared in abscence of helpers, Year quality --- Pairwise r social pair	10	-198.448	417.883	5.96499	0.000702905	396.897
380	-1.07049	N.A.	-0.220098	N.A.	N.A.	N.A.	N.A.	-0.139159	N.A.	N.A.	N.A.	5	-182.755	375.696	3.37647	0.0240574	365.51	0.805763	0.0666233	N.A.	N.A.	N.A.	-0.0461177	N.A.	N.A.	N.A.	N.A.	N.A.	6	-14.5287	42.1925	2.5945	0.0291306	29.0573	EPO reared in low quality year, Pairwise r social pair --- EPP, Year quality	11	-197.284	417.889	5.97097	0.000700807	394.568
381	-1.12552	N.A.	N.A.	N.A.	N.A.	0.0655799	0.0262315	-0.143601	N.A.	N.A.	N.A.	6	-182.877	378.015	5.69567	0.0075447	365.754	0.800086	N.A.	N.A.	N.A.	N.A.	-0.0465147	N.A.	N.A.	N.A.	N.A.	N.A.	5	-14.5379	39.8759	0.277934	0.0927653	29.0759	Pairwise r social pair, Number of helpers, Year quality --- Year quality	11	-197.415	417.891	5.9736	0.000699886	394.83
382	-1.07874	N.A.	N.A.	N.A.	-1.50372	0.0778566	0.0165499	N.A.	N.A.	N.A.	N.A.	6	-181.912	376.084	3.76454	0.0198144	363.823	0.810693	0.0671868	N.A.	N.A.	N.A.	N.A.	N.A.	N.A.	N.A.	N.A.	N.A.	5	-15.504	41.808	2.21005	0.0353046	31.008	WPO sired by relatives, Number of helpers, Year quality --- EPP	11	-197.416	417.892	5.9746	0.000699539	394.831
383	-1.07569	N.A.	N.A.	-0.0309519	-1.51105	0.0774591	N.A.	N.A.	N.A.	N.A.	N.A.	6	-181.917	376.096	3.776	0.0197012	363.835	0.810693	0.0671868	N.A.	N.A.	N.A.	N.A.	N.A.	N.A.	N.A.	N.A.	N.A.	5	-15.504	41.808	2.21005	0.0353046	31.008	WPO sired by relatives, EPO reared in abscence of helpers, Year quality --- EPP	11	-197.421	417.904	5.98605	0.000695543	394.843
384	-1.07049	N.A.	-0.220098	N.A.	N.A.	N.A.	N.A.	-0.139159	N.A.	N.A.	N.A.	5	-182.755	375.696	3.37647	0.0240574	365.51	0.799599	N.A.	N.A.	0.00492421	N.A.	-0.0466465	N.A.	N.A.	N.A.	N.A.	N.A.	6	-14.537	42.2091	2.61115	0.0288892	29.074	EPO reared in low quality year, Pairwise r social pair --- EPO reared in abscence of helpers, Year quality	11	-197.292	417.905	5.98762	0.000694998	394.584
385	-1.00418	N.A.	-0.297486	N.A.	-1.56534	N.A.	N.A.	N.A.	N.A.	N.A.	N.A.	5	-181.61	373.406	1.08645	0.0755999	363.22	0.806928	0.066708	N.A.	N.A.	N.A.	-0.034414	N.A.	N.A.	0.0664904	N.A.	N.A.	7	-14.4873	44.5089	4.91094	0.00914832	28.9747	EPO reared in low quality year, WPO sired by relatives --- EPP, Year quality, EPP x Year quality	12	-196.098	417.915	5.99739	0.000691612	392.195
386	-1.13087	N.A.	N.A.	0.0557583	N.A.	0.0639228	N.A.	-0.144949	N.A.	N.A.	N.A.	6	-182.89	378.041	5.72118	0.00744907	365.78	0.800086	N.A.	N.A.	N.A.	N.A.	-0.0465147	N.A.	N.A.	N.A.	N.A.	N.A.	5	-14.5379	39.8759	0.277934	0.0927653	29.0759	EPO reared in abscence of helpers, Pairwise r social pair, Year quality --- Year quality	11	-197.428	417.917	5.99911	0.000691016	394.856
387	-1.14167	0.267084	N.A.	N.A.	N.A.	0.0639426	N.A.	-0.145532	N.A.	N.A.	N.A.	6	-182.893	378.048	5.72802	0.00742365	365.787	0.800086	N.A.	N.A.	N.A.	N.A.	-0.0465147	N.A.	N.A.	N.A.	N.A.	N.A.	5	-14.5379	39.8759	0.277934	0.0927653	29.0759	EPP, Pairwise r social pair, Year quality --- Year quality	11	-197.431	417.924	6.00595	0.000688657	394.863
388	-1.00418	N.A.	-0.297486	N.A.	-1.56534	N.A.	N.A.	N.A.	N.A.	N.A.	N.A.	5	-181.61	373.406	1.08645	0.0755999	363.22	0.803869	0.0676055	N.A.	N.A.	N.A.	-0.0472339	-0.00807682	N.A.	N.A.	N.A.	N.A.	7	-14.4997	44.5337	4.93571	0.00903572	28.9994	EPO reared in low quality year, WPO sired by relatives --- EPP, Number of helpers, Year quality	12	-196.11	417.94	6.02216	0.0006831	392.22
389	-1.07874	N.A.	N.A.	N.A.	-1.50372	0.0778566	0.0165499	N.A.	N.A.	N.A.	N.A.	6	-181.912	376.084	3.76454	0.0198144	363.823	0.80007	N.A.	N.A.	N.A.	N.A.	N.A.	-0.00295194	N.A.	N.A.	N.A.	N.A.	5	-15.5319	41.8638	2.2658	0.0343342	31.0638	WPO sired by relatives, Number of helpers, Year quality --- Number of helpers	11	-197.444	417.948	6.03034	0.00068031	394.887
390	-1.07874	N.A.	N.A.	N.A.	-1.50372	0.0778566	0.0165499	N.A.	N.A.	N.A.	N.A.	6	-181.912	376.084	3.76454	0.0198144	363.823	0.800949	N.A.	N.A.	-0.00876946	N.A.	N.A.	N.A.	N.A.	N.A.	N.A.	N.A.	5	-15.5328	41.8656	2.26767	0.034302	31.0656	WPO sired by relatives, Number of helpers, Year quality --- EPO reared in abscence of helpers	11	-197.444	417.95	6.03222	0.000679671	394.889
391	-1.07874	N.A.	N.A.	N.A.	-1.50372	0.0778566	0.0165499	N.A.	N.A.	N.A.	N.A.	6	-181.912	376.084	3.76454	0.0198144	363.823	0.800341	N.A.	N.A.	N.A.	-0.0205191	N.A.	N.A.	N.A.	N.A.	N.A.	N.A.	5	-15.5334	41.8668	2.26885	0.0342818	31.0668	WPO sired by relatives, Number of helpers, Year quality --- WPO sired by relatives	11	-197.445	417.951	6.0334	0.000679271	394.89
392	-1.07569	N.A.	N.A.	-0.0309519	-1.51105	0.0774591	N.A.	N.A.	N.A.	N.A.	N.A.	6	-181.917	376.096	3.776	0.0197012	363.835	0.80007	N.A.	N.A.	N.A.	N.A.	N.A.	-0.00295194	N.A.	N.A.	N.A.	N.A.	5	-15.5319	41.8638	2.2658	0.0343342	31.0638	WPO sired by relatives, EPO reared in abscence of helpers, Year quality --- Number of helpers	11	-197.449	417.959	6.0418	0.000676423	394.899
393	-1.07569	N.A.	N.A.	-0.0309519	-1.51105	0.0774591	N.A.	N.A.	N.A.	N.A.	N.A.	6	-181.917	376.096	3.776	0.0197012	363.835	0.800949	N.A.	N.A.	-0.00876946	N.A.	N.A.	N.A.	N.A.	N.A.	N.A.	N.A.	5	-15.5328	41.8656	2.26767	0.034302	31.0656	WPO sired by relatives, EPO reared in abscence of helpers, Year quality --- EPO reared in abscence of helpers	11	-197.45	417.961	6.04368	0.000675789	394.9
394	-1.07569	N.A.	N.A.	-0.0309519	-1.51105	0.0774591	N.A.	N.A.	N.A.	N.A.	N.A.	6	-181.917	376.096	3.776	0.0197012	363.835	0.800341	N.A.	N.A.	N.A.	-0.0205191	N.A.	N.A.	N.A.	N.A.	N.A.	N.A.	5	-15.5334	41.8668	2.26885	0.0342818	31.0668	WPO sired by relatives, EPO reared in abscence of helpers, Year quality --- WPO sired by relatives	11	-197.451	417.962	6.04485	0.000675391	394.902
395	-1.10601	0.265196	N.A.	N.A.	N.A.	N.A.	0.0232746	N.A.	N.A.	N.A.	N.A.	5	-183.604	377.394	5.07431	0.0102936	367.208	0.779766	N.A.	0.090245	N.A.	N.A.	N.A.	N.A.	N.A.	N.A.	N.A.	N.A.	5	-14.8847	40.5694	0.971406	0.0655844	29.7694	EPP, Number of helpers --- EPO reared in low quality year	10	-198.489	417.963	6.04572	0.0006751	396.978
396	-1.00418	N.A.	-0.297486	N.A.	-1.56534	N.A.	N.A.	N.A.	N.A.	N.A.	N.A.	5	-181.61	373.406	1.08645	0.0755999	363.22	0.800474	N.A.	N.A.	0.00420692	-0.0637064	-0.0473649	N.A.	N.A.	N.A.	N.A.	N.A.	7	-14.5134	44.561	4.96305	0.00891305	29.0268	EPO reared in low quality year, WPO sired by relatives --- WPO sired by relatives, EPO reared in abscence of helpers, Year quality	12	-196.124	417.967	6.0495	0.000673825	392.247
397	-1.12011	N.A.	N.A.	N.A.	N.A.	0.0667448	N.A.	N.A.	N.A.	N.A.	N.A.	4	-183.488	375.099	2.77973	0.0324212	366.976	0.781539	N.A.	0.0915859	-0.0211994	N.A.	N.A.	N.A.	N.A.	N.A.	N.A.	N.A.	6	-14.8673	42.8697	3.27176	0.0207627	29.7346	Year quality --- EPO reared in low quality year, EPO reared in abscence of helpers	10	-198.355	417.969	6.05149	0.000673153	396.711
398	-1.07858	N.A.	N.A.	N.A.	-1.50745	0.0771539	N.A.	N.A.	N.A.	N.A.	N.A.	5	-181.92	374.026	1.70606	0.0554594	363.84	0.780557	N.A.	0.0961422	-0.0197319	N.A.	N.A.	N.A.	-0.0373667	N.A.	N.A.	N.A.	7	-14.217	43.9682	4.37029	0.0119879	28.434	WPO sired by relatives, Year quality --- EPO reared in low quality year, EPO reared in abscence of helpers, Pairwise r social pair	12	-196.137	417.994	6.07634	0.00066484	392.274
399	-1.12011	N.A.	N.A.	N.A.	N.A.	0.0667448	N.A.	N.A.	N.A.	N.A.	N.A.	4	-183.488	375.099	2.77973	0.0324212	366.976	0.779791	N.A.	0.0901231	N.A.	N.A.	N.A.	-0.000979185	N.A.	N.A.	N.A.	N.A.	6	-14.8842	42.9036	3.30567	0.0204137	29.7685	Year quality --- EPO reared in low quality year, Number of helpers	10	-198.372	418.003	6.0854	0.000661837	396.744
400	-1.12011	N.A.	N.A.	N.A.	N.A.	0.0667448	N.A.	N.A.	N.A.	N.A.	N.A.	4	-183.488	375.099	2.77973	0.0324212	366.976	0.779765	N.A.	0.0902459	N.A.	5.76969e-05	N.A.	N.A.	N.A.	N.A.	N.A.	N.A.	6	-14.8847	42.9045	3.30654	0.0204048	29.7694	Year quality --- EPO reared in low quality year, WPO sired by relatives	10	-198.373	418.004	6.08627	0.000661547	396.745
401	-1.07858	N.A.	N.A.	N.A.	-1.50745	0.0771539	N.A.	N.A.	N.A.	N.A.	N.A.	5	-181.92	374.026	1.70606	0.0554594	363.84	0.778756	N.A.	0.0955979	N.A.	N.A.	N.A.	0.00464674	-0.038121	N.A.	N.A.	N.A.	7	-14.2225	43.9792	4.38126	0.0119223	28.445	WPO sired by relatives, Year quality --- EPO reared in low quality year, Pairwise r social pair, Number of helpers	12	-196.142	418.005	6.08731	0.000661204	392.285
402	-1.12443	N.A.	N.A.	N.A.	N.A.	N.A.	0.0230973	-0.144703	N.A.	N.A.	N.A.	5	-183.006	376.198	3.8779	0.0187226	366.012	0.810693	0.0671868	N.A.	N.A.	N.A.	N.A.	N.A.	N.A.	N.A.	N.A.	N.A.	5	-15.504	41.808	2.21005	0.0353046	31.008	Pairwise r social pair, Number of helpers --- EPP	10	-198.51	418.006	6.08795	0.000660995	397.02
403	-1.13035	N.A.	N.A.	0.0612443	N.A.	N.A.	N.A.	-0.146156	N.A.	N.A.	N.A.	5	-183.012	376.21	3.89074	0.0186027	366.025	0.810693	0.0671868	N.A.	N.A.	N.A.	N.A.	N.A.	N.A.	N.A.	N.A.	N.A.	5	-15.504	41.808	2.21005	0.0353046	31.008	EPO reared in abscence of helpers, Pairwise r social pair --- EPP	10	-198.516	418.018	6.1008	0.000656762	397.033
404	-1.14314	0.266861	N.A.	N.A.	N.A.	N.A.	N.A.	-0.146918	N.A.	N.A.	N.A.	5	-183.016	376.217	3.89776	0.0185376	366.032	0.810693	0.0671868	N.A.	N.A.	N.A.	N.A.	N.A.	N.A.	N.A.	N.A.	N.A.	5	-15.504	41.808	2.21005	0.0353046	31.008	EPP, Pairwise r social pair --- EPP	10	-198.52	418.025	6.10781	0.000654463	397.04
405	-1.11898	N.A.	N.A.	N.A.	N.A.	N.A.	N.A.	N.A.	N.A.	N.A.	N.A.	3	-183.622	373.318	0.998737	0.0789891	367.245	0.814603	0.0684282	N.A.	N.A.	N.A.	N.A.	N.A.	0.0185858	N.A.	N.A.	0.0802912	7	-14.6037	44.7416	5.14368	0.00814335	29.2074	Null --- EPP, Pairwise r social pair, EPP x Pairwise r social pair	10	-198.226	418.06	6.14241	0.000643236	396.452
406	-1.12443	N.A.	N.A.	N.A.	N.A.	N.A.	0.0230973	-0.144703	N.A.	N.A.	N.A.	5	-183.006	376.198	3.8779	0.0187226	366.012	0.80007	N.A.	N.A.	N.A.	N.A.	N.A.	-0.00295194	N.A.	N.A.	N.A.	N.A.	5	-15.5319	41.8638	2.2658	0.0343342	31.0638	Pairwise r social pair, Number of helpers --- Number of helpers	10	-198.538	418.061	6.14369	0.000642825	397.076
407	-1.12027	N.A.	N.A.	N.A.	N.A.	0.0679776	0.0254278	N.A.	N.A.	N.A.	N.A.	5	-183.468	377.122	4.80259	0.0117916	366.937	0.800216	N.A.	N.A.	N.A.	N.A.	-0.0475565	N.A.	-0.03666	N.A.	N.A.	N.A.	6	-13.9022	40.9396	1.34167	0.0545003	27.8045	Number of helpers, Year quality --- Pairwise r social pair, Year quality	11	-197.371	418.062	6.14425	0.000642645	394.741
408	-1.06087	N.A.	-0.238411	N.A.	N.A.	N.A.	N.A.	N.A.	N.A.	N.A.	N.A.	4	-183.306	374.736	2.4163	0.038882	366.613	0.800209	N.A.	N.A.	N.A.	N.A.	-0.0479838	-0.00359464	-0.0361766	N.A.	N.A.	N.A.	7	-13.8963	43.3269	3.72892	0.0165201	27.7926	EPO reared in low quality year --- Pairwise r social pair, Number of helpers, Year quality	11	-197.203	418.063	6.14522	0.000642336	394.405
409	-1.12443	N.A.	N.A.	N.A.	N.A.	N.A.	0.0230973	-0.144703	N.A.	N.A.	N.A.	5	-183.006	376.198	3.8779	0.0187226	366.012	0.800949	N.A.	N.A.	-0.00876946	N.A.	N.A.	N.A.	N.A.	N.A.	N.A.	N.A.	5	-15.5328	41.8656	2.26767	0.034302	31.0656	Pairwise r social pair, Number of helpers --- EPO reared in abscence of helpers	10	-198.539	418.063	6.14557	0.000642222	397.077
410	-1.12443	N.A.	N.A.	N.A.	N.A.	N.A.	0.0230973	-0.144703	N.A.	N.A.	N.A.	5	-183.006	376.198	3.8779	0.0187226	366.012	0.800341	N.A.	N.A.	N.A.	-0.0205191	N.A.	N.A.	N.A.	N.A.	N.A.	N.A.	5	-15.5334	41.8668	2.26885	0.0342818	31.0668	Pairwise r social pair, Number of helpers --- WPO sired by relatives	10	-198.539	418.064	6.14675	0.000641844	397.079
411	-1.06087	N.A.	-0.238411	N.A.	N.A.	N.A.	N.A.	N.A.	N.A.	N.A.	N.A.	4	-183.306	374.736	2.4163	0.038882	366.613	0.79947	N.A.	N.A.	0.00753755	N.A.	-0.0477649	N.A.	-0.0367129	N.A.	N.A.	N.A.	7	-13.9	43.3342	3.7362	0.0164601	27.7999	EPO reared in low quality year --- EPO reared in abscence of helpers, Pairwise r social pair, Year quality	11	-197.206	418.07	6.1525	0.00064	394.412
412	-1.06087	N.A.	-0.238411	N.A.	N.A.	N.A.	N.A.	N.A.	N.A.	N.A.	N.A.	4	-183.306	374.736	2.4163	0.038882	366.613	0.797885	0.0670947	N.A.	N.A.	N.A.	-0.0477324	N.A.	-0.0369755	N.A.	N.A.	N.A.	7	-13.9007	43.3356	3.73769	0.0164479	27.8014	EPO reared in low quality year --- EPP, Pairwise r social pair, Year quality	11	-197.207	418.072	6.15398	0.000639526	394.414
413	-1.13035	N.A.	N.A.	0.0612443	N.A.	N.A.	N.A.	-0.146156	N.A.	N.A.	N.A.	5	-183.012	376.21	3.89074	0.0186027	366.025	0.80007	N.A.	N.A.	N.A.	N.A.	N.A.	-0.00295194	N.A.	N.A.	N.A.	N.A.	5	-15.5319	41.8638	2.2658	0.0343342	31.0638	EPO reared in abscence of helpers, Pairwise r social pair --- Number of helpers	10	-198.544	418.074	6.15654	0.000638708	397.088
414	-1.13035	N.A.	N.A.	0.0612443	N.A.	N.A.	N.A.	-0.146156	N.A.	N.A.	N.A.	5	-183.012	376.21	3.89074	0.0186027	366.025	0.800949	N.A.	N.A.	-0.00876946	N.A.	N.A.	N.A.	N.A.	N.A.	N.A.	N.A.	5	-15.5328	41.8656	2.26767	0.034302	31.0656	EPO reared in abscence of helpers, Pairwise r social pair --- EPO reared in abscence of helpers	10	-198.545	418.076	6.15842	0.000638109	397.09
415	-1.13035	N.A.	N.A.	0.0612443	N.A.	N.A.	N.A.	-0.146156	N.A.	N.A.	N.A.	5	-183.012	376.21	3.89074	0.0186027	366.025	0.800341	N.A.	N.A.	N.A.	-0.0205191	N.A.	N.A.	N.A.	N.A.	N.A.	N.A.	5	-15.5334	41.8668	2.26885	0.0342818	31.0668	EPO reared in abscence of helpers, Pairwise r social pair --- WPO sired by relatives	10	-198.546	418.077	6.1596	0.000637734	397.091
416	-1.07756	N.A.	N.A.	N.A.	-1.48739	N.A.	N.A.	N.A.	N.A.	N.A.	N.A.	4	-182.098	372.32	0	0.130149	364.196	0.798847	0.0672417	N.A.	N.A.	N.A.	-0.0394306	N.A.	-0.0364792	0.0661865	N.A.	N.A.	8	-13.8797	45.7594	6.16143	0.00489554	27.7594	WPO sired by relatives --- EPP, Pairwise r social pair, Year quality, EPP x Year quality	12	-195.978	418.079	6.16143	0.000637149	391.956
417	-1.14314	0.266861	N.A.	N.A.	N.A.	N.A.	N.A.	-0.146918	N.A.	N.A.	N.A.	5	-183.016	376.217	3.89776	0.0185376	366.032	0.80007	N.A.	N.A.	N.A.	N.A.	N.A.	-0.00295194	N.A.	N.A.	N.A.	N.A.	5	-15.5319	41.8638	2.2658	0.0343342	31.0638	EPP, Pairwise r social pair --- Number of helpers	10	-198.548	418.081	6.16355	0.000636473	397.095
418	-1.14314	0.266861	N.A.	N.A.	N.A.	N.A.	N.A.	-0.146918	N.A.	N.A.	N.A.	5	-183.016	376.217	3.89776	0.0185376	366.032	0.800949	N.A.	N.A.	-0.00876946	N.A.	N.A.	N.A.	N.A.	N.A.	N.A.	N.A.	5	-15.5328	41.8656	2.26767	0.034302	31.0656	EPP, Pairwise r social pair --- EPO reared in abscence of helpers	10	-198.549	418.083	6.16543	0.000635876	397.097
419	-1.14314	0.266861	N.A.	N.A.	N.A.	N.A.	N.A.	-0.146918	N.A.	N.A.	N.A.	5	-183.016	376.217	3.89776	0.0185376	366.032	0.800341	N.A.	N.A.	N.A.	-0.0205191	N.A.	N.A.	N.A.	N.A.	N.A.	N.A.	5	-15.5334	41.8668	2.26885	0.0342818	31.0668	EPP, Pairwise r social pair --- WPO sired by relatives	10	-198.549	418.084	6.16661	0.000635502	397.098
420	-1.10812	0.263626	N.A.	N.A.	N.A.	0.067003	N.A.	N.A.	N.A.	N.A.	N.A.	5	-183.485	377.156	4.83664	0.0115925	366.971	0.800216	N.A.	N.A.	N.A.	N.A.	-0.0475565	N.A.	-0.03666	N.A.	N.A.	N.A.	6	-13.9022	40.9396	1.34167	0.0545003	27.8045	EPP, Year quality --- Pairwise r social pair, Year quality	11	-197.388	418.096	6.17831	0.000631795	394.775
421	-1.12177	N.A.	N.A.	0.0170402	N.A.	0.0666224	N.A.	N.A.	N.A.	N.A.	N.A.	5	-183.487	377.16	4.84047	0.0115703	366.974	0.800216	N.A.	N.A.	N.A.	N.A.	-0.0475565	N.A.	-0.03666	N.A.	N.A.	N.A.	6	-13.9022	40.9396	1.34167	0.0545003	27.8045	EPO reared in abscence of helpers, Year quality --- Pairwise r social pair, Year quality	11	-197.389	418.1	6.18214	0.000630587	394.779
422	-1.07756	N.A.	N.A.	N.A.	-1.48739	N.A.	N.A.	N.A.	N.A.	N.A.	N.A.	4	-182.098	372.32	0	0.130149	364.196	0.797053	0.0678761	N.A.	N.A.	N.A.	-0.048269	-0.00399832	-0.0365487	N.A.	N.A.	N.A.	8	-13.8936	45.7871	6.18916	0.00482813	27.7871	WPO sired by relatives --- EPP, Pairwise r social pair, Number of helpers, Year quality	12	-195.992	418.107	6.18916	0.000628375	391.983
423	-1.10601	0.265196	N.A.	N.A.	N.A.	N.A.	0.0232746	N.A.	N.A.	N.A.	N.A.	5	-183.604	377.394	5.07431	0.0102936	367.208	0.800245	N.A.	N.A.	N.A.	N.A.	N.A.	N.A.	-0.0352959	N.A.	N.A.	N.A.	5	-14.9612	40.7225	1.12452	0.0607506	29.9225	EPP, Number of helpers --- Pairwise r social pair	10	-198.565	418.116	6.19883	0.000625344	397.131
424	-1.12537	N.A.	N.A.	N.A.	N.A.	0.0643319	N.A.	-0.143522	N.A.	N.A.	N.A.	5	-182.898	375.982	3.66257	0.0208508	365.796	0.800063	N.A.	N.A.	N.A.	N.A.	-0.047566	-0.00863228	N.A.	N.A.	N.A.	N.A.	6	-14.5037	42.1426	2.54467	0.0298656	29.0075	Pairwise r social pair, Year quality --- Number of helpers, Year quality	11	-197.402	418.125	6.20723	0.000622723	394.804
425	-1.12431	N.A.	N.A.	N.A.	N.A.	N.A.	N.A.	-0.144605	N.A.	N.A.	N.A.	4	-183.022	374.168	1.84836	0.0516504	366.045	0.780557	N.A.	0.0961422	-0.0197319	N.A.	N.A.	N.A.	-0.0373667	N.A.	N.A.	N.A.	7	-14.217	43.9682	4.37029	0.0119879	28.434	Pairwise r social pair --- EPO reared in low quality year, EPO reared in abscence of helpers, Pairwise r social pair	11	-197.239	418.136	6.21865	0.000619179	394.479
426	-1.14	0.268663	N.A.	N.A.	N.A.	N.A.	0.0217175	-0.14661	N.A.	N.A.	N.A.	6	-183.002	378.264	5.94429	0.00666275	366.003	0.800086	N.A.	N.A.	N.A.	N.A.	-0.0465147	N.A.	N.A.	N.A.	N.A.	N.A.	5	-14.5379	39.8759	0.277934	0.0927653	29.0759	EPP, Pairwise r social pair, Number of helpers --- Year quality	11	-197.54	418.14	6.22223	0.000618072	395.079
427	-1.15207	0.273189	N.A.	N.A.	N.A.	N.A.	N.A.	-0.181026	N.A.	N.A.	0.306372	6	-183.004	378.269	5.94948	0.00664548	366.008	0.800086	N.A.	N.A.	N.A.	N.A.	-0.0465147	N.A.	N.A.	N.A.	N.A.	N.A.	5	-14.5379	39.8759	0.277934	0.0927653	29.0759	EPP, Pairwise r social pair, EPP x Pairwise r social pair --- Year quality	11	-197.542	418.145	6.22742	0.000616471	395.084
428	-1.12537	N.A.	N.A.	N.A.	N.A.	0.0643319	N.A.	-0.143522	N.A.	N.A.	N.A.	5	-182.898	375.982	3.66257	0.0208508	365.796	0.800894	N.A.	N.A.	N.A.	-0.0640278	-0.0472558	N.A.	N.A.	N.A.	N.A.	N.A.	6	-14.5141	42.1633	2.56534	0.0295585	29.0282	Pairwise r social pair, Year quality --- WPO sired by relatives, Year quality	11	-197.412	418.146	6.22791	0.000616319	394.825
429	-1.12431	N.A.	N.A.	N.A.	N.A.	N.A.	N.A.	-0.144605	N.A.	N.A.	N.A.	4	-183.022	374.168	1.84836	0.0516504	366.045	0.778756	N.A.	0.0955979	N.A.	N.A.	N.A.	0.00464674	-0.038121	N.A.	N.A.	N.A.	7	-14.2225	43.9792	4.38126	0.0119223	28.445	Pairwise r social pair --- EPO reared in low quality year, Pairwise r social pair, Number of helpers	11	-197.245	418.147	6.22962	0.000615792	394.49
430	-1.00418	N.A.	-0.297486	N.A.	-1.56534	N.A.	N.A.	N.A.	N.A.	N.A.	N.A.	5	-181.61	373.406	1.08645	0.0755999	363.22	0.814603	0.0684282	N.A.	N.A.	N.A.	N.A.	N.A.	0.0185858	N.A.	N.A.	0.0802912	7	-14.6037	44.7416	5.14368	0.00814335	29.2074	EPO reared in low quality year, WPO sired by relatives --- EPP, Pairwise r social pair, EPP x Pairwise r social pair	12	-196.214	418.148	6.23012	0.000615636	392.428
431	-1.12011	N.A.	N.A.	N.A.	N.A.	0.0667448	N.A.	N.A.	N.A.	N.A.	N.A.	4	-183.488	375.099	2.77973	0.0324212	366.976	0.803568	0.0676846	N.A.	N.A.	N.A.	N.A.	N.A.	-0.0348602	N.A.	N.A.	N.A.	6	-14.9582	43.0515	3.4535	0.0189592	29.9163	Year quality --- EPP, Pairwise r social pair	10	-198.446	418.151	6.23323	0.000614681	396.892
432	-1.12011	N.A.	N.A.	N.A.	N.A.	0.0667448	N.A.	N.A.	N.A.	N.A.	N.A.	4	-183.488	375.099	2.77973	0.0324212	366.976	0.800252	N.A.	N.A.	N.A.	N.A.	N.A.	0.00212817	-0.0355918	N.A.	N.A.	N.A.	6	-14.9592	43.0535	3.45557	0.0189396	29.9184	Year quality --- Pairwise r social pair, Number of helpers	10	-198.447	418.153	6.2353	0.000614046	396.894
433	-1.12011	N.A.	N.A.	N.A.	N.A.	0.0667448	N.A.	N.A.	N.A.	N.A.	N.A.	4	-183.488	375.099	2.77973	0.0324212	366.976	0.800927	N.A.	N.A.	-0.00689223	N.A.	N.A.	N.A.	-0.0352585	N.A.	N.A.	N.A.	6	-14.9594	43.0538	3.45589	0.0189366	29.9187	Year quality --- EPO reared in abscence of helpers, Pairwise r social pair	10	-198.447	418.153	6.23562	0.000613947	396.895
434	-1.07858	N.A.	N.A.	N.A.	-1.50745	0.0771539	N.A.	N.A.	N.A.	N.A.	N.A.	5	-181.92	374.026	1.70606	0.0554594	363.84	0.810347	0.0680535	N.A.	N.A.	N.A.	N.A.	-0.00152772	N.A.	N.A.	N.A.	N.A.	6	-15.503	44.1411	4.54313	0.0109954	31.006	WPO sired by relatives, Year quality --- EPP, Number of helpers	11	-197.423	418.167	6.24919	0.000609796	394.846
435	-1.12537	N.A.	N.A.	N.A.	N.A.	0.0643319	N.A.	-0.143522	N.A.	N.A.	N.A.	5	-182.898	375.982	3.66257	0.0208508	365.796	0.805763	0.0666233	N.A.	N.A.	N.A.	-0.0461177	N.A.	N.A.	N.A.	N.A.	N.A.	6	-14.5287	42.1925	2.5945	0.0291306	29.0573	Pairwise r social pair, Year quality --- EPP, Year quality	11	-197.427	418.175	6.25707	0.000607398	394.854
436	-1.12537	N.A.	N.A.	N.A.	N.A.	0.0643319	N.A.	-0.143522	N.A.	N.A.	N.A.	5	-182.898	375.982	3.66257	0.0208508	365.796	0.799599	N.A.	N.A.	0.00492421	N.A.	-0.0466465	N.A.	N.A.	N.A.	N.A.	N.A.	6	-14.537	42.2091	2.61115	0.0288892	29.074	Pairwise r social pair, Year quality --- EPO reared in abscence of helpers, Year quality	11	-197.435	418.191	6.27372	0.000602364	394.87
437	-1.1191	N.A.	N.A.	N.A.	N.A.	N.A.	0.0220984	N.A.	N.A.	N.A.	N.A.	4	-183.607	375.338	3.01837	0.0287746	367.215	0.781539	N.A.	0.0915859	-0.0211994	N.A.	N.A.	N.A.	N.A.	N.A.	N.A.	N.A.	6	-14.8673	42.8697	3.27176	0.0207627	29.7346	Number of helpers --- EPO reared in low quality year, EPO reared in abscence of helpers	10	-198.475	418.208	6.29013	0.000597441	396.949
438	-1.07858	N.A.	N.A.	N.A.	-1.50745	0.0771539	N.A.	N.A.	N.A.	N.A.	N.A.	5	-181.92	374.026	1.70606	0.0554594	363.84	0.800378	N.A.	N.A.	N.A.	-0.0244702	N.A.	-0.00332117	N.A.	N.A.	N.A.	N.A.	6	-15.5285	44.1921	4.59418	0.0107183	31.057	WPO sired by relatives, Year quality --- WPO sired by relatives, Number of helpers	11	-197.448	418.218	6.30024	0.000594428	394.897
439	-1.07858	N.A.	N.A.	N.A.	-1.50745	0.0771539	N.A.	N.A.	N.A.	N.A.	N.A.	5	-181.92	374.026	1.70606	0.0554594	363.84	0.801251	N.A.	N.A.	-0.00908457	-0.0214287	N.A.	N.A.	N.A.	N.A.	N.A.	N.A.	6	-15.5302	44.1955	4.59755	0.0107002	31.0604	WPO sired by relatives, Year quality --- WPO sired by relatives, EPO reared in abscence of helpers	11	-197.45	418.221	6.3036	0.000593429	394.9
440	-1.07874	N.A.	N.A.	N.A.	-1.50372	0.0778566	0.0165499	N.A.	N.A.	N.A.	N.A.	6	-181.912	376.084	3.76454	0.0198144	363.823	0.800063	N.A.	N.A.	N.A.	N.A.	-0.047566	-0.00863228	N.A.	N.A.	N.A.	N.A.	6	-14.5037	42.1426	2.54467	0.0298656	29.0075	WPO sired by relatives, Number of helpers, Year quality --- Number of helpers, Year quality	12	-196.415	418.227	6.30921	0.000591768	392.831
441	-1.10931	0.263417	N.A.	N.A.	N.A.	N.A.	N.A.	N.A.	N.A.	N.A.	N.A.	4	-183.621	375.365	3.04483	0.0283964	367.241	0.781539	N.A.	0.0915859	-0.0211994	N.A.	N.A.	N.A.	N.A.	N.A.	N.A.	N.A.	6	-14.8673	42.8697	3.27176	0.0207627	29.7346	EPP --- EPO reared in low quality year, EPO reared in abscence of helpers	10	-198.488	418.234	6.31659	0.000589587	396.976
442	-1.12119	N.A.	N.A.	0.0225741	N.A.	N.A.	N.A.	N.A.	N.A.	N.A.	N.A.	4	-183.621	375.365	3.0456	0.0283855	367.242	0.781539	N.A.	0.0915859	-0.0211994	N.A.	N.A.	N.A.	N.A.	N.A.	N.A.	N.A.	6	-14.8673	42.8697	3.27176	0.0207627	29.7346	EPO reared in abscence of helpers --- EPO reared in low quality year, EPO reared in abscence of helpers	10	-198.488	418.235	6.31736	0.000589361	396.976
443	-1.07569	N.A.	N.A.	-0.0309519	-1.51105	0.0774591	N.A.	N.A.	N.A.	N.A.	N.A.	6	-181.917	376.096	3.776	0.0197012	363.835	0.800063	N.A.	N.A.	N.A.	N.A.	-0.047566	-0.00863228	N.A.	N.A.	N.A.	N.A.	6	-14.5037	42.1426	2.54467	0.0298656	29.0075	WPO sired by relatives, EPO reared in abscence of helpers, Year quality --- Number of helpers, Year quality	12	-196.421	418.238	6.32067	0.000588387	392.842
444	-1.1191	N.A.	N.A.	N.A.	N.A.	N.A.	0.0220984	N.A.	N.A.	N.A.	N.A.	4	-183.607	375.338	3.01837	0.0287746	367.215	0.779791	N.A.	0.0901231	N.A.	N.A.	N.A.	-0.000979185	N.A.	N.A.	N.A.	N.A.	6	-14.8842	42.9036	3.30567	0.0204137	29.7685	Number of helpers --- EPO reared in low quality year, Number of helpers	10	-198.492	418.242	6.32403	0.000587397	396.983
445	-1.1191	N.A.	N.A.	N.A.	N.A.	N.A.	0.0220984	N.A.	N.A.	N.A.	N.A.	4	-183.607	375.338	3.01837	0.0287746	367.215	0.779765	N.A.	0.0902459	N.A.	5.76969e-05	N.A.	N.A.	N.A.	N.A.	N.A.	N.A.	6	-14.8847	42.9045	3.30654	0.0204048	29.7694	Number of helpers --- EPO reared in low quality year, WPO sired by relatives	10	-198.492	418.243	6.32491	0.00058714	396.984
446	-1.07874	N.A.	N.A.	N.A.	-1.50372	0.0778566	0.0165499	N.A.	N.A.	N.A.	N.A.	6	-181.912	376.084	3.76454	0.0198144	363.823	0.800894	N.A.	N.A.	N.A.	-0.0640278	-0.0472558	N.A.	N.A.	N.A.	N.A.	N.A.	6	-14.5141	42.1633	2.56534	0.0295585	29.0282	WPO sired by relatives, Number of helpers, Year quality --- WPO sired by relatives, Year quality	12	-196.426	418.248	6.32988	0.000585682	392.852
447	-1.07569	N.A.	N.A.	-0.0309519	-1.51105	0.0774591	N.A.	N.A.	N.A.	N.A.	N.A.	6	-181.917	376.096	3.776	0.0197012	363.835	0.800894	N.A.	N.A.	N.A.	-0.0640278	-0.0472558	N.A.	N.A.	N.A.	N.A.	N.A.	6	-14.5141	42.1633	2.56534	0.0295585	29.0282	WPO sired by relatives, EPO reared in abscence of helpers, Year quality --- WPO sired by relatives, Year quality	12	-196.431	418.259	6.34134	0.000582336	392.863
448	-1.10931	0.263417	N.A.	N.A.	N.A.	N.A.	N.A.	N.A.	N.A.	N.A.	N.A.	4	-183.621	375.365	3.04483	0.0283964	367.241	0.779791	N.A.	0.0901231	N.A.	N.A.	N.A.	-0.000979185	N.A.	N.A.	N.A.	N.A.	6	-14.8842	42.9036	3.30567	0.0204137	29.7685	EPP --- EPO reared in low quality year, Number of helpers	10	-198.505	418.268	6.3505	0.000579676	397.01
449	-1.12119	N.A.	N.A.	0.0225741	N.A.	N.A.	N.A.	N.A.	N.A.	N.A.	N.A.	4	-183.621	375.365	3.0456	0.0283855	367.242	0.779791	N.A.	0.0901231	N.A.	N.A.	N.A.	-0.000979185	N.A.	N.A.	N.A.	N.A.	6	-14.8842	42.9036	3.30567	0.0204137	29.7685	EPO reared in abscence of helpers --- EPO reared in low quality year, Number of helpers	10	-198.505	418.269	6.35126	0.000579454	397.01
450	-1.10931	0.263417	N.A.	N.A.	N.A.	N.A.	N.A.	N.A.	N.A.	N.A.	N.A.	4	-183.621	375.365	3.04483	0.0283964	367.241	0.779765	N.A.	0.0902459	N.A.	5.76969e-05	N.A.	N.A.	N.A.	N.A.	N.A.	N.A.	6	-14.8847	42.9045	3.30654	0.0204048	29.7694	EPP --- EPO reared in low quality year, WPO sired by relatives	10	-198.505	418.269	6.35137	0.000579423	397.01
451	-1.12119	N.A.	N.A.	0.0225741	N.A.	N.A.	N.A.	N.A.	N.A.	N.A.	N.A.	4	-183.621	375.365	3.0456	0.0283855	367.242	0.779765	N.A.	0.0902459	N.A.	5.76969e-05	N.A.	N.A.	N.A.	N.A.	N.A.	N.A.	6	-14.8847	42.9045	3.30654	0.0204048	29.7694	EPO reared in abscence of helpers --- EPO reared in low quality year, WPO sired by relatives	10	-198.506	418.27	6.35214	0.000579201	397.011
452	-1.07874	N.A.	N.A.	N.A.	-1.50372	0.0778566	0.0165499	N.A.	N.A.	N.A.	N.A.	6	-181.912	376.084	3.76454	0.0198144	363.823	0.805763	0.0666233	N.A.	N.A.	N.A.	-0.0461177	N.A.	N.A.	N.A.	N.A.	N.A.	6	-14.5287	42.1925	2.5945	0.0291306	29.0573	WPO sired by relatives, Number of helpers, Year quality --- EPP, Year quality	12	-196.44	418.277	6.35905	0.000577204	392.881
453	-1.07569	N.A.	N.A.	-0.0309519	-1.51105	0.0774591	N.A.	N.A.	N.A.	N.A.	N.A.	6	-181.917	376.096	3.776	0.0197012	363.835	0.805763	0.0666233	N.A.	N.A.	N.A.	-0.0461177	N.A.	N.A.	N.A.	N.A.	N.A.	6	-14.5287	42.1925	2.5945	0.0291306	29.0573	WPO sired by relatives, EPO reared in abscence of helpers, Year quality --- EPP, Year quality	12	-196.446	418.288	6.3705	0.000573907	392.892
454	-1.07836	N.A.	-0.227719	0.0983817	N.A.	N.A.	N.A.	-0.141522	N.A.	N.A.	N.A.	6	-182.73	377.721	5.40117	0.00874162	365.46	0.779766	N.A.	0.090245	N.A.	N.A.	N.A.	N.A.	N.A.	N.A.	N.A.	N.A.	5	-14.8847	40.5694	0.971406	0.0655844	29.7694	EPO reared in low quality year, EPO reared in abscence of helpers, Pairwise r social pair --- EPO reared in low quality year	11	-197.615	418.29	6.37257	0.000573313	395.229
455	-1.07874	N.A.	N.A.	N.A.	-1.50372	0.0778566	0.0165499	N.A.	N.A.	N.A.	N.A.	6	-181.912	376.084	3.76454	0.0198144	363.823	0.799599	N.A.	N.A.	0.00492421	N.A.	-0.0466465	N.A.	N.A.	N.A.	N.A.	N.A.	6	-14.537	42.2091	2.61115	0.0288892	29.074	WPO sired by relatives, Number of helpers, Year quality --- EPO reared in abscence of helpers, Year quality	12	-196.449	418.293	6.37569	0.00057242	392.897
456	-1.07042	N.A.	-0.220899	N.A.	N.A.	N.A.	0.0244251	-0.139229	N.A.	N.A.	N.A.	6	-182.737	377.735	5.41506	0.00868111	365.474	0.779766	N.A.	0.090245	N.A.	N.A.	N.A.	N.A.	N.A.	N.A.	N.A.	N.A.	5	-14.8847	40.5694	0.971406	0.0655844	29.7694	EPO reared in low quality year, Pairwise r social pair, Number of helpers --- EPO reared in low quality year	11	-197.622	418.304	6.38646	0.000569345	395.243
457	-1.07569	N.A.	N.A.	-0.0309519	-1.51105	0.0774591	N.A.	N.A.	N.A.	N.A.	N.A.	6	-181.917	376.096	3.776	0.0197012	363.835	0.799599	N.A.	N.A.	0.00492421	N.A.	-0.0466465	N.A.	N.A.	N.A.	N.A.	N.A.	6	-14.537	42.2091	2.61115	0.0288892	29.074	WPO sired by relatives, EPO reared in abscence of helpers, Year quality --- EPO reared in abscence of helpers, Year quality	12	-196.454	418.305	6.38715	0.00056915	392.909
458	-1.12431	N.A.	N.A.	N.A.	N.A.	N.A.	N.A.	-0.144605	N.A.	N.A.	N.A.	4	-183.022	374.168	1.84836	0.0516504	366.045	0.810347	0.0680535	N.A.	N.A.	N.A.	N.A.	-0.00152772	N.A.	N.A.	N.A.	N.A.	6	-15.503	44.1411	4.54313	0.0109954	31.006	Pairwise r social pair --- EPP, Number of helpers	10	-198.525	418.309	6.39149	0.000567915	397.051
459	-1.10601	0.265196	N.A.	N.A.	N.A.	N.A.	0.0232746	N.A.	N.A.	N.A.	N.A.	5	-183.604	377.394	5.07431	0.0102936	367.208	0.800216	N.A.	N.A.	N.A.	N.A.	-0.0475565	N.A.	-0.03666	N.A.	N.A.	N.A.	6	-13.9022	40.9396	1.34167	0.0545003	27.8045	EPP, Number of helpers --- Pairwise r social pair, Year quality	11	-197.506	418.334	6.41598	0.000561005	395.013
460	-1.00412	N.A.	-0.297702	N.A.	-1.56186	N.A.	0.0143947	N.A.	N.A.	N.A.	N.A.	6	-181.604	375.469	3.14901	0.0269551	363.208	0.781539	N.A.	0.0915859	-0.0211994	N.A.	N.A.	N.A.	N.A.	N.A.	N.A.	N.A.	6	-14.8673	42.8697	3.27176	0.0207627	29.7346	EPO reared in low quality year, WPO sired by relatives, Number of helpers --- EPO reared in low quality year, EPO reared in abscence of helpers	12	-196.471	418.338	6.42077	0.000559663	392.942
461	-1.07773	N.A.	N.A.	N.A.	-1.48444	N.A.	0.0131585	N.A.	N.A.	N.A.	N.A.	5	-182.093	374.371	2.05172	0.0466569	364.186	0.780557	N.A.	0.0961422	-0.0197319	N.A.	N.A.	N.A.	-0.0373667	N.A.	N.A.	N.A.	7	-14.217	43.9682	4.37029	0.0119879	28.434	WPO sired by relatives, Number of helpers --- EPO reared in low quality year, EPO reared in abscence of helpers, Pairwise r social pair	12	-196.31	418.34	6.42201	0.000559317	392.62
462	-1.12443	N.A.	N.A.	N.A.	N.A.	N.A.	0.0230973	-0.144703	N.A.	N.A.	N.A.	5	-183.006	376.198	3.8779	0.0187226	366.012	0.800063	N.A.	N.A.	N.A.	N.A.	-0.047566	-0.00863228	N.A.	N.A.	N.A.	N.A.	6	-14.5037	42.1426	2.54467	0.0298656	29.0075	Pairwise r social pair, Number of helpers --- Number of helpers, Year quality	11	-197.51	418.34	6.42256	0.000559162	395.019
463	-1.07519	N.A.	N.A.	-0.0234203	-1.48976	N.A.	N.A.	N.A.	N.A.	N.A.	N.A.	5	-182.097	374.379	2.05933	0.0464796	364.193	0.780557	N.A.	0.0961422	-0.0197319	N.A.	N.A.	N.A.	-0.0373667	N.A.	N.A.	N.A.	7	-14.217	43.9682	4.37029	0.0119879	28.434	WPO sired by relatives, EPO reared in abscence of helpers --- EPO reared in low quality year, EPO reared in abscence of helpers, Pairwise r social pair	12	-196.314	418.347	6.42962	0.000557191	392.627
464	-1.00587	N.A.	-0.298998	0.0214577	-1.56338	N.A.	N.A.	N.A.	N.A.	N.A.	N.A.	6	-181.609	375.479	3.15913	0.0268191	363.218	0.781539	N.A.	0.0915859	-0.0211994	N.A.	N.A.	N.A.	N.A.	N.A.	N.A.	N.A.	6	-14.8673	42.8697	3.27176	0.0207627	29.7346	EPO reared in low quality year, WPO sired by relatives, EPO reared in abscence of helpers --- EPO reared in low quality year, EPO reared in abscence of helpers	12	-196.476	418.349	6.43089	0.000556838	392.953
465	-1.07773	N.A.	N.A.	N.A.	-1.48444	N.A.	0.0131585	N.A.	N.A.	N.A.	N.A.	5	-182.093	374.371	2.05172	0.0466569	364.186	0.778756	N.A.	0.0955979	N.A.	N.A.	N.A.	0.00464674	-0.038121	N.A.	N.A.	N.A.	7	-14.2225	43.9792	4.38126	0.0119223	28.445	WPO sired by relatives, Number of helpers --- EPO reared in low quality year, Pairwise r social pair, Number of helpers	12	-196.315	418.351	6.43298	0.000556258	392.631
466	-1.13035	N.A.	N.A.	0.0612443	N.A.	N.A.	N.A.	-0.146156	N.A.	N.A.	N.A.	5	-183.012	376.21	3.89074	0.0186027	366.025	0.800063	N.A.	N.A.	N.A.	N.A.	-0.047566	-0.00863228	N.A.	N.A.	N.A.	N.A.	6	-14.5037	42.1426	2.54467	0.0298656	29.0075	EPO reared in abscence of helpers, Pairwise r social pair --- Number of helpers, Year quality	11	-197.516	418.353	6.43541	0.000555581	395.032
467	-1.07519	N.A.	N.A.	-0.0234203	-1.48976	N.A.	N.A.	N.A.	N.A.	N.A.	N.A.	5	-182.097	374.379	2.05933	0.0464796	364.193	0.778756	N.A.	0.0955979	N.A.	N.A.	N.A.	0.00464674	-0.038121	N.A.	N.A.	N.A.	7	-14.2225	43.9792	4.38126	0.0119223	28.445	WPO sired by relatives, EPO reared in abscence of helpers --- EPO reared in low quality year, Pairwise r social pair, Number of helpers	12	-196.319	418.358	6.44059	0.000554144	392.638
468	-1.14314	0.266861	N.A.	N.A.	N.A.	N.A.	N.A.	-0.146918	N.A.	N.A.	N.A.	5	-183.016	376.217	3.89776	0.0185376	366.032	0.800063	N.A.	N.A.	N.A.	N.A.	-0.047566	-0.00863228	N.A.	N.A.	N.A.	N.A.	6	-14.5037	42.1426	2.54467	0.0298656	29.0075	EPP, Pairwise r social pair --- Number of helpers, Year quality	11	-197.52	418.36	6.44242	0.000553637	395.039
469	-1.12431	N.A.	N.A.	N.A.	N.A.	N.A.	N.A.	-0.144605	N.A.	N.A.	N.A.	4	-183.022	374.168	1.84836	0.0516504	366.045	0.800378	N.A.	N.A.	N.A.	-0.0244702	N.A.	-0.00332117	N.A.	N.A.	N.A.	N.A.	6	-15.5285	44.1921	4.59418	0.0107183	31.057	Pairwise r social pair --- WPO sired by relatives, Number of helpers	10	-198.551	418.36	6.44254	0.000553603	397.102
470	-1.12443	N.A.	N.A.	N.A.	N.A.	N.A.	0.0230973	-0.144703	N.A.	N.A.	N.A.	5	-183.006	376.198	3.8779	0.0187226	366.012	0.800894	N.A.	N.A.	N.A.	-0.0640278	-0.0472558	N.A.	N.A.	N.A.	N.A.	N.A.	6	-14.5141	42.1633	2.56534	0.0295585	29.0282	Pairwise r social pair, Number of helpers --- WPO sired by relatives, Year quality	11	-197.52	418.361	6.44323	0.000553411	395.04
471	-1.12431	N.A.	N.A.	N.A.	N.A.	N.A.	N.A.	-0.144605	N.A.	N.A.	N.A.	4	-183.022	374.168	1.84836	0.0516504	366.045	0.801251	N.A.	N.A.	-0.00908457	-0.0214287	N.A.	N.A.	N.A.	N.A.	N.A.	N.A.	6	-15.5302	44.1955	4.59755	0.0107002	31.0604	Pairwise r social pair --- WPO sired by relatives, EPO reared in abscence of helpers	10	-198.552	418.364	6.44591	0.000552673	397.105
472	-1.0608	N.A.	-0.239264	N.A.	N.A.	N.A.	0.0236895	N.A.	N.A.	N.A.	N.A.	5	-183.289	376.764	4.44426	0.0141053	366.578	0.778902	N.A.	0.094912	N.A.	N.A.	N.A.	N.A.	-0.0374499	N.A.	N.A.	N.A.	6	-14.2323	41.5998	2.00182	0.0391785	28.4646	EPO reared in low quality year, Number of helpers --- EPO reared in low quality year, Pairwise r social pair	11	-197.521	418.364	6.44609	0.000552623	395.043
473	-1.00412	N.A.	-0.297702	N.A.	-1.56186	N.A.	0.0143947	N.A.	N.A.	N.A.	N.A.	6	-181.604	375.469	3.14901	0.0269551	363.208	0.779791	N.A.	0.0901231	N.A.	N.A.	N.A.	-0.000979185	N.A.	N.A.	N.A.	N.A.	6	-14.8842	42.9036	3.30567	0.0204137	29.7685	EPO reared in low quality year, WPO sired by relatives, Number of helpers --- EPO reared in low quality year, Number of helpers	12	-196.488	418.372	6.45468	0.000550255	392.976
474	-1.00412	N.A.	-0.297702	N.A.	-1.56186	N.A.	0.0143947	N.A.	N.A.	N.A.	N.A.	6	-181.604	375.469	3.14901	0.0269551	363.208	0.779765	N.A.	0.0902459	N.A.	5.76969e-05	N.A.	N.A.	N.A.	N.A.	N.A.	N.A.	6	-14.8847	42.9045	3.30654	0.0204048	29.7694	EPO reared in low quality year, WPO sired by relatives, Number of helpers --- EPO reared in low quality year, WPO sired by relatives	12	-196.489	418.373	6.45555	0.000550014	392.977
475	-1.13035	N.A.	N.A.	0.0612443	N.A.	N.A.	N.A.	-0.146156	N.A.	N.A.	N.A.	5	-183.012	376.21	3.89074	0.0186027	366.025	0.800894	N.A.	N.A.	N.A.	-0.0640278	-0.0472558	N.A.	N.A.	N.A.	N.A.	N.A.	6	-14.5141	42.1633	2.56534	0.0295585	29.0282	EPO reared in abscence of helpers, Pairwise r social pair --- WPO sired by relatives, Year quality	11	-197.526	418.374	6.45608	0.000549867	395.053
476	-1.06578	N.A.	-0.24331	0.0624299	N.A.	N.A.	N.A.	N.A.	N.A.	N.A.	N.A.	5	-183.296	376.778	4.458	0.0140087	366.592	0.778902	N.A.	0.094912	N.A.	N.A.	N.A.	N.A.	-0.0374499	N.A.	N.A.	N.A.	6	-14.2323	41.5998	2.00182	0.0391785	28.4646	EPO reared in low quality year, EPO reared in abscence of helpers --- EPO reared in low quality year, Pairwise r social pair	11	-197.528	418.377	6.45982	0.00054884	395.057
477	-1.14314	0.266861	N.A.	N.A.	N.A.	N.A.	N.A.	-0.146918	N.A.	N.A.	N.A.	5	-183.016	376.217	3.89776	0.0185376	366.032	0.800894	N.A.	N.A.	N.A.	-0.0640278	-0.0472558	N.A.	N.A.	N.A.	N.A.	N.A.	6	-14.5141	42.1633	2.56534	0.0295585	29.0282	EPP, Pairwise r social pair --- WPO sired by relatives, Year quality	11	-197.53	418.381	6.46309	0.000547943	395.06
478	-1.00587	N.A.	-0.298998	0.0214577	-1.56338	N.A.	N.A.	N.A.	N.A.	N.A.	N.A.	6	-181.609	375.479	3.15913	0.0268191	363.218	0.779791	N.A.	0.0901231	N.A.	N.A.	N.A.	-0.000979185	N.A.	N.A.	N.A.	N.A.	6	-14.8842	42.9036	3.30567	0.0204137	29.7685	EPO reared in low quality year, WPO sired by relatives, EPO reared in abscence of helpers --- EPO reared in low quality year, Number of helpers	12	-196.493	418.382	6.46479	0.000547478	392.986
479	-1.00587	N.A.	-0.298998	0.0214577	-1.56338	N.A.	N.A.	N.A.	N.A.	N.A.	N.A.	6	-181.609	375.479	3.15913	0.0268191	363.218	0.779765	N.A.	0.0902459	N.A.	5.76969e-05	N.A.	N.A.	N.A.	N.A.	N.A.	N.A.	6	-14.8847	42.9045	3.30654	0.0204048	29.7694	EPO reared in low quality year, WPO sired by relatives, EPO reared in abscence of helpers --- EPO reared in low quality year, WPO sired by relatives	12	-196.494	418.383	6.46567	0.000547238	392.987
480	-1.1191	N.A.	N.A.	N.A.	N.A.	N.A.	0.0220984	N.A.	N.A.	N.A.	N.A.	4	-183.607	375.338	3.01837	0.0287746	367.215	0.803568	0.0676846	N.A.	N.A.	N.A.	N.A.	N.A.	-0.0348602	N.A.	N.A.	N.A.	6	-14.9582	43.0515	3.4535	0.0189592	29.9163	Number of helpers --- EPP, Pairwise r social pair	10	-198.565	418.39	6.47187	0.000545545	397.131
481	-1.12443	N.A.	N.A.	N.A.	N.A.	N.A.	0.0230973	-0.144703	N.A.	N.A.	N.A.	5	-183.006	376.198	3.8779	0.0187226	366.012	0.805763	0.0666233	N.A.	N.A.	N.A.	-0.0461177	N.A.	N.A.	N.A.	N.A.	N.A.	6	-14.5287	42.1925	2.5945	0.0291306	29.0573	Pairwise r social pair, Number of helpers --- EPP, Year quality	11	-197.535	418.39	6.4724	0.000545401	395.069
482	-1.1191	N.A.	N.A.	N.A.	N.A.	N.A.	0.0220984	N.A.	N.A.	N.A.	N.A.	4	-183.607	375.338	3.01837	0.0287746	367.215	0.800252	N.A.	N.A.	N.A.	N.A.	N.A.	0.00212817	-0.0355918	N.A.	N.A.	N.A.	6	-14.9592	43.0535	3.45557	0.0189396	29.9184	Number of helpers --- Pairwise r social pair, Number of helpers	10	-198.566	418.392	6.47393	0.000544981	397.133
483	-1.1191	N.A.	N.A.	N.A.	N.A.	N.A.	0.0220984	N.A.	N.A.	N.A.	N.A.	4	-183.607	375.338	3.01837	0.0287746	367.215	0.800927	N.A.	N.A.	-0.00689223	N.A.	N.A.	N.A.	-0.0352585	N.A.	N.A.	N.A.	6	-14.9594	43.0538	3.45589	0.0189366	29.9187	Number of helpers --- EPO reared in abscence of helpers, Pairwise r social pair	10	-198.567	418.392	6.47426	0.000544894	397.133
484	-1.13035	N.A.	N.A.	0.0612443	N.A.	N.A.	N.A.	-0.146156	N.A.	N.A.	N.A.	5	-183.012	376.21	3.89074	0.0186027	366.025	0.805763	0.0666233	N.A.	N.A.	N.A.	-0.0461177	N.A.	N.A.	N.A.	N.A.	N.A.	6	-14.5287	42.1925	2.5945	0.0291306	29.0573	EPO reared in abscence of helpers, Pairwise r social pair --- EPP, Year quality	11	-197.541	418.403	6.48525	0.000541908	395.082
485	-1.12443	N.A.	N.A.	N.A.	N.A.	N.A.	0.0230973	-0.144703	N.A.	N.A.	N.A.	5	-183.006	376.198	3.8779	0.0187226	366.012	0.799599	N.A.	N.A.	0.00492421	N.A.	-0.0466465	N.A.	N.A.	N.A.	N.A.	N.A.	6	-14.537	42.2091	2.61115	0.0288892	29.074	Pairwise r social pair, Number of helpers --- EPO reared in abscence of helpers, Year quality	11	-197.543	418.407	6.48904	0.00054088	395.086
486	-1.14314	0.266861	N.A.	N.A.	N.A.	N.A.	N.A.	-0.146918	N.A.	N.A.	N.A.	5	-183.016	376.217	3.89776	0.0185376	366.032	0.805763	0.0666233	N.A.	N.A.	N.A.	-0.0461177	N.A.	N.A.	N.A.	N.A.	N.A.	6	-14.5287	42.1925	2.5945	0.0291306	29.0573	EPP, Pairwise r social pair --- EPP, Year quality	11	-197.545	418.41	6.49226	0.000540012	395.089
487	-1.10931	0.263417	N.A.	N.A.	N.A.	N.A.	N.A.	N.A.	N.A.	N.A.	N.A.	4	-183.621	375.365	3.04483	0.0283964	367.241	0.803568	0.0676846	N.A.	N.A.	N.A.	N.A.	N.A.	-0.0348602	N.A.	N.A.	N.A.	6	-14.9582	43.0515	3.4535	0.0189592	29.9163	EPP --- EPP, Pairwise r social pair	10	-198.579	418.416	6.49833	0.000538374	397.157
488	-1.12119	N.A.	N.A.	0.0225741	N.A.	N.A.	N.A.	N.A.	N.A.	N.A.	N.A.	4	-183.621	375.365	3.0456	0.0283855	367.242	0.803568	0.0676846	N.A.	N.A.	N.A.	N.A.	N.A.	-0.0348602	N.A.	N.A.	N.A.	6	-14.9582	43.0515	3.4535	0.0189592	29.9163	EPO reared in abscence of helpers --- EPP, Pairwise r social pair	10	-198.579	418.417	6.4991	0.000538168	397.158
489	-1.10931	0.263417	N.A.	N.A.	N.A.	N.A.	N.A.	N.A.	N.A.	N.A.	N.A.	4	-183.621	375.365	3.04483	0.0283964	367.241	0.800252	N.A.	N.A.	N.A.	N.A.	N.A.	0.00212817	-0.0355918	N.A.	N.A.	N.A.	6	-14.9592	43.0535	3.45557	0.0189396	29.9184	EPP --- Pairwise r social pair, Number of helpers	10	-198.58	418.418	6.5004	0.000537818	397.159
490	-1.10931	0.263417	N.A.	N.A.	N.A.	N.A.	N.A.	N.A.	N.A.	N.A.	N.A.	4	-183.621	375.365	3.04483	0.0283964	367.241	0.800927	N.A.	N.A.	-0.00689223	N.A.	N.A.	N.A.	-0.0352585	N.A.	N.A.	N.A.	6	-14.9594	43.0538	3.45589	0.0189366	29.9187	EPP --- EPO reared in abscence of helpers, Pairwise r social pair	10	-198.58	418.418	6.50072	0.000537731	397.16
491	-1.12119	N.A.	N.A.	0.0225741	N.A.	N.A.	N.A.	N.A.	N.A.	N.A.	N.A.	4	-183.621	375.365	3.0456	0.0283855	367.242	0.800252	N.A.	N.A.	N.A.	N.A.	N.A.	0.00212817	-0.0355918	N.A.	N.A.	N.A.	6	-14.9592	43.0535	3.45557	0.0189396	29.9184	EPO reared in abscence of helpers --- Pairwise r social pair, Number of helpers	10	-198.58	418.419	6.50116	0.000537612	397.16
492	-1.12119	N.A.	N.A.	0.0225741	N.A.	N.A.	N.A.	N.A.	N.A.	N.A.	N.A.	4	-183.621	375.365	3.0456	0.0283855	367.242	0.800927	N.A.	N.A.	-0.00689223	N.A.	N.A.	N.A.	-0.0352585	N.A.	N.A.	N.A.	6	-14.9594	43.0538	3.45589	0.0189366	29.9187	EPO reared in abscence of helpers --- EPO reared in abscence of helpers, Pairwise r social pair	10	-198.58	418.419	6.50149	0.000537525	397.161
493	-1.13035	N.A.	N.A.	0.0612443	N.A.	N.A.	N.A.	-0.146156	N.A.	N.A.	N.A.	5	-183.012	376.21	3.89074	0.0186027	366.025	0.799599	N.A.	N.A.	0.00492421	N.A.	-0.0466465	N.A.	N.A.	N.A.	N.A.	N.A.	6	-14.537	42.2091	2.61115	0.0288892	29.074	EPO reared in abscence of helpers, Pairwise r social pair --- EPO reared in abscence of helpers, Year quality	11	-197.549	418.42	6.50189	0.000537416	395.099
494	-1.12011	N.A.	N.A.	N.A.	N.A.	0.0667448	N.A.	N.A.	N.A.	N.A.	N.A.	4	-183.488	375.099	2.77973	0.0324212	366.976	0.800209	N.A.	N.A.	N.A.	N.A.	-0.0479838	-0.00359464	-0.0361766	N.A.	N.A.	N.A.	7	-13.8963	43.3269	3.72892	0.0165201	27.7926	Year quality --- Pairwise r social pair, Number of helpers, Year quality	11	-197.384	418.426	6.50865	0.000535602	394.769
495	-1.14314	0.266861	N.A.	N.A.	N.A.	N.A.	N.A.	-0.146918	N.A.	N.A.	N.A.	5	-183.016	376.217	3.89776	0.0185376	366.032	0.799599	N.A.	N.A.	0.00492421	N.A.	-0.0466465	N.A.	N.A.	N.A.	N.A.	N.A.	6	-14.537	42.2091	2.61115	0.0288892	29.074	EPP, Pairwise r social pair --- EPO reared in abscence of helpers, Year quality	11	-197.553	418.427	6.5089	0.000535536	395.106
496	-1.12011	N.A.	N.A.	N.A.	N.A.	0.0667448	N.A.	N.A.	N.A.	N.A.	N.A.	4	-183.488	375.099	2.77973	0.0324212	366.976	0.79947	N.A.	N.A.	0.00753755	N.A.	-0.0477649	N.A.	-0.0367129	N.A.	N.A.	N.A.	7	-13.9	43.3342	3.7362	0.0164601	27.7999	Year quality --- EPO reared in abscence of helpers, Pairwise r social pair, Year quality	11	-197.388	418.434	6.51594	0.000533655	394.776
497	-1.12011	N.A.	N.A.	N.A.	N.A.	0.0667448	N.A.	N.A.	N.A.	N.A.	N.A.	4	-183.488	375.099	2.77973	0.0324212	366.976	0.797885	0.0670947	N.A.	N.A.	N.A.	-0.0477324	N.A.	-0.0369755	N.A.	N.A.	N.A.	7	-13.9007	43.3356	3.73769	0.0164479	27.8014	Year quality --- EPP, Pairwise r social pair, Year quality	11	-197.389	418.435	6.51742	0.000533259	394.777
498	-1.11077	0.264217	N.A.	N.A.	N.A.	-0.0337354	N.A.	N.A.	0.264668	N.A.	N.A.	6	-183.29	378.84	6.52061	0.00499468	366.579	0.800082	N.A.	N.A.	N.A.	N.A.	N.A.	N.A.	N.A.	N.A.	N.A.	N.A.	4	-15.5358	39.598	0	0.106595	31.0716	EPP, Year quality, EPP x Year quality --- Null	10	-198.826	418.438	6.52061	0.00053241	397.651
499	-1.07836	N.A.	-0.227719	0.0983817	N.A.	N.A.	N.A.	-0.141522	N.A.	N.A.	N.A.	6	-182.73	377.721	5.40117	0.00874162	365.46	0.800245	N.A.	N.A.	N.A.	N.A.	N.A.	N.A.	-0.0352959	N.A.	N.A.	N.A.	5	-14.9612	40.7225	1.12452	0.0607506	29.9225	EPO reared in low quality year, EPO reared in abscence of helpers, Pairwise r social pair --- Pairwise r social pair	11	-197.691	418.443	6.52569	0.000531059	395.382
500	-1.07042	N.A.	-0.220899	N.A.	N.A.	N.A.	0.0244251	-0.139229	N.A.	N.A.	N.A.	6	-182.737	377.735	5.41506	0.00868111	365.474	0.800245	N.A.	N.A.	N.A.	N.A.	N.A.	N.A.	-0.0352959	N.A.	N.A.	N.A.	5	-14.9612	40.7225	1.12452	0.0607506	29.9225	EPO reared in low quality year, Pairwise r social pair, Number of helpers --- Pairwise r social pair	11	-197.698	418.457	6.53958	0.000527383	395.396
501	-1.07858	N.A.	N.A.	N.A.	-1.50745	0.0771539	N.A.	N.A.	N.A.	N.A.	N.A.	5	-181.92	374.026	1.70606	0.0554594	363.84	0.801034	N.A.	N.A.	N.A.	-0.0770945	-0.0486159	-0.00992036	N.A.	N.A.	N.A.	N.A.	7	-14.4699	44.474	4.87604	0.00930934	28.9398	WPO sired by relatives, Year quality --- WPO sired by relatives, Number of helpers, Year quality	12	-196.39	418.5	6.5821	0.00051629	392.78
502	-1.07773	N.A.	N.A.	N.A.	-1.48444	N.A.	0.0131585	N.A.	N.A.	N.A.	N.A.	5	-182.093	374.371	2.05172	0.0466569	364.186	0.810347	0.0680535	N.A.	N.A.	N.A.	N.A.	-0.00152772	N.A.	N.A.	N.A.	N.A.	6	-15.503	44.1411	4.54313	0.0109954	31.006	WPO sired by relatives, Number of helpers --- EPP, Number of helpers	11	-197.596	418.512	6.59485	0.000513009	395.192
503	-1.07519	N.A.	N.A.	-0.0234203	-1.48976	N.A.	N.A.	N.A.	N.A.	N.A.	N.A.	5	-182.097	374.379	2.05933	0.0464796	364.193	0.810347	0.0680535	N.A.	N.A.	N.A.	N.A.	-0.00152772	N.A.	N.A.	N.A.	N.A.	6	-15.503	44.1411	4.54313	0.0109954	31.006	WPO sired by relatives, EPO reared in abscence of helpers --- EPP, Number of helpers	11	-197.6	418.52	6.60247	0.000511059	395.199
504	-1.00412	N.A.	-0.297702	N.A.	-1.56186	N.A.	0.0143947	N.A.	N.A.	N.A.	N.A.	6	-181.604	375.469	3.14901	0.0269551	363.208	0.803568	0.0676846	N.A.	N.A.	N.A.	N.A.	N.A.	-0.0348602	N.A.	N.A.	N.A.	6	-14.9582	43.0515	3.4535	0.0189592	29.9163	EPO reared in low quality year, WPO sired by relatives, Number of helpers --- EPP, Pairwise r social pair	12	-196.562	418.52	6.60251	0.000511049	393.124
505	-1.00412	N.A.	-0.297702	N.A.	-1.56186	N.A.	0.0143947	N.A.	N.A.	N.A.	N.A.	6	-181.604	375.469	3.14901	0.0269551	363.208	0.800252	N.A.	N.A.	N.A.	N.A.	N.A.	0.00212817	-0.0355918	N.A.	N.A.	N.A.	6	-14.9592	43.0535	3.45557	0.0189396	29.9184	EPO reared in low quality year, WPO sired by relatives, Number of helpers --- Pairwise r social pair, Number of helpers	12	-196.563	418.522	6.60458	0.000510521	393.126
506	-1.00412	N.A.	-0.297702	N.A.	-1.56186	N.A.	0.0143947	N.A.	N.A.	N.A.	N.A.	6	-181.604	375.469	3.14901	0.0269551	363.208	0.800927	N.A.	N.A.	-0.00689223	N.A.	N.A.	N.A.	-0.0352585	N.A.	N.A.	N.A.	6	-14.9594	43.0538	3.45589	0.0189366	29.9187	EPO reared in low quality year, WPO sired by relatives, Number of helpers --- EPO reared in abscence of helpers, Pairwise r social pair	12	-196.563	418.523	6.6049	0.000510438	393.127
507	-1.00587	N.A.	-0.298998	0.0214577	-1.56338	N.A.	N.A.	N.A.	N.A.	N.A.	N.A.	6	-181.609	375.479	3.15913	0.0268191	363.218	0.803568	0.0676846	N.A.	N.A.	N.A.	N.A.	N.A.	-0.0348602	N.A.	N.A.	N.A.	6	-14.9582	43.0515	3.4535	0.0189592	29.9163	EPO reared in low quality year, WPO sired by relatives, EPO reared in abscence of helpers --- EPP, Pairwise r social pair	12	-196.567	418.53	6.61263	0.00050847	393.134
508	-1.00587	N.A.	-0.298998	0.0214577	-1.56338	N.A.	N.A.	N.A.	N.A.	N.A.	N.A.	6	-181.609	375.479	3.15913	0.0268191	363.218	0.800252	N.A.	N.A.	N.A.	N.A.	N.A.	0.00212817	-0.0355918	N.A.	N.A.	N.A.	6	-14.9592	43.0535	3.45557	0.0189396	29.9184	EPO reared in low quality year, WPO sired by relatives, EPO reared in abscence of helpers --- Pairwise r social pair, Number of helpers	12	-196.568	418.532	6.61469	0.000507944	393.136
509	-1.00587	N.A.	-0.298998	0.0214577	-1.56338	N.A.	N.A.	N.A.	N.A.	N.A.	N.A.	6	-181.609	375.479	3.15913	0.0268191	363.218	0.800927	N.A.	N.A.	-0.00689223	N.A.	N.A.	N.A.	-0.0352585	N.A.	N.A.	N.A.	6	-14.9594	43.0538	3.45589	0.0189366	29.9187	EPO reared in low quality year, WPO sired by relatives, EPO reared in abscence of helpers --- EPO reared in abscence of helpers, Pairwise r social pair	12	-196.568	418.533	6.61502	0.000507863	393.137
510	-1.07858	N.A.	N.A.	N.A.	-1.50745	0.0771539	N.A.	N.A.	N.A.	N.A.	N.A.	5	-181.92	374.026	1.70606	0.0554594	363.84	0.806928	0.066708	N.A.	N.A.	N.A.	-0.034414	N.A.	N.A.	0.0664904	N.A.	N.A.	7	-14.4873	44.5089	4.91094	0.00914832	28.9747	WPO sired by relatives, Year quality --- EPP, Year quality, EPP x Year quality	12	-196.407	418.535	6.617	0.00050736	392.815
511	-1.07858	N.A.	N.A.	N.A.	-1.50745	0.0771539	N.A.	N.A.	N.A.	N.A.	N.A.	5	-181.92	374.026	1.70606	0.0554594	363.84	0.803869	0.0676055	N.A.	N.A.	N.A.	-0.0472339	-0.00807682	N.A.	N.A.	N.A.	N.A.	7	-14.4997	44.5337	4.93571	0.00903572	28.9994	WPO sired by relatives, Year quality --- EPP, Number of helpers, Year quality	12	-196.42	418.559	6.64176	0.000501116	392.839
512	-1.07773	N.A.	N.A.	N.A.	-1.48444	N.A.	0.0131585	N.A.	N.A.	N.A.	N.A.	5	-182.093	374.371	2.05172	0.0466569	364.186	0.800378	N.A.	N.A.	N.A.	-0.0244702	N.A.	-0.00332117	N.A.	N.A.	N.A.	N.A.	6	-15.5285	44.1921	4.59418	0.0107183	31.057	WPO sired by relatives, Number of helpers --- WPO sired by relatives, Number of helpers	11	-197.621	418.564	6.6459	0.00050008	395.243
513	-1.07049	N.A.	-0.220098	N.A.	N.A.	N.A.	N.A.	-0.139159	N.A.	N.A.	N.A.	5	-182.755	375.696	3.37647	0.0240574	365.51	0.781539	N.A.	0.0915859	-0.0211994	N.A.	N.A.	N.A.	N.A.	N.A.	N.A.	N.A.	6	-14.8673	42.8697	3.27176	0.0207627	29.7346	EPO reared in low quality year, Pairwise r social pair --- EPO reared in low quality year, EPO reared in abscence of helpers	11	-197.622	418.566	6.64823	0.000499498	395.245
514	-1.07773	N.A.	N.A.	N.A.	-1.48444	N.A.	0.0131585	N.A.	N.A.	N.A.	N.A.	5	-182.093	374.371	2.05172	0.0466569	364.186	0.801251	N.A.	N.A.	-0.00908457	-0.0214287	N.A.	N.A.	N.A.	N.A.	N.A.	N.A.	6	-15.5302	44.1955	4.59755	0.0107002	31.0604	WPO sired by relatives, Number of helpers --- WPO sired by relatives, EPO reared in abscence of helpers	11	-197.623	418.567	6.64926	0.00049924	395.246
515	-1.07519	N.A.	N.A.	-0.0234203	-1.48976	N.A.	N.A.	N.A.	N.A.	N.A.	N.A.	5	-182.097	374.379	2.05933	0.0464796	364.193	0.800378	N.A.	N.A.	N.A.	-0.0244702	N.A.	-0.00332117	N.A.	N.A.	N.A.	N.A.	6	-15.5285	44.1921	4.59418	0.0107183	31.057	WPO sired by relatives, EPO reared in abscence of helpers --- WPO sired by relatives, Number of helpers	11	-197.625	418.571	6.65352	0.00049818	395.25
516	-1.0608	N.A.	-0.239264	N.A.	N.A.	N.A.	0.0236895	N.A.	N.A.	N.A.	N.A.	5	-183.289	376.764	4.44426	0.0141053	366.578	0.810693	0.0671868	N.A.	N.A.	N.A.	N.A.	N.A.	N.A.	N.A.	N.A.	N.A.	5	-15.504	41.808	2.21005	0.0353046	31.008	EPO reared in low quality year, Number of helpers --- EPP	10	-198.793	418.572	6.65431	0.000497981	397.586
517	-1.07519	N.A.	N.A.	-0.0234203	-1.48976	N.A.	N.A.	N.A.	N.A.	N.A.	N.A.	5	-182.097	374.379	2.05933	0.0464796	364.193	0.801251	N.A.	N.A.	-0.00908457	-0.0214287	N.A.	N.A.	N.A.	N.A.	N.A.	N.A.	6	-15.5302	44.1955	4.59755	0.0107002	31.0604	WPO sired by relatives, EPO reared in abscence of helpers --- WPO sired by relatives, EPO reared in abscence of helpers	11	-197.627	418.575	6.65688	0.000497343	395.254
518	-1.12552	N.A.	N.A.	N.A.	N.A.	0.0655799	0.0262315	-0.143601	N.A.	N.A.	N.A.	6	-182.877	378.015	5.69567	0.0075447	365.754	0.779766	N.A.	0.090245	N.A.	N.A.	N.A.	N.A.	N.A.	N.A.	N.A.	N.A.	5	-14.8847	40.5694	0.971406	0.0655844	29.7694	Pairwise r social pair, Number of helpers, Year quality --- EPO reared in low quality year	11	-197.762	418.585	6.66707	0.000494814	395.524
519	-1.06578	N.A.	-0.24331	0.0624299	N.A.	N.A.	N.A.	N.A.	N.A.	N.A.	N.A.	5	-183.296	376.778	4.458	0.0140087	366.592	0.810693	0.0671868	N.A.	N.A.	N.A.	N.A.	N.A.	N.A.	N.A.	N.A.	N.A.	5	-15.504	41.808	2.21005	0.0353046	31.008	EPO reared in low quality year, EPO reared in abscence of helpers --- EPP	10	-198.8	418.586	6.66805	0.000494572	397.6
520	-1.07858	N.A.	N.A.	N.A.	-1.50745	0.0771539	N.A.	N.A.	N.A.	N.A.	N.A.	5	-181.92	374.026	1.70606	0.0554594	363.84	0.800474	N.A.	N.A.	0.00420692	-0.0637064	-0.0473649	N.A.	N.A.	N.A.	N.A.	N.A.	7	-14.5134	44.561	4.96305	0.00891305	29.0268	WPO sired by relatives, Year quality --- WPO sired by relatives, EPO reared in abscence of helpers, Year quality	12	-196.433	418.587	6.6691	0.000494312	392.867
521	-1.11898	N.A.	N.A.	N.A.	N.A.	N.A.	N.A.	N.A.	N.A.	N.A.	N.A.	3	-183.622	373.318	0.998737	0.0789891	367.245	0.78157	N.A.	0.0915585	-0.0212216	-0.00174723	N.A.	N.A.	N.A.	N.A.	N.A.	N.A.	7	-14.8673	45.2688	5.67084	0.00625651	29.7345	Null --- EPO reared in low quality year, WPO sired by relatives, EPO reared in abscence of helpers	10	-198.49	418.587	6.66957	0.000494196	396.979
522	-1.07049	N.A.	-0.220098	N.A.	N.A.	N.A.	N.A.	-0.139159	N.A.	N.A.	N.A.	5	-182.755	375.696	3.37647	0.0240574	365.51	0.779791	N.A.	0.0901231	N.A.	N.A.	N.A.	-0.000979185	N.A.	N.A.	N.A.	N.A.	6	-14.8842	42.9036	3.30567	0.0204137	29.7685	EPO reared in low quality year, Pairwise r social pair --- EPO reared in low quality year, Number of helpers	11	-197.639	418.6	6.68214	0.000491101	395.279
523	-1.07049	N.A.	-0.220098	N.A.	N.A.	N.A.	N.A.	-0.139159	N.A.	N.A.	N.A.	5	-182.755	375.696	3.37647	0.0240574	365.51	0.779765	N.A.	0.0902459	N.A.	5.76969e-05	N.A.	N.A.	N.A.	N.A.	N.A.	N.A.	6	-14.8847	42.9045	3.30654	0.0204048	29.7694	EPO reared in low quality year, Pairwise r social pair --- EPO reared in low quality year, WPO sired by relatives	11	-197.64	418.601	6.68301	0.000490886	395.28
524	-1.13087	N.A.	N.A.	0.0557583	N.A.	0.0639228	N.A.	-0.144949	N.A.	N.A.	N.A.	6	-182.89	378.041	5.72118	0.00744907	365.78	0.779766	N.A.	0.090245	N.A.	N.A.	N.A.	N.A.	N.A.	N.A.	N.A.	N.A.	5	-14.8847	40.5694	0.971406	0.0655844	29.7694	EPO reared in abscence of helpers, Pairwise r social pair, Year quality --- EPO reared in low quality year	11	-197.775	418.61	6.69258	0.000488543	395.549
525	-1.14167	0.267084	N.A.	N.A.	N.A.	0.0639426	N.A.	-0.145532	N.A.	N.A.	N.A.	6	-182.893	378.048	5.72802	0.00742365	365.787	0.779766	N.A.	0.090245	N.A.	N.A.	N.A.	N.A.	N.A.	N.A.	N.A.	N.A.	5	-14.8847	40.5694	0.971406	0.0655844	29.7694	EPP, Pairwise r social pair, Year quality --- EPO reared in low quality year	11	-197.778	418.617	6.69942	0.000486875	395.556
526	-1.11898	N.A.	N.A.	N.A.	N.A.	N.A.	N.A.	N.A.	N.A.	N.A.	N.A.	3	-183.622	373.318	0.998737	0.0789891	367.245	0.77981	N.A.	0.0901016	N.A.	-0.00116349	N.A.	-0.000997303	N.A.	N.A.	N.A.	N.A.	7	-14.8842	45.3027	5.70476	0.00615127	29.7685	Null --- EPO reared in low quality year, WPO sired by relatives, Number of helpers	10	-198.507	418.621	6.7035	0.000485884	397.013
527	-1.0608	N.A.	-0.239264	N.A.	N.A.	N.A.	0.0236895	N.A.	N.A.	N.A.	N.A.	5	-183.289	376.764	4.44426	0.0141053	366.578	0.80007	N.A.	N.A.	N.A.	N.A.	N.A.	-0.00295194	N.A.	N.A.	N.A.	N.A.	5	-15.5319	41.8638	2.2658	0.0343342	31.0638	EPO reared in low quality year, Number of helpers --- Number of helpers	10	-198.821	418.628	6.71006	0.000484292	397.642
528	-1.0608	N.A.	-0.239264	N.A.	N.A.	N.A.	0.0236895	N.A.	N.A.	N.A.	N.A.	5	-183.289	376.764	4.44426	0.0141053	366.578	0.800949	N.A.	N.A.	-0.00876946	N.A.	N.A.	N.A.	N.A.	N.A.	N.A.	N.A.	5	-15.5328	41.8656	2.26767	0.034302	31.0656	EPO reared in low quality year, Number of helpers --- EPO reared in abscence of helpers	10	-198.822	418.63	6.71194	0.000483838	397.644
529	-1.11898	N.A.	N.A.	N.A.	N.A.	N.A.	N.A.	N.A.	N.A.	N.A.	N.A.	3	-183.622	373.318	0.998737	0.0789891	367.245	0.80744	0.0680206	N.A.	N.A.	N.A.	-0.0453202	N.A.	0.00714568	N.A.	N.A.	0.0798167	8	-13.6559	45.3118	5.7138	0.00612354	27.3118	Null --- EPP, Pairwise r social pair, Year quality, EPP x Pairwise r social pair	11	-197.278	418.63	6.71254	0.000483693	394.556
530	-1.0608	N.A.	-0.239264	N.A.	N.A.	N.A.	0.0236895	N.A.	N.A.	N.A.	N.A.	5	-183.289	376.764	4.44426	0.0141053	366.578	0.800341	N.A.	N.A.	N.A.	-0.0205191	N.A.	N.A.	N.A.	N.A.	N.A.	N.A.	5	-15.5334	41.8668	2.26885	0.0342818	31.0668	EPO reared in low quality year, Number of helpers --- WPO sired by relatives	10	-198.823	418.631	6.71311	0.000483553	397.645
531	-1.06578	N.A.	-0.24331	0.0624299	N.A.	N.A.	N.A.	N.A.	N.A.	N.A.	N.A.	5	-183.296	376.778	4.458	0.0140087	366.592	0.80007	N.A.	N.A.	N.A.	N.A.	N.A.	-0.00295194	N.A.	N.A.	N.A.	N.A.	5	-15.5319	41.8638	2.2658	0.0343342	31.0638	EPO reared in low quality year, EPO reared in abscence of helpers --- Number of helpers	10	-198.828	418.641	6.7238	0.000480977	397.656
532	-1.12431	N.A.	N.A.	N.A.	N.A.	N.A.	N.A.	-0.144605	N.A.	N.A.	N.A.	4	-183.022	374.168	1.84836	0.0516504	366.045	0.801034	N.A.	N.A.	N.A.	-0.0770945	-0.0486159	-0.00992036	N.A.	N.A.	N.A.	N.A.	7	-14.4699	44.474	4.87604	0.00930934	28.9398	Pairwise r social pair --- WPO sired by relatives, Number of helpers, Year quality	11	-197.492	418.642	6.7244	0.000480832	394.984
533	-1.06578	N.A.	-0.24331	0.0624299	N.A.	N.A.	N.A.	N.A.	N.A.	N.A.	N.A.	5	-183.296	376.778	4.458	0.0140087	366.592	0.800949	N.A.	N.A.	-0.00876946	N.A.	N.A.	N.A.	N.A.	N.A.	N.A.	N.A.	5	-15.5328	41.8656	2.26767	0.034302	31.0656	EPO reared in low quality year, EPO reared in abscence of helpers --- EPO reared in abscence of helpers	10	-198.829	418.643	6.72567	0.000480526	397.658
534	-1.06578	N.A.	-0.24331	0.0624299	N.A.	N.A.	N.A.	N.A.	N.A.	N.A.	N.A.	5	-183.296	376.778	4.458	0.0140087	366.592	0.800341	N.A.	N.A.	N.A.	-0.0205191	N.A.	N.A.	N.A.	N.A.	N.A.	N.A.	5	-15.5334	41.8668	2.26885	0.0342818	31.0668	EPO reared in low quality year, EPO reared in abscence of helpers --- WPO sired by relatives	10	-198.829	418.644	6.72685	0.000480243	397.659
535	-1.07836	N.A.	-0.227719	0.0983817	N.A.	N.A.	N.A.	-0.141522	N.A.	N.A.	N.A.	6	-182.73	377.721	5.40117	0.00874162	365.46	0.800216	N.A.	N.A.	N.A.	N.A.	-0.0475565	N.A.	-0.03666	N.A.	N.A.	N.A.	6	-13.9022	40.9396	1.34167	0.0545003	27.8045	EPO reared in low quality year, EPO reared in abscence of helpers, Pairwise r social pair --- Pairwise r social pair, Year quality	12	-196.632	418.66	6.74283	0.000476421	393.264
536	-1.1191	N.A.	N.A.	N.A.	N.A.	N.A.	0.0220984	N.A.	N.A.	N.A.	N.A.	4	-183.607	375.338	3.01837	0.0287746	367.215	0.800209	N.A.	N.A.	N.A.	N.A.	-0.0479838	-0.00359464	-0.0361766	N.A.	N.A.	N.A.	7	-13.8963	43.3269	3.72892	0.0165201	27.7926	Number of helpers --- Pairwise r social pair, Number of helpers, Year quality	11	-197.504	418.665	6.74729	0.000475361	395.007
537	-1.1191	N.A.	N.A.	N.A.	N.A.	N.A.	0.0220984	N.A.	N.A.	N.A.	N.A.	4	-183.607	375.338	3.01837	0.0287746	367.215	0.79947	N.A.	N.A.	0.00753755	N.A.	-0.0477649	N.A.	-0.0367129	N.A.	N.A.	N.A.	7	-13.9	43.3342	3.7362	0.0164601	27.7999	Number of helpers --- EPO reared in abscence of helpers, Pairwise r social pair, Year quality	11	-197.507	418.672	6.75457	0.000473633	395.015
538	-1.1191	N.A.	N.A.	N.A.	N.A.	N.A.	0.0220984	N.A.	N.A.	N.A.	N.A.	4	-183.607	375.338	3.01837	0.0287746	367.215	0.797885	0.0670947	N.A.	N.A.	N.A.	-0.0477324	N.A.	-0.0369755	N.A.	N.A.	N.A.	7	-13.9007	43.3356	3.73769	0.0164479	27.8014	Number of helpers --- EPP, Pairwise r social pair, Year quality	11	-197.508	418.674	6.75606	0.000473281	395.016
539	-1.07042	N.A.	-0.220899	N.A.	N.A.	N.A.	0.0244251	-0.139229	N.A.	N.A.	N.A.	6	-182.737	377.735	5.41506	0.00868111	365.474	0.800216	N.A.	N.A.	N.A.	N.A.	-0.0475565	N.A.	-0.03666	N.A.	N.A.	N.A.	6	-13.9022	40.9396	1.34167	0.0545003	27.8045	EPO reared in low quality year, Pairwise r social pair, Number of helpers --- Pairwise r social pair, Year quality	12	-196.639	418.674	6.75673	0.000473123	393.278
540	-1.00418	N.A.	-0.297486	N.A.	-1.56534	N.A.	N.A.	N.A.	N.A.	N.A.	N.A.	5	-181.61	373.406	1.08645	0.0755999	363.22	0.78157	N.A.	0.0915585	-0.0212216	-0.00174723	N.A.	N.A.	N.A.	N.A.	N.A.	N.A.	7	-14.8673	45.2688	5.67084	0.00625651	29.7345	EPO reared in low quality year, WPO sired by relatives --- EPO reared in low quality year, WPO sired by relatives, EPO reared in abscence of helpers	12	-196.477	418.675	6.75728	0.000472992	392.955
541	-1.12431	N.A.	N.A.	N.A.	N.A.	N.A.	N.A.	-0.144605	N.A.	N.A.	N.A.	4	-183.022	374.168	1.84836	0.0516504	366.045	0.806928	0.066708	N.A.	N.A.	N.A.	-0.034414	N.A.	N.A.	0.0664904	N.A.	N.A.	7	-14.4873	44.5089	4.91094	0.00914832	28.9747	Pairwise r social pair --- EPP, Year quality, EPP x Year quality	11	-197.51	418.677	6.7593	0.000472515	395.019
542	-1.10931	0.263417	N.A.	N.A.	N.A.	N.A.	N.A.	N.A.	N.A.	N.A.	N.A.	4	-183.621	375.365	3.04483	0.0283964	367.241	0.800209	N.A.	N.A.	N.A.	N.A.	-0.0479838	-0.00359464	-0.0361766	N.A.	N.A.	N.A.	7	-13.8963	43.3269	3.72892	0.0165201	27.7926	EPP --- Pairwise r social pair, Number of helpers, Year quality	11	-197.517	418.691	6.77375	0.000469112	395.034
543	-1.12119	N.A.	N.A.	0.0225741	N.A.	N.A.	N.A.	N.A.	N.A.	N.A.	N.A.	4	-183.621	375.365	3.0456	0.0283855	367.242	0.800209	N.A.	N.A.	N.A.	N.A.	-0.0479838	-0.00359464	-0.0361766	N.A.	N.A.	N.A.	7	-13.8963	43.3269	3.72892	0.0165201	27.7926	EPO reared in abscence of helpers --- Pairwise r social pair, Number of helpers, Year quality	11	-197.517	418.692	6.77452	0.000468933	395.034
544	-1.10931	0.263417	N.A.	N.A.	N.A.	N.A.	N.A.	N.A.	N.A.	N.A.	N.A.	4	-183.621	375.365	3.04483	0.0283964	367.241	0.79947	N.A.	N.A.	0.00753755	N.A.	-0.0477649	N.A.	-0.0367129	N.A.	N.A.	N.A.	7	-13.9	43.3342	3.7362	0.0164601	27.7999	EPP --- EPO reared in abscence of helpers, Pairwise r social pair, Year quality	11	-197.52	418.699	6.78104	0.000467407	395.041
545	-1.12119	N.A.	N.A.	0.0225741	N.A.	N.A.	N.A.	N.A.	N.A.	N.A.	N.A.	4	-183.621	375.365	3.0456	0.0283855	367.242	0.79947	N.A.	N.A.	0.00753755	N.A.	-0.0477649	N.A.	-0.0367129	N.A.	N.A.	N.A.	7	-13.9	43.3342	3.7362	0.0164601	27.7999	EPO reared in abscence of helpers --- EPO reared in abscence of helpers, Pairwise r social pair, Year quality	11	-197.521	418.699	6.7818	0.000467228	395.042
546	-1.10931	0.263417	N.A.	N.A.	N.A.	N.A.	N.A.	N.A.	N.A.	N.A.	N.A.	4	-183.621	375.365	3.04483	0.0283964	367.241	0.797885	0.0670947	N.A.	N.A.	N.A.	-0.0477324	N.A.	-0.0369755	N.A.	N.A.	N.A.	7	-13.9007	43.3356	3.73769	0.0164479	27.8014	EPP --- EPP, Pairwise r social pair, Year quality	11	-197.521	418.7	6.78252	0.00046706	395.042
547	-1.12119	N.A.	N.A.	0.0225741	N.A.	N.A.	N.A.	N.A.	N.A.	N.A.	N.A.	4	-183.621	375.365	3.0456	0.0283855	367.242	0.797885	0.0670947	N.A.	N.A.	N.A.	-0.0477324	N.A.	-0.0369755	N.A.	N.A.	N.A.	7	-13.9007	43.3356	3.73769	0.0164479	27.8014	EPO reared in abscence of helpers --- EPP, Pairwise r social pair, Year quality	11	-197.522	418.701	6.78329	0.000466881	395.043
548	-1.12431	N.A.	N.A.	N.A.	N.A.	N.A.	N.A.	-0.144605	N.A.	N.A.	N.A.	4	-183.022	374.168	1.84836	0.0516504	366.045	0.803869	0.0676055	N.A.	N.A.	N.A.	-0.0472339	-0.00807682	N.A.	N.A.	N.A.	N.A.	7	-14.4997	44.5337	4.93571	0.00903572	28.9994	Pairwise r social pair --- EPP, Number of helpers, Year quality	11	-197.522	418.702	6.78407	0.000466699	395.044
549	-1.06087	N.A.	-0.238411	N.A.	N.A.	N.A.	N.A.	N.A.	N.A.	N.A.	N.A.	4	-183.306	374.736	2.4163	0.038882	366.613	0.780557	N.A.	0.0961422	-0.0197319	N.A.	N.A.	N.A.	-0.0373667	N.A.	N.A.	N.A.	7	-14.217	43.9682	4.37029	0.0119879	28.434	EPO reared in low quality year --- EPO reared in low quality year, EPO reared in abscence of helpers, Pairwise r social pair	11	-197.523	418.704	6.78658	0.000466112	395.047
550	-1.00418	N.A.	-0.297486	N.A.	-1.56534	N.A.	N.A.	N.A.	N.A.	N.A.	N.A.	5	-181.61	373.406	1.08645	0.0755999	363.22	0.77981	N.A.	0.0901016	N.A.	-0.00116349	N.A.	-0.000997303	N.A.	N.A.	N.A.	N.A.	7	-14.8842	45.3027	5.70476	0.00615127	29.7685	EPO reared in low quality year, WPO sired by relatives --- EPO reared in low quality year, WPO sired by relatives, Number of helpers	12	-196.494	418.709	6.79121	0.000465036	392.989
551	-1.06087	N.A.	-0.238411	N.A.	N.A.	N.A.	N.A.	N.A.	N.A.	N.A.	N.A.	4	-183.306	374.736	2.4163	0.038882	366.613	0.778756	N.A.	0.0955979	N.A.	N.A.	N.A.	0.00464674	-0.038121	N.A.	N.A.	N.A.	7	-14.2225	43.9792	4.38126	0.0119223	28.445	EPO reared in low quality year --- EPO reared in low quality year, Pairwise r social pair, Number of helpers	11	-197.529	418.715	6.79755	0.000463563	395.057
552	-1.11077	0.264217	N.A.	N.A.	N.A.	-0.0337354	N.A.	N.A.	0.264668	N.A.	N.A.	6	-183.29	378.84	6.52061	0.00499468	366.579	0.800086	N.A.	N.A.	N.A.	N.A.	-0.0465147	N.A.	N.A.	N.A.	N.A.	N.A.	5	-14.5379	39.8759	0.277934	0.0927653	29.0759	EPP, Year quality, EPP x Year quality --- Year quality	11	-197.828	418.716	6.79854	0.000463333	395.655
553	-1.00418	N.A.	-0.297486	N.A.	-1.56534	N.A.	N.A.	N.A.	N.A.	N.A.	N.A.	5	-181.61	373.406	1.08645	0.0755999	363.22	0.80744	0.0680206	N.A.	N.A.	N.A.	-0.0453202	N.A.	0.00714568	N.A.	N.A.	0.0798167	8	-13.6559	45.3118	5.7138	0.00612354	27.3118	EPO reared in low quality year, WPO sired by relatives --- EPP, Pairwise r social pair, Year quality, EPP x Pairwise r social pair	13	-195.266	418.718	6.80025	0.000462939	390.532
554	-1.12027	N.A.	N.A.	N.A.	N.A.	0.0679776	0.0254278	N.A.	N.A.	N.A.	N.A.	5	-183.468	377.122	4.80259	0.0117916	366.937	0.778902	N.A.	0.094912	N.A.	N.A.	N.A.	N.A.	-0.0374499	N.A.	N.A.	N.A.	6	-14.2323	41.5998	2.00182	0.0391785	28.4646	Number of helpers, Year quality --- EPO reared in low quality year, Pairwise r social pair	11	-197.701	418.722	6.80441	0.000461976	395.401
555	-1.12431	N.A.	N.A.	N.A.	N.A.	N.A.	N.A.	-0.144605	N.A.	N.A.	N.A.	4	-183.022	374.168	1.84836	0.0516504	366.045	0.800474	N.A.	N.A.	0.00420692	-0.0637064	-0.0473649	N.A.	N.A.	N.A.	N.A.	N.A.	7	-14.5134	44.561	4.96305	0.00891305	29.0268	Pairwise r social pair --- WPO sired by relatives, EPO reared in abscence of helpers, Year quality	11	-197.536	418.729	6.81141	0.000460363	395.071
556	-1.12552	N.A.	N.A.	N.A.	N.A.	0.0655799	0.0262315	-0.143601	N.A.	N.A.	N.A.	6	-182.877	378.015	5.69567	0.0075447	365.754	0.800245	N.A.	N.A.	N.A.	N.A.	N.A.	N.A.	-0.0352959	N.A.	N.A.	N.A.	5	-14.9612	40.7225	1.12452	0.0607506	29.9225	Pairwise r social pair, Number of helpers, Year quality --- Pairwise r social pair	11	-197.838	418.738	6.82019	0.000458345	395.677
557	-1.07049	N.A.	-0.220098	N.A.	N.A.	N.A.	N.A.	-0.139159	N.A.	N.A.	N.A.	5	-182.755	375.696	3.37647	0.0240574	365.51	0.803568	0.0676846	N.A.	N.A.	N.A.	N.A.	N.A.	-0.0348602	N.A.	N.A.	N.A.	6	-14.9582	43.0515	3.4535	0.0189592	29.9163	EPO reared in low quality year, Pairwise r social pair --- EPP, Pairwise r social pair	11	-197.713	418.748	6.82997	0.00045611	395.427
558	-1.07049	N.A.	-0.220098	N.A.	N.A.	N.A.	N.A.	-0.139159	N.A.	N.A.	N.A.	5	-182.755	375.696	3.37647	0.0240574	365.51	0.800252	N.A.	N.A.	N.A.	N.A.	N.A.	0.00212817	-0.0355918	N.A.	N.A.	N.A.	6	-14.9592	43.0535	3.45557	0.0189396	29.9184	EPO reared in low quality year, Pairwise r social pair --- Pairwise r social pair, Number of helpers	11	-197.714	418.75	6.83204	0.000455639	395.429
559	-1.07049	N.A.	-0.220098	N.A.	N.A.	N.A.	N.A.	-0.139159	N.A.	N.A.	N.A.	5	-182.755	375.696	3.37647	0.0240574	365.51	0.800927	N.A.	N.A.	-0.00689223	N.A.	N.A.	N.A.	-0.0352585	N.A.	N.A.	N.A.	6	-14.9594	43.0538	3.45589	0.0189366	29.9187	EPO reared in low quality year, Pairwise r social pair --- EPO reared in abscence of helpers, Pairwise r social pair	11	-197.715	418.75	6.83236	0.000455565	395.429
560	-1.10812	0.263626	N.A.	N.A.	N.A.	0.067003	N.A.	N.A.	N.A.	N.A.	N.A.	5	-183.485	377.156	4.83664	0.0115925	366.971	0.778902	N.A.	0.094912	N.A.	N.A.	N.A.	N.A.	-0.0374499	N.A.	N.A.	N.A.	6	-14.2323	41.5998	2.00182	0.0391785	28.4646	EPP, Year quality --- EPO reared in low quality year, Pairwise r social pair	11	-197.718	418.756	6.83846	0.000454177	395.435
561	-1.12177	N.A.	N.A.	0.0170402	N.A.	0.0666224	N.A.	N.A.	N.A.	N.A.	N.A.	5	-183.487	377.16	4.84047	0.0115703	366.974	0.778902	N.A.	0.094912	N.A.	N.A.	N.A.	N.A.	-0.0374499	N.A.	N.A.	N.A.	6	-14.2323	41.5998	2.00182	0.0391785	28.4646	EPO reared in abscence of helpers, Year quality --- EPO reared in low quality year, Pairwise r social pair	11	-197.72	418.76	6.84229	0.000453308	395.439
562	-1.11898	N.A.	N.A.	N.A.	N.A.	N.A.	N.A.	N.A.	N.A.	N.A.	N.A.	3	-183.622	373.318	0.998737	0.0789891	367.245	0.804085	0.0683416	N.A.	N.A.	N.A.	N.A.	0.00258989	-0.0351535	N.A.	N.A.	N.A.	7	-14.9552	45.4446	5.84669	0.0057299	29.9104	Null --- EPP, Pairwise r social pair, Number of helpers	10	-198.577	418.763	6.84542	0.000452599	397.155
563	-1.13087	N.A.	N.A.	0.0557583	N.A.	0.0639228	N.A.	-0.144949	N.A.	N.A.	N.A.	6	-182.89	378.041	5.72118	0.00744907	365.78	0.800245	N.A.	N.A.	N.A.	N.A.	N.A.	N.A.	-0.0352959	N.A.	N.A.	N.A.	5	-14.9612	40.7225	1.12452	0.0607506	29.9225	EPO reared in abscence of helpers, Pairwise r social pair, Year quality --- Pairwise r social pair	11	-197.851	418.763	6.8457	0.000452536	395.702
564	-1.07858	N.A.	N.A.	N.A.	-1.50745	0.0771539	N.A.	N.A.	N.A.	N.A.	N.A.	5	-181.92	374.026	1.70606	0.0554594	363.84	0.814603	0.0684282	N.A.	N.A.	N.A.	N.A.	N.A.	0.0185858	N.A.	N.A.	0.0802912	7	-14.6037	44.7416	5.14368	0.00814335	29.2074	WPO sired by relatives, Year quality --- EPP, Pairwise r social pair, EPP x Pairwise r social pair	12	-196.524	418.767	6.84973	0.000451625	393.047
565	-1.14167	0.267084	N.A.	N.A.	N.A.	0.0639426	N.A.	-0.145532	N.A.	N.A.	N.A.	6	-182.893	378.048	5.72802	0.00742365	365.787	0.800245	N.A.	N.A.	N.A.	N.A.	N.A.	N.A.	-0.0352959	N.A.	N.A.	N.A.	5	-14.9612	40.7225	1.12452	0.0607506	29.9225	EPP, Pairwise r social pair, Year quality --- Pairwise r social pair	11	-197.855	418.77	6.85254	0.000450992	395.709
566	-1.10415	0.265593	N.A.	N.A.	N.A.	0.0684186	0.026949	N.A.	N.A.	N.A.	N.A.	6	-183.463	379.188	6.86807	0.00419815	366.927	0.800082	N.A.	N.A.	N.A.	N.A.	N.A.	N.A.	N.A.	N.A.	N.A.	N.A.	4	-15.5358	39.598	0	0.106595	31.0716	EPP, Number of helpers, Year quality --- Null	10	-198.999	418.786	6.86807	0.000447503	397.999
567	-1.00412	N.A.	-0.297702	N.A.	-1.56186	N.A.	0.0143947	N.A.	N.A.	N.A.	N.A.	6	-181.604	375.469	3.14901	0.0269551	363.208	0.800209	N.A.	N.A.	N.A.	N.A.	-0.0479838	-0.00359464	-0.0361766	N.A.	N.A.	N.A.	7	-13.8963	43.3269	3.72892	0.0165201	27.7926	EPO reared in low quality year, WPO sired by relatives, Number of helpers --- Pairwise r social pair, Number of helpers, Year quality	13	-195.5	418.796	6.87793	0.000445302	391
568	-1.11996	0.267145	N.A.	N.A.	N.A.	N.A.	-0.0653863	N.A.	N.A.	0.269514	N.A.	6	-183.471	379.203	6.8831	0.00416671	366.942	0.800082	N.A.	N.A.	N.A.	N.A.	N.A.	N.A.	N.A.	N.A.	N.A.	N.A.	4	-15.5358	39.598	0	0.106595	31.0716	EPP, Number of helpers, EPP x Number of helpers --- Null	10	-199.007	418.801	6.8831	0.000444152	398.014
569	-1.00412	N.A.	-0.297702	N.A.	-1.56186	N.A.	0.0143947	N.A.	N.A.	N.A.	N.A.	6	-181.604	375.469	3.14901	0.0269551	363.208	0.79947	N.A.	N.A.	0.00753755	N.A.	-0.0477649	N.A.	-0.0367129	N.A.	N.A.	N.A.	7	-13.9	43.3342	3.7362	0.0164601	27.7999	EPO reared in low quality year, WPO sired by relatives, Number of helpers --- EPO reared in abscence of helpers, Pairwise r social pair, Year quality	13	-195.504	418.803	6.88521	0.000443683	391.008
570	-1.00412	N.A.	-0.297702	N.A.	-1.56186	N.A.	0.0143947	N.A.	N.A.	N.A.	N.A.	6	-181.604	375.469	3.14901	0.0269551	363.208	0.797885	0.0670947	N.A.	N.A.	N.A.	-0.0477324	N.A.	-0.0369755	N.A.	N.A.	N.A.	7	-13.9007	43.3356	3.73769	0.0164479	27.8014	EPO reared in low quality year, WPO sired by relatives, Number of helpers --- EPP, Pairwise r social pair, Year quality	13	-195.505	418.804	6.8867	0.000443354	391.009
571	-1.00587	N.A.	-0.298998	0.0214577	-1.56338	N.A.	N.A.	N.A.	N.A.	N.A.	N.A.	6	-181.609	375.479	3.15913	0.0268191	363.218	0.800209	N.A.	N.A.	N.A.	N.A.	-0.0479838	-0.00359464	-0.0361766	N.A.	N.A.	N.A.	7	-13.8963	43.3269	3.72892	0.0165201	27.7926	EPO reared in low quality year, WPO sired by relatives, EPO reared in abscence of helpers --- Pairwise r social pair, Number of helpers, Year quality	13	-195.505	418.806	6.88805	0.000443055	391.011
572	-1.00587	N.A.	-0.298998	0.0214577	-1.56338	N.A.	N.A.	N.A.	N.A.	N.A.	N.A.	6	-181.609	375.479	3.15913	0.0268191	363.218	0.79947	N.A.	N.A.	0.00753755	N.A.	-0.0477649	N.A.	-0.0367129	N.A.	N.A.	N.A.	7	-13.9	43.3342	3.7362	0.0164601	27.7999	EPO reared in low quality year, WPO sired by relatives, EPO reared in abscence of helpers --- EPO reared in abscence of helpers, Pairwise r social pair, Year quality	13	-195.509	418.813	6.89533	0.000441445	391.018
573	-1.00587	N.A.	-0.298998	0.0214577	-1.56338	N.A.	N.A.	N.A.	N.A.	N.A.	N.A.	6	-181.609	375.479	3.15913	0.0268191	363.218	0.797885	0.0670947	N.A.	N.A.	N.A.	-0.0477324	N.A.	-0.0369755	N.A.	N.A.	N.A.	7	-13.9007	43.3356	3.73769	0.0164479	27.8014	EPO reared in low quality year, WPO sired by relatives, EPO reared in abscence of helpers --- EPP, Pairwise r social pair, Year quality	13	-195.51	418.814	6.89682	0.000441117	391.019
574	-1.14	0.268663	N.A.	N.A.	N.A.	N.A.	0.0217175	-0.14661	N.A.	N.A.	N.A.	6	-183.002	378.264	5.94429	0.00666275	366.003	0.779766	N.A.	0.090245	N.A.	N.A.	N.A.	N.A.	N.A.	N.A.	N.A.	N.A.	5	-14.8847	40.5694	0.971406	0.0655844	29.7694	EPP, Pairwise r social pair, Number of helpers --- EPO reared in low quality year	11	-197.886	418.833	6.9157	0.000436972	395.772
575	-1.15207	0.273189	N.A.	N.A.	N.A.	N.A.	N.A.	-0.181026	N.A.	N.A.	0.306372	6	-183.004	378.269	5.94948	0.00664548	366.008	0.779766	N.A.	0.090245	N.A.	N.A.	N.A.	N.A.	N.A.	N.A.	N.A.	N.A.	5	-14.8847	40.5694	0.971406	0.0655844	29.7694	EPP, Pairwise r social pair, EPP x Pairwise r social pair --- EPO reared in low quality year	11	-197.889	418.839	6.92089	0.00043584	395.778
576	-1.07773	N.A.	N.A.	N.A.	-1.48444	N.A.	0.0131585	N.A.	N.A.	N.A.	N.A.	5	-182.093	374.371	2.05172	0.0466569	364.186	0.801034	N.A.	N.A.	N.A.	-0.0770945	-0.0486159	-0.00992036	N.A.	N.A.	N.A.	N.A.	7	-14.4699	44.474	4.87604	0.00930934	28.9398	WPO sired by relatives, Number of helpers --- WPO sired by relatives, Number of helpers, Year quality	12	-196.563	418.845	6.92776	0.000434345	393.125
577	-1.00418	N.A.	-0.297486	N.A.	-1.56534	N.A.	N.A.	N.A.	N.A.	N.A.	N.A.	5	-181.61	373.406	1.08645	0.0755999	363.22	0.804085	0.0683416	N.A.	N.A.	N.A.	N.A.	0.00258989	-0.0351535	N.A.	N.A.	N.A.	7	-14.9552	45.4446	5.84669	0.0057299	29.9104	EPO reared in low quality year, WPO sired by relatives --- EPP, Pairwise r social pair, Number of helpers	12	-196.565	418.851	6.93313	0.00043318	393.131
578	-1.12537	N.A.	N.A.	N.A.	N.A.	0.0643319	N.A.	-0.143522	N.A.	N.A.	N.A.	5	-182.898	375.982	3.66257	0.0208508	365.796	0.781539	N.A.	0.0915859	-0.0211994	N.A.	N.A.	N.A.	N.A.	N.A.	N.A.	N.A.	6	-14.8673	42.8697	3.27176	0.0207627	29.7346	Pairwise r social pair, Year quality --- EPO reared in low quality year, EPO reared in abscence of helpers	11	-197.766	418.852	6.93433	0.000432921	395.531
579	-1.07519	N.A.	N.A.	-0.0234203	-1.48976	N.A.	N.A.	N.A.	N.A.	N.A.	N.A.	5	-182.097	374.379	2.05933	0.0464796	364.193	0.801034	N.A.	N.A.	N.A.	-0.0770945	-0.0486159	-0.00992036	N.A.	N.A.	N.A.	N.A.	7	-14.4699	44.474	4.87604	0.00930934	28.9398	WPO sired by relatives, EPO reared in abscence of helpers --- WPO sired by relatives, Number of helpers, Year quality	12	-196.567	418.853	6.93538	0.000432694	393.133
580	-1.07756	N.A.	N.A.	N.A.	-1.48739	N.A.	N.A.	N.A.	N.A.	N.A.	N.A.	4	-182.098	372.32	0	0.130149	364.196	0.810768	0.0680793	N.A.	N.A.	N.A.	N.A.	0.000739354	N.A.	N.A.	0.0666418	N.A.	7	-15.5008	46.5358	6.93785	0.0033205	31.0016	WPO sired by relatives --- EPP, Number of helpers, EPP x Number of helpers	11	-197.599	418.855	6.93785	0.000432159	395.198
581	-1.06087	N.A.	-0.238411	N.A.	N.A.	N.A.	N.A.	N.A.	N.A.	N.A.	N.A.	4	-183.306	374.736	2.4163	0.038882	366.613	0.810347	0.0680535	N.A.	N.A.	N.A.	N.A.	-0.00152772	N.A.	N.A.	N.A.	N.A.	6	-15.503	44.1411	4.54313	0.0109954	31.006	EPO reared in low quality year --- EPP, Number of helpers	10	-198.809	418.877	6.95943	0.000427521	397.618
582	-1.07773	N.A.	N.A.	N.A.	-1.48444	N.A.	0.0131585	N.A.	N.A.	N.A.	N.A.	5	-182.093	374.371	2.05172	0.0466569	364.186	0.806928	0.066708	N.A.	N.A.	N.A.	-0.034414	N.A.	N.A.	0.0664904	N.A.	N.A.	7	-14.4873	44.5089	4.91094	0.00914832	28.9747	WPO sired by relatives, Number of helpers --- EPP, Year quality, EPP x Year quality	12	-196.58	418.88	6.96266	0.000426832	393.16
583	-1.12537	N.A.	N.A.	N.A.	N.A.	0.0643319	N.A.	-0.143522	N.A.	N.A.	N.A.	5	-182.898	375.982	3.66257	0.0208508	365.796	0.779791	N.A.	0.0901231	N.A.	N.A.	N.A.	-0.000979185	N.A.	N.A.	N.A.	N.A.	6	-14.8842	42.9036	3.30567	0.0204137	29.7685	Pairwise r social pair, Year quality --- EPO reared in low quality year, Number of helpers	11	-197.782	418.886	6.96823	0.000425643	395.565
584	-1.12537	N.A.	N.A.	N.A.	N.A.	0.0643319	N.A.	-0.143522	N.A.	N.A.	N.A.	5	-182.898	375.982	3.66257	0.0208508	365.796	0.779765	N.A.	0.0902459	N.A.	5.76969e-05	N.A.	N.A.	N.A.	N.A.	N.A.	N.A.	6	-14.8847	42.9045	3.30654	0.0204048	29.7694	Pairwise r social pair, Year quality --- EPO reared in low quality year, WPO sired by relatives	11	-197.783	418.887	6.96911	0.000425457	395.566
585	-1.07519	N.A.	N.A.	-0.0234203	-1.48976	N.A.	N.A.	N.A.	N.A.	N.A.	N.A.	5	-182.097	374.379	2.05933	0.0464796	364.193	0.806928	0.066708	N.A.	N.A.	N.A.	-0.034414	N.A.	N.A.	0.0664904	N.A.	N.A.	7	-14.4873	44.5089	4.91094	0.00914832	28.9747	WPO sired by relatives, EPO reared in abscence of helpers --- EPP, Year quality, EPP x Year quality	12	-196.584	418.888	6.97027	0.00042521	393.168
586	-1.07773	N.A.	N.A.	N.A.	-1.48444	N.A.	0.0131585	N.A.	N.A.	N.A.	N.A.	5	-182.093	374.371	2.05172	0.0466569	364.186	0.803869	0.0676055	N.A.	N.A.	N.A.	-0.0472339	-0.00807682	N.A.	N.A.	N.A.	N.A.	7	-14.4997	44.5337	4.93571	0.00903572	28.9994	WPO sired by relatives, Number of helpers --- EPP, Number of helpers, Year quality	12	-196.593	418.905	6.98743	0.000421579	393.185
587	-1.0608	N.A.	-0.239264	N.A.	N.A.	N.A.	0.0236895	N.A.	N.A.	N.A.	N.A.	5	-183.289	376.764	4.44426	0.0141053	366.578	0.800063	N.A.	N.A.	N.A.	N.A.	-0.047566	-0.00863228	N.A.	N.A.	N.A.	N.A.	6	-14.5037	42.1426	2.54467	0.0298656	29.0075	EPO reared in low quality year, Number of helpers --- Number of helpers, Year quality	11	-197.793	418.907	6.98893	0.000421262	395.586
588	-1.12431	N.A.	N.A.	N.A.	N.A.	N.A.	N.A.	-0.144605	N.A.	N.A.	N.A.	4	-183.022	374.168	1.84836	0.0516504	366.045	0.814603	0.0684282	N.A.	N.A.	N.A.	N.A.	N.A.	0.0185858	N.A.	N.A.	0.0802912	7	-14.6037	44.7416	5.14368	0.00814335	29.2074	Pairwise r social pair --- EPP, Pairwise r social pair, EPP x Pairwise r social pair	11	-197.626	418.91	6.99204	0.000420608	395.252
589	-1.07519	N.A.	N.A.	-0.0234203	-1.48976	N.A.	N.A.	N.A.	N.A.	N.A.	N.A.	5	-182.097	374.379	2.05933	0.0464796	364.193	0.803869	0.0676055	N.A.	N.A.	N.A.	-0.0472339	-0.00807682	N.A.	N.A.	N.A.	N.A.	7	-14.4997	44.5337	4.93571	0.00903572	28.9994	WPO sired by relatives, EPO reared in abscence of helpers --- EPP, Number of helpers, Year quality	12	-196.596	418.913	6.99504	0.000419976	393.193
590	-1.06578	N.A.	-0.24331	0.0624299	N.A.	N.A.	N.A.	N.A.	N.A.	N.A.	N.A.	5	-183.296	376.778	4.458	0.0140087	366.592	0.800063	N.A.	N.A.	N.A.	N.A.	-0.047566	-0.00863228	N.A.	N.A.	N.A.	N.A.	6	-14.5037	42.1426	2.54467	0.0298656	29.0075	EPO reared in low quality year, EPO reared in abscence of helpers --- Number of helpers, Year quality	11	-197.8	418.92	7.00267	0.000418378	395.599
591	-1.0608	N.A.	-0.239264	N.A.	N.A.	N.A.	0.0236895	N.A.	N.A.	N.A.	N.A.	5	-183.289	376.764	4.44426	0.0141053	366.578	0.800894	N.A.	N.A.	N.A.	-0.0640278	-0.0472558	N.A.	N.A.	N.A.	N.A.	N.A.	6	-14.5141	42.1633	2.56534	0.0295585	29.0282	EPO reared in low quality year, Number of helpers --- WPO sired by relatives, Year quality	11	-197.803	418.927	7.0096	0.00041693	395.606
592	-1.06087	N.A.	-0.238411	N.A.	N.A.	N.A.	N.A.	N.A.	N.A.	N.A.	N.A.	4	-183.306	374.736	2.4163	0.038882	366.613	0.800378	N.A.	N.A.	N.A.	-0.0244702	N.A.	-0.00332117	N.A.	N.A.	N.A.	N.A.	6	-15.5285	44.1921	4.59418	0.0107183	31.057	EPO reared in low quality year --- WPO sired by relatives, Number of helpers	10	-198.835	418.928	7.01048	0.000416747	397.67
593	-1.12027	N.A.	N.A.	N.A.	N.A.	0.0679776	0.0254278	N.A.	N.A.	N.A.	N.A.	5	-183.468	377.122	4.80259	0.0117916	366.937	0.810693	0.0671868	N.A.	N.A.	N.A.	N.A.	N.A.	N.A.	N.A.	N.A.	N.A.	5	-15.504	41.808	2.21005	0.0353046	31.008	Number of helpers, Year quality --- EPP	10	-198.972	418.93	7.01264	0.000416298	397.945
594	-1.06087	N.A.	-0.238411	N.A.	N.A.	N.A.	N.A.	N.A.	N.A.	N.A.	N.A.	4	-183.306	374.736	2.4163	0.038882	366.613	0.801251	N.A.	N.A.	-0.00908457	-0.0214287	N.A.	N.A.	N.A.	N.A.	N.A.	N.A.	6	-15.5302	44.1955	4.59755	0.0107002	31.0604	EPO reared in low quality year --- WPO sired by relatives, EPO reared in abscence of helpers	10	-198.836	418.931	7.01384	0.000416047	397.673
595	-1.07773	N.A.	N.A.	N.A.	-1.48444	N.A.	0.0131585	N.A.	N.A.	N.A.	N.A.	5	-182.093	374.371	2.05172	0.0466569	364.186	0.800474	N.A.	N.A.	0.00420692	-0.0637064	-0.0473649	N.A.	N.A.	N.A.	N.A.	N.A.	7	-14.5134	44.561	4.96305	0.00891305	29.0268	WPO sired by relatives, Number of helpers --- WPO sired by relatives, EPO reared in abscence of helpers, Year quality	12	-196.606	418.932	7.01477	0.000415855	393.212
596	-1.07519	N.A.	N.A.	-0.0234203	-1.48976	N.A.	N.A.	N.A.	N.A.	N.A.	N.A.	5	-182.097	374.379	2.05933	0.0464796	364.193	0.800474	N.A.	N.A.	0.00420692	-0.0637064	-0.0473649	N.A.	N.A.	N.A.	N.A.	N.A.	7	-14.5134	44.561	4.96305	0.00891305	29.0268	WPO sired by relatives, EPO reared in abscence of helpers --- WPO sired by relatives, EPO reared in abscence of helpers, Year quality	12	-196.61	418.94	7.02238	0.000414274	393.22
597	-1.06578	N.A.	-0.24331	0.0624299	N.A.	N.A.	N.A.	N.A.	N.A.	N.A.	N.A.	5	-183.296	376.778	4.458	0.0140087	366.592	0.800894	N.A.	N.A.	N.A.	-0.0640278	-0.0472558	N.A.	N.A.	N.A.	N.A.	N.A.	6	-14.5141	42.1633	2.56534	0.0295585	29.0282	EPO reared in low quality year, EPO reared in abscence of helpers --- WPO sired by relatives, Year quality	11	-197.81	418.941	7.02334	0.000414076	395.62
598	-1.07874	N.A.	N.A.	N.A.	-1.50372	0.0778566	0.0165499	N.A.	N.A.	N.A.	N.A.	6	-181.912	376.084	3.76454	0.0198144	363.823	0.781539	N.A.	0.0915859	-0.0211994	N.A.	N.A.	N.A.	N.A.	N.A.	N.A.	N.A.	6	-14.8673	42.8697	3.27176	0.0207627	29.7346	WPO sired by relatives, Number of helpers, Year quality --- EPO reared in low quality year, EPO reared in abscence of helpers	12	-196.779	418.954	7.0363	0.0004114	393.558
599	-1.12552	N.A.	N.A.	N.A.	N.A.	0.0655799	0.0262315	-0.143601	N.A.	N.A.	N.A.	6	-182.877	378.015	5.69567	0.0075447	365.754	0.800216	N.A.	N.A.	N.A.	N.A.	-0.0475565	N.A.	-0.03666	N.A.	N.A.	N.A.	6	-13.9022	40.9396	1.34167	0.0545003	27.8045	Pairwise r social pair, Number of helpers, Year quality --- Pairwise r social pair, Year quality	12	-196.779	418.955	7.03733	0.000411188	393.559
600	-1.0608	N.A.	-0.239264	N.A.	N.A.	N.A.	0.0236895	N.A.	N.A.	N.A.	N.A.	5	-183.289	376.764	4.44426	0.0141053	366.578	0.805763	0.0666233	N.A.	N.A.	N.A.	-0.0461177	N.A.	N.A.	N.A.	N.A.	N.A.	6	-14.5287	42.1925	2.5945	0.0291306	29.0573	EPO reared in low quality year, Number of helpers --- EPP, Year quality	11	-197.818	418.956	7.03876	0.000410895	395.636
601	-1.10812	0.263626	N.A.	N.A.	N.A.	0.067003	N.A.	N.A.	N.A.	N.A.	N.A.	5	-183.485	377.156	4.83664	0.0115925	366.971	0.810693	0.0671868	N.A.	N.A.	N.A.	N.A.	N.A.	N.A.	N.A.	N.A.	N.A.	5	-15.504	41.808	2.21005	0.0353046	31.008	EPP, Year quality --- EPP	10	-198.989	418.964	7.04669	0.000409269	397.979
602	-1.07569	N.A.	N.A.	-0.0309519	-1.51105	0.0774591	N.A.	N.A.	N.A.	N.A.	N.A.	6	-181.917	376.096	3.776	0.0197012	363.835	0.781539	N.A.	0.0915859	-0.0211994	N.A.	N.A.	N.A.	N.A.	N.A.	N.A.	N.A.	6	-14.8673	42.8697	3.27176	0.0207627	29.7346	WPO sired by relatives, EPO reared in abscence of helpers, Year quality --- EPO reared in low quality year, EPO reared in abscence of helpers	12	-196.785	418.965	7.04776	0.00040905	393.569
603	-1.12177	N.A.	N.A.	0.0170402	N.A.	0.0666224	N.A.	N.A.	N.A.	N.A.	N.A.	5	-183.487	377.16	4.84047	0.0115703	366.974	0.810693	0.0671868	N.A.	N.A.	N.A.	N.A.	N.A.	N.A.	N.A.	N.A.	N.A.	5	-15.504	41.808	2.21005	0.0353046	31.008	EPO reared in abscence of helpers, Year quality --- EPP	10	-198.991	418.968	7.05052	0.000408486	397.982
604	-1.06578	N.A.	-0.24331	0.0624299	N.A.	N.A.	N.A.	N.A.	N.A.	N.A.	N.A.	5	-183.296	376.778	4.458	0.0140087	366.592	0.805763	0.0666233	N.A.	N.A.	N.A.	-0.0461177	N.A.	N.A.	N.A.	N.A.	N.A.	6	-14.5287	42.1925	2.5945	0.0291306	29.0573	EPO reared in low quality year, EPO reared in abscence of helpers --- EPP, Year quality	11	-197.825	418.97	7.0525	0.000408082	395.649
605	-1.0608	N.A.	-0.239264	N.A.	N.A.	N.A.	0.0236895	N.A.	N.A.	N.A.	N.A.	5	-183.289	376.764	4.44426	0.0141053	366.578	0.799599	N.A.	N.A.	0.00492421	N.A.	-0.0466465	N.A.	N.A.	N.A.	N.A.	N.A.	6	-14.537	42.2091	2.61115	0.0288892	29.074	EPO reared in low quality year, Number of helpers --- EPO reared in abscence of helpers, Year quality	11	-197.826	418.973	7.05541	0.000407489	395.652
606	-1.13087	N.A.	N.A.	0.0557583	N.A.	0.0639228	N.A.	-0.144949	N.A.	N.A.	N.A.	6	-182.89	378.041	5.72118	0.00744907	365.78	0.800216	N.A.	N.A.	N.A.	N.A.	-0.0475565	N.A.	-0.03666	N.A.	N.A.	N.A.	6	-13.9022	40.9396	1.34167	0.0545003	27.8045	EPO reared in abscence of helpers, Pairwise r social pair, Year quality --- Pairwise r social pair, Year quality	12	-196.792	418.98	7.06284	0.000405977	393.584
607	-1.12027	N.A.	N.A.	N.A.	N.A.	0.0679776	0.0254278	N.A.	N.A.	N.A.	N.A.	5	-183.468	377.122	4.80259	0.0117916	366.937	0.80007	N.A.	N.A.	N.A.	N.A.	N.A.	-0.00295194	N.A.	N.A.	N.A.	N.A.	5	-15.5319	41.8638	2.2658	0.0343342	31.0638	Number of helpers, Year quality --- Number of helpers	10	-199	418.986	7.06838	0.000404854	398
608	-1.14	0.268663	N.A.	N.A.	N.A.	N.A.	0.0217175	-0.14661	N.A.	N.A.	N.A.	6	-183.002	378.264	5.94429	0.00666275	366.003	0.800245	N.A.	N.A.	N.A.	N.A.	N.A.	N.A.	-0.0352959	N.A.	N.A.	N.A.	5	-14.9612	40.7225	1.12452	0.0607506	29.9225	EPP, Pairwise r social pair, Number of helpers --- Pairwise r social pair	11	-197.963	418.986	7.06882	0.000404766	395.926
609	-1.06578	N.A.	-0.24331	0.0624299	N.A.	N.A.	N.A.	N.A.	N.A.	N.A.	N.A.	5	-183.296	376.778	4.458	0.0140087	366.592	0.799599	N.A.	N.A.	0.00492421	N.A.	-0.0466465	N.A.	N.A.	N.A.	N.A.	N.A.	6	-14.537	42.2091	2.61115	0.0288892	29.074	EPO reared in low quality year, EPO reared in abscence of helpers --- EPO reared in abscence of helpers, Year quality	11	-197.833	418.987	7.06915	0.0004047	395.666
610	-1.14167	0.267084	N.A.	N.A.	N.A.	0.0639426	N.A.	-0.145532	N.A.	N.A.	N.A.	6	-182.893	378.048	5.72802	0.00742365	365.787	0.800216	N.A.	N.A.	N.A.	N.A.	-0.0475565	N.A.	-0.03666	N.A.	N.A.	N.A.	6	-13.9022	40.9396	1.34167	0.0545003	27.8045	EPP, Pairwise r social pair, Year quality --- Pairwise r social pair, Year quality	12	-196.796	418.987	7.06968	0.000404591	393.591
611	-1.07874	N.A.	N.A.	N.A.	-1.50372	0.0778566	0.0165499	N.A.	N.A.	N.A.	N.A.	6	-181.912	376.084	3.76454	0.0198144	363.823	0.779791	N.A.	0.0901231	N.A.	N.A.	N.A.	-0.000979185	N.A.	N.A.	N.A.	N.A.	6	-14.8842	42.9036	3.30567	0.0204137	29.7685	WPO sired by relatives, Number of helpers, Year quality --- EPO reared in low quality year, Number of helpers	12	-196.796	418.988	7.07021	0.000404485	393.592
612	-1.12027	N.A.	N.A.	N.A.	N.A.	0.0679776	0.0254278	N.A.	N.A.	N.A.	N.A.	5	-183.468	377.122	4.80259	0.0117916	366.937	0.800949	N.A.	N.A.	-0.00876946	N.A.	N.A.	N.A.	N.A.	N.A.	N.A.	N.A.	5	-15.5328	41.8656	2.26767	0.034302	31.0656	Number of helpers, Year quality --- EPO reared in abscence of helpers	10	-199.001	418.988	7.07026	0.000404475	398.002
613	-1.07874	N.A.	N.A.	N.A.	-1.50372	0.0778566	0.0165499	N.A.	N.A.	N.A.	N.A.	6	-181.912	376.084	3.76454	0.0198144	363.823	0.779765	N.A.	0.0902459	N.A.	5.76969e-05	N.A.	N.A.	N.A.	N.A.	N.A.	N.A.	6	-14.8847	42.9045	3.30654	0.0204048	29.7694	WPO sired by relatives, Number of helpers, Year quality --- EPO reared in low quality year, WPO sired by relatives	12	-196.796	418.989	7.07109	0.000404308	393.593
614	-1.12027	N.A.	N.A.	N.A.	N.A.	0.0679776	0.0254278	N.A.	N.A.	N.A.	N.A.	5	-183.468	377.122	4.80259	0.0117916	366.937	0.800341	N.A.	N.A.	N.A.	-0.0205191	N.A.	N.A.	N.A.	N.A.	N.A.	N.A.	5	-15.5334	41.8668	2.26885	0.0342818	31.0668	Number of helpers, Year quality --- WPO sired by relatives	10	-199.002	418.989	7.07144	0.000404237	398.003
615	-1.15207	0.273189	N.A.	N.A.	N.A.	N.A.	N.A.	-0.181026	N.A.	N.A.	0.306372	6	-183.004	378.269	5.94948	0.00664548	366.008	0.800245	N.A.	N.A.	N.A.	N.A.	N.A.	N.A.	-0.0352959	N.A.	N.A.	N.A.	5	-14.9612	40.7225	1.12452	0.0607506	29.9225	EPP, Pairwise r social pair, EPP x Pairwise r social pair --- Pairwise r social pair	11	-197.965	418.992	7.07401	0.000403717	395.931
616	-1.10601	0.265196	N.A.	N.A.	N.A.	N.A.	0.0232746	N.A.	N.A.	N.A.	N.A.	5	-183.604	377.394	5.07431	0.0102936	367.208	0.778902	N.A.	0.094912	N.A.	N.A.	N.A.	N.A.	-0.0374499	N.A.	N.A.	N.A.	6	-14.2323	41.5998	2.00182	0.0391785	28.4646	EPP, Number of helpers --- EPO reared in low quality year, Pairwise r social pair	11	-197.836	418.994	7.07613	0.000403288	395.673
617	-1.07569	N.A.	N.A.	-0.0309519	-1.51105	0.0774591	N.A.	N.A.	N.A.	N.A.	N.A.	6	-181.917	376.096	3.776	0.0197012	363.835	0.779791	N.A.	0.0901231	N.A.	N.A.	N.A.	-0.000979185	N.A.	N.A.	N.A.	N.A.	6	-14.8842	42.9036	3.30567	0.0204137	29.7685	WPO sired by relatives, EPO reared in abscence of helpers, Year quality --- EPO reared in low quality year, Number of helpers	12	-196.802	418.999	7.08167	0.000402174	393.603
618	-1.07569	N.A.	N.A.	-0.0309519	-1.51105	0.0774591	N.A.	N.A.	N.A.	N.A.	N.A.	6	-181.917	376.096	3.776	0.0197012	363.835	0.779765	N.A.	0.0902459	N.A.	5.76969e-05	N.A.	N.A.	N.A.	N.A.	N.A.	N.A.	6	-14.8847	42.9045	3.30654	0.0204048	29.7694	WPO sired by relatives, EPO reared in abscence of helpers, Year quality --- EPO reared in low quality year, WPO sired by relatives	12	-196.802	419	7.08254	0.000401998	393.604
619	-1.10812	0.263626	N.A.	N.A.	N.A.	0.067003	N.A.	N.A.	N.A.	N.A.	N.A.	5	-183.485	377.156	4.83664	0.0115925	366.971	0.80007	N.A.	N.A.	N.A.	N.A.	N.A.	-0.00295194	N.A.	N.A.	N.A.	N.A.	5	-15.5319	41.8638	2.2658	0.0343342	31.0638	EPP, Year quality --- Number of helpers	10	-199.017	419.02	7.10244	0.000398019	398.034
620	-1.10812	0.263626	N.A.	N.A.	N.A.	0.067003	N.A.	N.A.	N.A.	N.A.	N.A.	5	-183.485	377.156	4.83664	0.0115925	366.971	0.800949	N.A.	N.A.	-0.00876946	N.A.	N.A.	N.A.	N.A.	N.A.	N.A.	N.A.	5	-15.5328	41.8656	2.26767	0.034302	31.0656	EPP, Year quality --- EPO reared in abscence of helpers	10	-199.018	419.022	7.10432	0.000397646	398.036
621	-1.07049	N.A.	-0.220098	N.A.	N.A.	N.A.	N.A.	-0.139159	N.A.	N.A.	N.A.	5	-182.755	375.696	3.37647	0.0240574	365.51	0.800209	N.A.	N.A.	N.A.	N.A.	-0.0479838	-0.00359464	-0.0361766	N.A.	N.A.	N.A.	7	-13.8963	43.3269	3.72892	0.0165201	27.7926	EPO reared in low quality year, Pairwise r social pair --- Pairwise r social pair, Number of helpers, Year quality	12	-196.652	419.023	7.10539	0.000397432	393.303
622	-1.10812	0.263626	N.A.	N.A.	N.A.	0.067003	N.A.	N.A.	N.A.	N.A.	N.A.	5	-183.485	377.156	4.83664	0.0115925	366.971	0.800341	N.A.	N.A.	N.A.	-0.0205191	N.A.	N.A.	N.A.	N.A.	N.A.	N.A.	5	-15.5334	41.8668	2.26885	0.0342818	31.0668	EPP, Year quality --- WPO sired by relatives	10	-199.019	419.023	7.10549	0.000397412	398.037
623	-1.12177	N.A.	N.A.	0.0170402	N.A.	0.0666224	N.A.	N.A.	N.A.	N.A.	N.A.	5	-183.487	377.16	4.84047	0.0115703	366.974	0.80007	N.A.	N.A.	N.A.	N.A.	N.A.	-0.00295194	N.A.	N.A.	N.A.	N.A.	5	-15.5319	41.8638	2.2658	0.0343342	31.0638	EPO reared in abscence of helpers, Year quality --- Number of helpers	10	-199.019	419.024	7.10627	0.000397258	398.038
624	-1.12177	N.A.	N.A.	0.0170402	N.A.	0.0666224	N.A.	N.A.	N.A.	N.A.	N.A.	5	-183.487	377.16	4.84047	0.0115703	366.974	0.800949	N.A.	N.A.	-0.00876946	N.A.	N.A.	N.A.	N.A.	N.A.	N.A.	N.A.	5	-15.5328	41.8656	2.26767	0.034302	31.0656	EPO reared in abscence of helpers, Year quality --- EPO reared in abscence of helpers	10	-199.02	419.026	7.10814	0.000396885	398.04
625	-1.12177	N.A.	N.A.	0.0170402	N.A.	0.0666224	N.A.	N.A.	N.A.	N.A.	N.A.	5	-183.487	377.16	4.84047	0.0115703	366.974	0.800341	N.A.	N.A.	N.A.	-0.0205191	N.A.	N.A.	N.A.	N.A.	N.A.	N.A.	5	-15.5334	41.8668	2.26885	0.0342818	31.0668	EPO reared in abscence of helpers, Year quality --- WPO sired by relatives	10	-199.021	419.027	7.10932	0.000396652	398.041
626	-1.07049	N.A.	-0.220098	N.A.	N.A.	N.A.	N.A.	-0.139159	N.A.	N.A.	N.A.	5	-182.755	375.696	3.37647	0.0240574	365.51	0.79947	N.A.	N.A.	0.00753755	N.A.	-0.0477649	N.A.	-0.0367129	N.A.	N.A.	N.A.	7	-13.9	43.3342	3.7362	0.0164601	27.7999	EPO reared in low quality year, Pairwise r social pair --- EPO reared in abscence of helpers, Pairwise r social pair, Year quality	12	-196.655	419.03	7.11268	0.000395987	393.31
627	-1.07049	N.A.	-0.220098	N.A.	N.A.	N.A.	N.A.	-0.139159	N.A.	N.A.	N.A.	5	-182.755	375.696	3.37647	0.0240574	365.51	0.797885	0.0670947	N.A.	N.A.	N.A.	-0.0477324	N.A.	-0.0369755	N.A.	N.A.	N.A.	7	-13.9007	43.3356	3.73769	0.0164479	27.8014	EPO reared in low quality year, Pairwise r social pair --- EPP, Pairwise r social pair, Year quality	12	-196.656	419.032	7.11416	0.000395693	393.312
628	-1.12537	N.A.	N.A.	N.A.	N.A.	0.0643319	N.A.	-0.143522	N.A.	N.A.	N.A.	5	-182.898	375.982	3.66257	0.0208508	365.796	0.803568	0.0676846	N.A.	N.A.	N.A.	N.A.	N.A.	-0.0348602	N.A.	N.A.	N.A.	6	-14.9582	43.0515	3.4535	0.0189592	29.9163	Pairwise r social pair, Year quality --- EPP, Pairwise r social pair	11	-197.856	419.034	7.11607	0.000395316	395.713
629	-1.12537	N.A.	N.A.	N.A.	N.A.	0.0643319	N.A.	-0.143522	N.A.	N.A.	N.A.	5	-182.898	375.982	3.66257	0.0208508	365.796	0.800252	N.A.	N.A.	N.A.	N.A.	N.A.	0.00212817	-0.0355918	N.A.	N.A.	N.A.	6	-14.9592	43.0535	3.45557	0.0189396	29.9184	Pairwise r social pair, Year quality --- Pairwise r social pair, Number of helpers	11	-197.857	419.036	7.11813	0.000394908	395.715
630	-1.12537	N.A.	N.A.	N.A.	N.A.	0.0643319	N.A.	-0.143522	N.A.	N.A.	N.A.	5	-182.898	375.982	3.66257	0.0208508	365.796	0.800927	N.A.	N.A.	-0.00689223	N.A.	N.A.	N.A.	-0.0352585	N.A.	N.A.	N.A.	6	-14.9594	43.0538	3.45589	0.0189366	29.9187	Pairwise r social pair, Year quality --- EPO reared in abscence of helpers, Pairwise r social pair	11	-197.858	419.036	7.11846	0.000394844	395.715
631	-1.10415	0.265593	N.A.	N.A.	N.A.	0.0684186	0.026949	N.A.	N.A.	N.A.	N.A.	6	-183.463	379.188	6.86807	0.00419815	366.927	0.800086	N.A.	N.A.	N.A.	N.A.	-0.0465147	N.A.	N.A.	N.A.	N.A.	N.A.	5	-14.5379	39.8759	0.277934	0.0927653	29.0759	EPP, Number of helpers, Year quality --- Year quality	11	-198.001	419.064	7.146	0.000389443	396.003
632	-1.12443	N.A.	N.A.	N.A.	N.A.	N.A.	0.0230973	-0.144703	N.A.	N.A.	N.A.	5	-183.006	376.198	3.8779	0.0187226	366.012	0.781539	N.A.	0.0915859	-0.0211994	N.A.	N.A.	N.A.	N.A.	N.A.	N.A.	N.A.	6	-14.8673	42.8697	3.27176	0.0207627	29.7346	Pairwise r social pair, Number of helpers --- EPO reared in low quality year, EPO reared in abscence of helpers	11	-197.873	419.067	7.14965	0.000388733	395.746
633	-1.12011	N.A.	N.A.	N.A.	N.A.	0.0667448	N.A.	N.A.	N.A.	N.A.	N.A.	4	-183.488	375.099	2.77973	0.0324212	366.976	0.780557	N.A.	0.0961422	-0.0197319	N.A.	N.A.	N.A.	-0.0373667	N.A.	N.A.	N.A.	7	-14.217	43.9682	4.37029	0.0119879	28.434	Year quality --- EPO reared in low quality year, EPO reared in abscence of helpers, Pairwise r social pair	11	-197.705	419.068	7.15002	0.000388661	395.41
634	-1.11898	N.A.	N.A.	N.A.	N.A.	N.A.	N.A.	N.A.	N.A.	N.A.	N.A.	3	-183.622	373.318	0.998737	0.0789891	367.245	0.798847	0.0672417	N.A.	N.A.	N.A.	-0.0394306	N.A.	-0.0364792	0.0661865	N.A.	N.A.	8	-13.8797	45.7594	6.16143	0.00489554	27.7594	Null --- EPP, Pairwise r social pair, Year quality, EPP x Year quality	11	-197.502	419.078	7.16017	0.000386695	395.004
635	-1.12011	N.A.	N.A.	N.A.	N.A.	0.0667448	N.A.	N.A.	N.A.	N.A.	N.A.	4	-183.488	375.099	2.77973	0.0324212	366.976	0.778756	N.A.	0.0955979	N.A.	N.A.	N.A.	0.00464674	-0.038121	N.A.	N.A.	N.A.	7	-14.2225	43.9792	4.38126	0.0119223	28.445	Year quality --- EPO reared in low quality year, Pairwise r social pair, Number of helpers	11	-197.71	419.079	7.16099	0.000386535	395.421
636	-1.11996	0.267145	N.A.	N.A.	N.A.	N.A.	-0.0653863	N.A.	N.A.	0.269514	N.A.	6	-183.471	379.203	6.8831	0.00416671	366.942	0.800086	N.A.	N.A.	N.A.	N.A.	-0.0465147	N.A.	N.A.	N.A.	N.A.	N.A.	5	-14.5379	39.8759	0.277934	0.0927653	29.0759	EPP, Number of helpers, EPP x Number of helpers --- Year quality	11	-198.009	419.079	7.16104	0.000386526	396.018
637	-1.13035	N.A.	N.A.	0.0612443	N.A.	N.A.	N.A.	-0.146156	N.A.	N.A.	N.A.	5	-183.012	376.21	3.89074	0.0186027	366.025	0.781539	N.A.	0.0915859	-0.0211994	N.A.	N.A.	N.A.	N.A.	N.A.	N.A.	N.A.	6	-14.8673	42.8697	3.27176	0.0207627	29.7346	EPO reared in abscence of helpers, Pairwise r social pair --- EPO reared in low quality year, EPO reared in abscence of helpers	11	-197.88	419.08	7.1625	0.000386243	395.759
638	-1.14314	0.266861	N.A.	N.A.	N.A.	N.A.	N.A.	-0.146918	N.A.	N.A.	N.A.	5	-183.016	376.217	3.89776	0.0185376	366.032	0.781539	N.A.	0.0915859	-0.0211994	N.A.	N.A.	N.A.	N.A.	N.A.	N.A.	N.A.	6	-14.8673	42.8697	3.27176	0.0207627	29.7346	EPP, Pairwise r social pair --- EPO reared in low quality year, EPO reared in abscence of helpers	11	-197.883	419.087	7.16952	0.000384891	395.766
639	-1.12443	N.A.	N.A.	N.A.	N.A.	N.A.	0.0230973	-0.144703	N.A.	N.A.	N.A.	5	-183.006	376.198	3.8779	0.0187226	366.012	0.779791	N.A.	0.0901231	N.A.	N.A.	N.A.	-0.000979185	N.A.	N.A.	N.A.	N.A.	6	-14.8842	42.9036	3.30567	0.0204137	29.7685	Pairwise r social pair, Number of helpers --- EPO reared in low quality year, Number of helpers	11	-197.89	419.101	7.18356	0.000382198	395.78
640	-1.12443	N.A.	N.A.	N.A.	N.A.	N.A.	0.0230973	-0.144703	N.A.	N.A.	N.A.	5	-183.006	376.198	3.8779	0.0187226	366.012	0.779765	N.A.	0.0902459	N.A.	5.76969e-05	N.A.	N.A.	N.A.	N.A.	N.A.	N.A.	6	-14.8847	42.9045	3.30654	0.0204048	29.7694	Pairwise r social pair, Number of helpers --- EPO reared in low quality year, WPO sired by relatives	11	-197.891	419.102	7.18444	0.000382031	395.781
641	-1.11898	N.A.	N.A.	N.A.	N.A.	N.A.	N.A.	N.A.	N.A.	N.A.	N.A.	3	-183.622	373.318	0.998737	0.0789891	367.245	0.797053	0.0678761	N.A.	N.A.	N.A.	-0.048269	-0.00399832	-0.0365487	N.A.	N.A.	N.A.	8	-13.8936	45.7871	6.18916	0.00482813	27.7871	Null --- EPP, Pairwise r social pair, Number of helpers, Year quality	11	-197.516	419.106	7.1879	0.00038137	395.032
642	-1.07773	N.A.	N.A.	N.A.	-1.48444	N.A.	0.0131585	N.A.	N.A.	N.A.	N.A.	5	-182.093	374.371	2.05172	0.0466569	364.186	0.814603	0.0684282	N.A.	N.A.	N.A.	N.A.	N.A.	0.0185858	N.A.	N.A.	0.0802912	7	-14.6037	44.7416	5.14368	0.00814335	29.2074	WPO sired by relatives, Number of helpers --- EPP, Pairwise r social pair, EPP x Pairwise r social pair	12	-196.697	419.113	7.19539	0.000379943	393.393
643	-1.13035	N.A.	N.A.	0.0612443	N.A.	N.A.	N.A.	-0.146156	N.A.	N.A.	N.A.	5	-183.012	376.21	3.89074	0.0186027	366.025	0.779791	N.A.	0.0901231	N.A.	N.A.	N.A.	-0.000979185	N.A.	N.A.	N.A.	N.A.	6	-14.8842	42.9036	3.30567	0.0204137	29.7685	EPO reared in abscence of helpers, Pairwise r social pair --- EPO reared in low quality year, Number of helpers	11	-197.897	419.114	7.19641	0.00037975	395.793
644	-1.13035	N.A.	N.A.	0.0612443	N.A.	N.A.	N.A.	-0.146156	N.A.	N.A.	N.A.	5	-183.012	376.21	3.89074	0.0186027	366.025	0.779765	N.A.	0.0902459	N.A.	5.76969e-05	N.A.	N.A.	N.A.	N.A.	N.A.	N.A.	6	-14.8847	42.9045	3.30654	0.0204048	29.7694	EPO reared in abscence of helpers, Pairwise r social pair --- EPO reared in low quality year, WPO sired by relatives	11	-197.897	419.115	7.19728	0.000379584	395.794
645	-1.07519	N.A.	N.A.	-0.0234203	-1.48976	N.A.	N.A.	N.A.	N.A.	N.A.	N.A.	5	-182.097	374.379	2.05933	0.0464796	364.193	0.814603	0.0684282	N.A.	N.A.	N.A.	N.A.	N.A.	0.0185858	N.A.	N.A.	0.0802912	7	-14.6037	44.7416	5.14368	0.00814335	29.2074	WPO sired by relatives, EPO reared in abscence of helpers --- EPP, Pairwise r social pair, EPP x Pairwise r social pair	12	-196.7	419.121	7.20301	0.000378499	393.401
646	-1.14314	0.266861	N.A.	N.A.	N.A.	N.A.	N.A.	-0.146918	N.A.	N.A.	N.A.	5	-183.016	376.217	3.89776	0.0185376	366.032	0.779791	N.A.	0.0901231	N.A.	N.A.	N.A.	-0.000979185	N.A.	N.A.	N.A.	N.A.	6	-14.8842	42.9036	3.30567	0.0204137	29.7685	EPP, Pairwise r social pair --- EPO reared in low quality year, Number of helpers	11	-197.9	419.121	7.20342	0.000378421	395.8
647	-1.14314	0.266861	N.A.	N.A.	N.A.	N.A.	N.A.	-0.146918	N.A.	N.A.	N.A.	5	-183.016	376.217	3.89776	0.0185376	366.032	0.779765	N.A.	0.0902459	N.A.	5.76969e-05	N.A.	N.A.	N.A.	N.A.	N.A.	N.A.	6	-14.8847	42.9045	3.30654	0.0204048	29.7694	EPP, Pairwise r social pair --- EPO reared in low quality year, WPO sired by relatives	11	-197.901	419.122	7.2043	0.000378256	395.801
648	-1.07874	N.A.	N.A.	N.A.	-1.50372	0.0778566	0.0165499	N.A.	N.A.	N.A.	N.A.	6	-181.912	376.084	3.76454	0.0198144	363.823	0.803568	0.0676846	N.A.	N.A.	N.A.	N.A.	N.A.	-0.0348602	N.A.	N.A.	N.A.	6	-14.9582	43.0515	3.4535	0.0189592	29.9163	WPO sired by relatives, Number of helpers, Year quality --- EPP, Pairwise r social pair	12	-196.87	419.136	7.21804	0.000375665	393.74
649	-1.07874	N.A.	N.A.	N.A.	-1.50372	0.0778566	0.0165499	N.A.	N.A.	N.A.	N.A.	6	-181.912	376.084	3.76454	0.0198144	363.823	0.800252	N.A.	N.A.	N.A.	N.A.	N.A.	0.00212817	-0.0355918	N.A.	N.A.	N.A.	6	-14.9592	43.0535	3.45557	0.0189396	29.9184	WPO sired by relatives, Number of helpers, Year quality --- Pairwise r social pair, Number of helpers	12	-196.871	419.138	7.22011	0.000375277	393.742
650	-1.07874	N.A.	N.A.	N.A.	-1.50372	0.0778566	0.0165499	N.A.	N.A.	N.A.	N.A.	6	-181.912	376.084	3.76454	0.0198144	363.823	0.800927	N.A.	N.A.	-0.00689223	N.A.	N.A.	N.A.	-0.0352585	N.A.	N.A.	N.A.	6	-14.9594	43.0538	3.45589	0.0189366	29.9187	WPO sired by relatives, Number of helpers, Year quality --- EPO reared in abscence of helpers, Pairwise r social pair	12	-196.871	419.138	7.22043	0.000375216	393.742
651	-1.07569	N.A.	N.A.	-0.0309519	-1.51105	0.0774591	N.A.	N.A.	N.A.	N.A.	N.A.	6	-181.917	376.096	3.776	0.0197012	363.835	0.803568	0.0676846	N.A.	N.A.	N.A.	N.A.	N.A.	-0.0348602	N.A.	N.A.	N.A.	6	-14.9582	43.0515	3.4535	0.0189592	29.9163	WPO sired by relatives, EPO reared in abscence of helpers, Year quality --- EPP, Pairwise r social pair	12	-196.876	419.147	7.2295	0.000373519	393.751
652	-1.07569	N.A.	N.A.	-0.0309519	-1.51105	0.0774591	N.A.	N.A.	N.A.	N.A.	N.A.	6	-181.917	376.096	3.776	0.0197012	363.835	0.800252	N.A.	N.A.	N.A.	N.A.	N.A.	0.00212817	-0.0355918	N.A.	N.A.	N.A.	6	-14.9592	43.0535	3.45557	0.0189396	29.9184	WPO sired by relatives, EPO reared in abscence of helpers, Year quality --- Pairwise r social pair, Number of helpers	12	-196.877	419.149	7.23157	0.000373133	393.753
653	-1.07569	N.A.	N.A.	-0.0309519	-1.51105	0.0774591	N.A.	N.A.	N.A.	N.A.	N.A.	6	-181.917	376.096	3.776	0.0197012	363.835	0.800927	N.A.	N.A.	-0.00689223	N.A.	N.A.	N.A.	-0.0352585	N.A.	N.A.	N.A.	6	-14.9594	43.0538	3.45589	0.0189366	29.9187	WPO sired by relatives, EPO reared in abscence of helpers, Year quality --- EPO reared in abscence of helpers, Pairwise r social pair	12	-196.877	419.15	7.23189	0.000373073	393.754
654	-1.00418	N.A.	-0.297486	N.A.	-1.56534	N.A.	N.A.	N.A.	N.A.	N.A.	N.A.	5	-181.61	373.406	1.08645	0.0755999	363.22	0.798847	0.0672417	N.A.	N.A.	N.A.	-0.0394306	N.A.	-0.0364792	0.0661865	N.A.	N.A.	8	-13.8797	45.7594	6.16143	0.00489554	27.7594	EPO reared in low quality year, WPO sired by relatives --- EPP, Pairwise r social pair, Year quality, EPP x Year quality	13	-195.49	419.166	7.24788	0.000370103	390.98
655	-1.00418	N.A.	-0.297486	N.A.	-1.56534	N.A.	N.A.	N.A.	N.A.	N.A.	N.A.	5	-181.61	373.406	1.08645	0.0755999	363.22	0.797053	0.0678761	N.A.	N.A.	N.A.	-0.048269	-0.00399832	-0.0365487	N.A.	N.A.	N.A.	8	-13.8936	45.7871	6.18916	0.00482813	27.7871	EPO reared in low quality year, WPO sired by relatives --- EPP, Pairwise r social pair, Number of helpers, Year quality	13	-195.504	419.193	7.27561	0.000365006	391.007
656	-1.10601	0.265196	N.A.	N.A.	N.A.	N.A.	0.0232746	N.A.	N.A.	N.A.	N.A.	5	-183.604	377.394	5.07431	0.0102936	367.208	0.810693	0.0671868	N.A.	N.A.	N.A.	N.A.	N.A.	N.A.	N.A.	N.A.	N.A.	5	-15.504	41.808	2.21005	0.0353046	31.008	EPP, Number of helpers --- EPP	10	-199.108	419.202	7.28436	0.000363412	398.216
657	-1.14	0.268663	N.A.	N.A.	N.A.	N.A.	0.0217175	-0.14661	N.A.	N.A.	N.A.	6	-183.002	378.264	5.94429	0.00666275	366.003	0.800216	N.A.	N.A.	N.A.	N.A.	-0.0475565	N.A.	-0.03666	N.A.	N.A.	N.A.	6	-13.9022	40.9396	1.34167	0.0545003	27.8045	EPP, Pairwise r social pair, Number of helpers --- Pairwise r social pair, Year quality	12	-196.904	419.204	7.28596	0.000363122	393.808
658	-1.15207	0.273189	N.A.	N.A.	N.A.	N.A.	N.A.	-0.181026	N.A.	N.A.	0.306372	6	-183.004	378.269	5.94948	0.00664548	366.008	0.800216	N.A.	N.A.	N.A.	N.A.	-0.0475565	N.A.	-0.03666	N.A.	N.A.	N.A.	6	-13.9022	40.9396	1.34167	0.0545003	27.8045	EPP, Pairwise r social pair, EPP x Pairwise r social pair --- Pairwise r social pair, Year quality	12	-196.906	419.209	7.29115	0.000362181	393.813
659	-1.06087	N.A.	-0.238411	N.A.	N.A.	N.A.	N.A.	N.A.	N.A.	N.A.	N.A.	4	-183.306	374.736	2.4163	0.038882	366.613	0.801034	N.A.	N.A.	N.A.	-0.0770945	-0.0486159	-0.00992036	N.A.	N.A.	N.A.	N.A.	7	-14.4699	44.474	4.87604	0.00930934	28.9398	EPO reared in low quality year --- WPO sired by relatives, Number of helpers, Year quality	11	-197.776	419.21	7.29234	0.000361966	395.552
660	-1.07756	N.A.	N.A.	N.A.	-1.48739	N.A.	N.A.	N.A.	N.A.	N.A.	N.A.	4	-182.098	372.32	0	0.130149	364.196	0.801535	0.0676726	N.A.	N.A.	N.A.	-0.0499232	-0.0191765	N.A.	N.A.	0.0680585	N.A.	8	-14.4525	46.9049	7.30695	0.00276092	28.9049	WPO sired by relatives --- EPP, Number of helpers, Year quality, EPP x Number of helpers	12	-196.551	419.225	7.30695	0.000359331	393.101
661	-1.12011	N.A.	N.A.	N.A.	N.A.	0.0667448	N.A.	N.A.	N.A.	N.A.	N.A.	4	-183.488	375.099	2.77973	0.0324212	366.976	0.810347	0.0680535	N.A.	N.A.	N.A.	N.A.	-0.00152772	N.A.	N.A.	N.A.	N.A.	6	-15.503	44.1411	4.54313	0.0109954	31.006	Year quality --- EPP, Number of helpers	10	-198.991	419.241	7.32287	0.000356482	397.982
662	-1.06087	N.A.	-0.238411	N.A.	N.A.	N.A.	N.A.	N.A.	N.A.	N.A.	N.A.	4	-183.306	374.736	2.4163	0.038882	366.613	0.806928	0.066708	N.A.	N.A.	N.A.	-0.034414	N.A.	N.A.	0.0664904	N.A.	N.A.	7	-14.4873	44.5089	4.91094	0.00914832	28.9747	EPO reared in low quality year --- EPP, Year quality, EPP x Year quality	11	-197.794	419.245	7.32724	0.000355705	395.587
663	-1.12443	N.A.	N.A.	N.A.	N.A.	N.A.	0.0230973	-0.144703	N.A.	N.A.	N.A.	5	-183.006	376.198	3.8779	0.0187226	366.012	0.803568	0.0676846	N.A.	N.A.	N.A.	N.A.	N.A.	-0.0348602	N.A.	N.A.	N.A.	6	-14.9582	43.0515	3.4535	0.0189592	29.9163	Pairwise r social pair, Number of helpers --- EPP, Pairwise r social pair	11	-197.964	419.249	7.33139	0.000354966	395.928
664	-1.12443	N.A.	N.A.	N.A.	N.A.	N.A.	0.0230973	-0.144703	N.A.	N.A.	N.A.	5	-183.006	376.198	3.8779	0.0187226	366.012	0.800252	N.A.	N.A.	N.A.	N.A.	N.A.	0.00212817	-0.0355918	N.A.	N.A.	N.A.	6	-14.9592	43.0535	3.45557	0.0189396	29.9184	Pairwise r social pair, Number of helpers --- Pairwise r social pair, Number of helpers	11	-197.965	419.251	7.33346	0.000354599	395.93
665	-1.12443	N.A.	N.A.	N.A.	N.A.	N.A.	0.0230973	-0.144703	N.A.	N.A.	N.A.	5	-183.006	376.198	3.8779	0.0187226	366.012	0.800927	N.A.	N.A.	-0.00689223	N.A.	N.A.	N.A.	-0.0352585	N.A.	N.A.	N.A.	6	-14.9594	43.0538	3.45589	0.0189366	29.9187	Pairwise r social pair, Number of helpers --- EPO reared in abscence of helpers, Pairwise r social pair	11	-197.965	419.251	7.33378	0.000354542	395.931
666	-1.10601	0.265196	N.A.	N.A.	N.A.	N.A.	0.0232746	N.A.	N.A.	N.A.	N.A.	5	-183.604	377.394	5.07431	0.0102936	367.208	0.80007	N.A.	N.A.	N.A.	N.A.	N.A.	-0.00295194	N.A.	N.A.	N.A.	N.A.	5	-15.5319	41.8638	2.2658	0.0343342	31.0638	EPP, Number of helpers --- Number of helpers	10	-199.136	419.258	7.34011	0.000353423	398.272
667	-1.10601	0.265196	N.A.	N.A.	N.A.	N.A.	0.0232746	N.A.	N.A.	N.A.	N.A.	5	-183.604	377.394	5.07431	0.0102936	367.208	0.800949	N.A.	N.A.	-0.00876946	N.A.	N.A.	N.A.	N.A.	N.A.	N.A.	N.A.	5	-15.5328	41.8656	2.26767	0.034302	31.0656	EPP, Number of helpers --- EPO reared in abscence of helpers	10	-199.137	419.26	7.34198	0.000353091	398.274
668	-1.10601	0.265196	N.A.	N.A.	N.A.	N.A.	0.0232746	N.A.	N.A.	N.A.	N.A.	5	-183.604	377.394	5.07431	0.0102936	367.208	0.800341	N.A.	N.A.	N.A.	-0.0205191	N.A.	N.A.	N.A.	N.A.	N.A.	N.A.	5	-15.5334	41.8668	2.26885	0.0342818	31.0668	EPP, Number of helpers --- WPO sired by relatives	10	-199.138	419.261	7.34316	0.000352884	398.275
669	-1.13035	N.A.	N.A.	0.0612443	N.A.	N.A.	N.A.	-0.146156	N.A.	N.A.	N.A.	5	-183.012	376.21	3.89074	0.0186027	366.025	0.803568	0.0676846	N.A.	N.A.	N.A.	N.A.	N.A.	-0.0348602	N.A.	N.A.	N.A.	6	-14.9582	43.0515	3.4535	0.0189592	29.9163	EPO reared in abscence of helpers, Pairwise r social pair --- EPP, Pairwise r social pair	11	-197.97	419.262	7.34424	0.000352693	395.941
670	-1.13035	N.A.	N.A.	0.0612443	N.A.	N.A.	N.A.	-0.146156	N.A.	N.A.	N.A.	5	-183.012	376.21	3.89074	0.0186027	366.025	0.800252	N.A.	N.A.	N.A.	N.A.	N.A.	0.00212817	-0.0355918	N.A.	N.A.	N.A.	6	-14.9592	43.0535	3.45557	0.0189396	29.9184	EPO reared in abscence of helpers, Pairwise r social pair --- Pairwise r social pair, Number of helpers	11	-197.972	419.264	7.34631	0.000352328	395.943
671	-1.13035	N.A.	N.A.	0.0612443	N.A.	N.A.	N.A.	-0.146156	N.A.	N.A.	N.A.	5	-183.012	376.21	3.89074	0.0186027	366.025	0.800927	N.A.	N.A.	-0.00689223	N.A.	N.A.	N.A.	-0.0352585	N.A.	N.A.	N.A.	6	-14.9594	43.0538	3.45589	0.0189366	29.9187	EPO reared in abscence of helpers, Pairwise r social pair --- EPO reared in abscence of helpers, Pairwise r social pair	11	-197.972	419.264	7.34663	0.000352272	395.943
672	-1.12027	N.A.	N.A.	N.A.	N.A.	0.0679776	0.0254278	N.A.	N.A.	N.A.	N.A.	5	-183.468	377.122	4.80259	0.0117916	366.937	0.800063	N.A.	N.A.	N.A.	N.A.	-0.047566	-0.00863228	N.A.	N.A.	N.A.	N.A.	6	-14.5037	42.1426	2.54467	0.0298656	29.0075	Number of helpers, Year quality --- Number of helpers, Year quality	11	-197.972	419.265	7.34725	0.000352163	395.944
673	-1.07756	N.A.	N.A.	N.A.	-1.48739	N.A.	N.A.	N.A.	N.A.	N.A.	N.A.	4	-182.098	372.32	0	0.130149	364.196	0.805368	0.0680003	N.A.	N.A.	N.A.	-0.0372039	-0.00582494	N.A.	0.0694701	N.A.	N.A.	8	-14.4735	46.9469	7.34896	0.00270353	28.9469	WPO sired by relatives --- EPP, Number of helpers, Year quality, EPP x Year quality	12	-196.572	419.267	7.34896	0.000351861	393.143
674	-1.14314	0.266861	N.A.	N.A.	N.A.	N.A.	N.A.	-0.146918	N.A.	N.A.	N.A.	5	-183.016	376.217	3.89776	0.0185376	366.032	0.803568	0.0676846	N.A.	N.A.	N.A.	N.A.	N.A.	-0.0348602	N.A.	N.A.	N.A.	6	-14.9582	43.0515	3.4535	0.0189592	29.9163	EPP, Pairwise r social pair --- EPP, Pairwise r social pair	11	-197.974	419.269	7.35125	0.000351459	395.948
675	-1.06087	N.A.	-0.238411	N.A.	N.A.	N.A.	N.A.	N.A.	N.A.	N.A.	N.A.	4	-183.306	374.736	2.4163	0.038882	366.613	0.803869	0.0676055	N.A.	N.A.	N.A.	-0.0472339	-0.00807682	N.A.	N.A.	N.A.	N.A.	7	-14.4997	44.5337	4.93571	0.00903572	28.9994	EPO reared in low quality year --- EPP, Number of helpers, Year quality	11	-197.806	419.27	7.352	0.000351327	395.612
676	-1.14314	0.266861	N.A.	N.A.	N.A.	N.A.	N.A.	-0.146918	N.A.	N.A.	N.A.	5	-183.016	376.217	3.89776	0.0185376	366.032	0.800252	N.A.	N.A.	N.A.	N.A.	N.A.	0.00212817	-0.0355918	N.A.	N.A.	N.A.	6	-14.9592	43.0535	3.45557	0.0189396	29.9184	EPP, Pairwise r social pair --- Pairwise r social pair, Number of helpers	11	-197.975	419.271	7.35332	0.000351095	395.95
677	-1.14314	0.266861	N.A.	N.A.	N.A.	N.A.	N.A.	-0.146918	N.A.	N.A.	N.A.	5	-183.016	376.217	3.89776	0.0185376	366.032	0.800927	N.A.	N.A.	-0.00689223	N.A.	N.A.	N.A.	-0.0352585	N.A.	N.A.	N.A.	6	-14.9594	43.0538	3.45589	0.0189366	29.9187	EPP, Pairwise r social pair --- EPO reared in abscence of helpers, Pairwise r social pair	11	-197.975	419.271	7.35364	0.000351039	395.95
678	-1.12027	N.A.	N.A.	N.A.	N.A.	0.0679776	0.0254278	N.A.	N.A.	N.A.	N.A.	5	-183.468	377.122	4.80259	0.0117916	366.937	0.800894	N.A.	N.A.	N.A.	-0.0640278	-0.0472558	N.A.	N.A.	N.A.	N.A.	N.A.	6	-14.5141	42.1633	2.56534	0.0295585	29.0282	Number of helpers, Year quality --- WPO sired by relatives, Year quality	11	-197.982	419.286	7.36792	0.000348541	395.965
679	-1.12011	N.A.	N.A.	N.A.	N.A.	0.0667448	N.A.	N.A.	N.A.	N.A.	N.A.	4	-183.488	375.099	2.77973	0.0324212	366.976	0.800378	N.A.	N.A.	N.A.	-0.0244702	N.A.	-0.00332117	N.A.	N.A.	N.A.	N.A.	6	-15.5285	44.1921	4.59418	0.0107183	31.057	Year quality --- WPO sired by relatives, Number of helpers	10	-199.016	419.292	7.37392	0.000347499	398.033
680	-1.07858	N.A.	N.A.	N.A.	-1.50745	0.0771539	N.A.	N.A.	N.A.	N.A.	N.A.	5	-181.92	374.026	1.70606	0.0554594	363.84	0.78157	N.A.	0.0915585	-0.0212216	-0.00174723	N.A.	N.A.	N.A.	N.A.	N.A.	N.A.	7	-14.8673	45.2688	5.67084	0.00625651	29.7345	WPO sired by relatives, Year quality --- EPO reared in low quality year, WPO sired by relatives, EPO reared in abscence of helpers	12	-196.787	419.295	7.37689	0.000346982	393.575
681	-1.12011	N.A.	N.A.	N.A.	N.A.	0.0667448	N.A.	N.A.	N.A.	N.A.	N.A.	4	-183.488	375.099	2.77973	0.0324212	366.976	0.801251	N.A.	N.A.	-0.00908457	-0.0214287	N.A.	N.A.	N.A.	N.A.	N.A.	N.A.	6	-15.5302	44.1955	4.59755	0.0107002	31.0604	Year quality --- WPO sired by relatives, EPO reared in abscence of helpers	10	-199.018	419.295	7.37728	0.000346915	398.036
682	-1.06087	N.A.	-0.238411	N.A.	N.A.	N.A.	N.A.	N.A.	N.A.	N.A.	N.A.	4	-183.306	374.736	2.4163	0.038882	366.613	0.800474	N.A.	N.A.	0.00420692	-0.0637064	-0.0473649	N.A.	N.A.	N.A.	N.A.	N.A.	7	-14.5134	44.561	4.96305	0.00891305	29.0268	EPO reared in low quality year --- WPO sired by relatives, EPO reared in abscence of helpers, Year quality	11	-197.82	419.297	7.37934	0.000346557	395.639
683	-1.10812	0.263626	N.A.	N.A.	N.A.	0.067003	N.A.	N.A.	N.A.	N.A.	N.A.	5	-183.485	377.156	4.83664	0.0115925	366.971	0.800063	N.A.	N.A.	N.A.	N.A.	-0.047566	-0.00863228	N.A.	N.A.	N.A.	N.A.	6	-14.5037	42.1426	2.54467	0.0298656	29.0075	EPP, Year quality --- Number of helpers, Year quality	11	-197.989	419.299	7.38131	0.000346217	395.978
684	-1.12177	N.A.	N.A.	0.0170402	N.A.	0.0666224	N.A.	N.A.	N.A.	N.A.	N.A.	5	-183.487	377.16	4.84047	0.0115703	366.974	0.800063	N.A.	N.A.	N.A.	N.A.	-0.047566	-0.00863228	N.A.	N.A.	N.A.	N.A.	6	-14.5037	42.1426	2.54467	0.0298656	29.0075	EPO reared in abscence of helpers, Year quality --- Number of helpers, Year quality	11	-197.991	419.303	7.38514	0.000345555	395.982
685	-1.1191	N.A.	N.A.	N.A.	N.A.	N.A.	0.0220984	N.A.	N.A.	N.A.	N.A.	4	-183.607	375.338	3.01837	0.0287746	367.215	0.780557	N.A.	0.0961422	-0.0197319	N.A.	N.A.	N.A.	-0.0373667	N.A.	N.A.	N.A.	7	-14.217	43.9682	4.37029	0.0119879	28.434	Number of helpers --- EPO reared in low quality year, EPO reared in abscence of helpers, Pairwise r social pair	11	-197.824	419.306	7.38866	0.000344947	395.649
686	-1.12537	N.A.	N.A.	N.A.	N.A.	0.0643319	N.A.	-0.143522	N.A.	N.A.	N.A.	5	-182.898	375.982	3.66257	0.0208508	365.796	0.800209	N.A.	N.A.	N.A.	N.A.	-0.0479838	-0.00359464	-0.0361766	N.A.	N.A.	N.A.	7	-13.8963	43.3269	3.72892	0.0165201	27.7926	Pairwise r social pair, Year quality --- Pairwise r social pair, Number of helpers, Year quality	12	-196.795	419.309	7.39149	0.000344459	393.589
687	-1.12027	N.A.	N.A.	N.A.	N.A.	0.0679776	0.0254278	N.A.	N.A.	N.A.	N.A.	5	-183.468	377.122	4.80259	0.0117916	366.937	0.805763	0.0666233	N.A.	N.A.	N.A.	-0.0461177	N.A.	N.A.	N.A.	N.A.	N.A.	6	-14.5287	42.1925	2.5945	0.0291306	29.0573	Number of helpers, Year quality --- EPP, Year quality	11	-197.997	419.315	7.39709	0.000343496	395.994
688	-1.12537	N.A.	N.A.	N.A.	N.A.	0.0643319	N.A.	-0.143522	N.A.	N.A.	N.A.	5	-182.898	375.982	3.66257	0.0208508	365.796	0.79947	N.A.	N.A.	0.00753755	N.A.	-0.0477649	N.A.	-0.0367129	N.A.	N.A.	N.A.	7	-13.9	43.3342	3.7362	0.0164601	27.7999	Pairwise r social pair, Year quality --- EPO reared in abscence of helpers, Pairwise r social pair, Year quality	12	-196.798	419.316	7.39877	0.000343207	393.596
689	-1.1191	N.A.	N.A.	N.A.	N.A.	N.A.	0.0220984	N.A.	N.A.	N.A.	N.A.	4	-183.607	375.338	3.01837	0.0287746	367.215	0.778756	N.A.	0.0955979	N.A.	N.A.	N.A.	0.00464674	-0.038121	N.A.	N.A.	N.A.	7	-14.2225	43.9792	4.38126	0.0119223	28.445	Number of helpers --- EPO reared in low quality year, Pairwise r social pair, Number of helpers	11	-197.83	419.317	7.39963	0.00034306	395.66
690	-1.12537	N.A.	N.A.	N.A.	N.A.	0.0643319	N.A.	-0.143522	N.A.	N.A.	N.A.	5	-182.898	375.982	3.66257	0.0208508	365.796	0.797885	0.0670947	N.A.	N.A.	N.A.	-0.0477324	N.A.	-0.0369755	N.A.	N.A.	N.A.	7	-13.9007	43.3356	3.73769	0.0164479	27.8014	Pairwise r social pair, Year quality --- EPP, Pairwise r social pair, Year quality	12	-196.799	419.318	7.40026	0.000342952	393.598
691	-1.10812	0.263626	N.A.	N.A.	N.A.	0.067003	N.A.	N.A.	N.A.	N.A.	N.A.	5	-183.485	377.156	4.83664	0.0115925	366.971	0.800894	N.A.	N.A.	N.A.	-0.0640278	-0.0472558	N.A.	N.A.	N.A.	N.A.	N.A.	6	-14.5141	42.1633	2.56534	0.0295585	29.0282	EPP, Year quality --- WPO sired by relatives, Year quality	11	-197.999	419.32	7.40198	0.000342657	395.999
692	-1.07836	N.A.	-0.227719	0.0983817	N.A.	N.A.	N.A.	-0.141522	N.A.	N.A.	N.A.	6	-182.73	377.721	5.40117	0.00874162	365.46	0.778902	N.A.	0.094912	N.A.	N.A.	N.A.	N.A.	-0.0374499	N.A.	N.A.	N.A.	6	-14.2323	41.5998	2.00182	0.0391785	28.4646	EPO reared in low quality year, EPO reared in abscence of helpers, Pairwise r social pair --- EPO reared in low quality year, Pairwise r social pair	12	-196.962	419.321	7.40299	0.000342483	393.925
693	-1.12177	N.A.	N.A.	0.0170402	N.A.	0.0666224	N.A.	N.A.	N.A.	N.A.	N.A.	5	-183.487	377.16	4.84047	0.0115703	366.974	0.800894	N.A.	N.A.	N.A.	-0.0640278	-0.0472558	N.A.	N.A.	N.A.	N.A.	N.A.	6	-14.5141	42.1633	2.56534	0.0295585	29.0282	EPO reared in abscence of helpers, Year quality --- WPO sired by relatives, Year quality	11	-198.001	419.323	7.40581	0.000342001	396.003
694	-1.07858	N.A.	N.A.	N.A.	-1.50745	0.0771539	N.A.	N.A.	N.A.	N.A.	N.A.	5	-181.92	374.026	1.70606	0.0554594	363.84	0.77981	N.A.	0.0901016	N.A.	-0.00116349	N.A.	-0.000997303	N.A.	N.A.	N.A.	N.A.	7	-14.8842	45.3027	5.70476	0.00615127	29.7685	WPO sired by relatives, Year quality --- EPO reared in low quality year, WPO sired by relatives, Number of helpers	12	-196.804	419.328	7.41082	0.000341146	393.608
695	-1.12027	N.A.	N.A.	N.A.	N.A.	0.0679776	0.0254278	N.A.	N.A.	N.A.	N.A.	5	-183.468	377.122	4.80259	0.0117916	366.937	0.799599	N.A.	N.A.	0.00492421	N.A.	-0.0466465	N.A.	N.A.	N.A.	N.A.	N.A.	6	-14.537	42.2091	2.61115	0.0288892	29.074	Number of helpers, Year quality --- EPO reared in abscence of helpers, Year quality	11	-198.005	419.331	7.41373	0.000340649	396.01
696	-1.10931	0.263417	N.A.	N.A.	N.A.	N.A.	N.A.	N.A.	N.A.	N.A.	N.A.	4	-183.621	375.365	3.04483	0.0283964	367.241	0.780557	N.A.	0.0961422	-0.0197319	N.A.	N.A.	N.A.	-0.0373667	N.A.	N.A.	N.A.	7	-14.217	43.9682	4.37029	0.0119879	28.434	EPP --- EPO reared in low quality year, EPO reared in abscence of helpers, Pairwise r social pair	11	-197.838	419.333	7.41512	0.000340412	395.675
697	-1.12119	N.A.	N.A.	0.0225741	N.A.	N.A.	N.A.	N.A.	N.A.	N.A.	N.A.	4	-183.621	375.365	3.0456	0.0283855	367.242	0.780557	N.A.	0.0961422	-0.0197319	N.A.	N.A.	N.A.	-0.0373667	N.A.	N.A.	N.A.	7	-14.217	43.9682	4.37029	0.0119879	28.434	EPO reared in abscence of helpers --- EPO reared in low quality year, EPO reared in abscence of helpers, Pairwise r social pair	11	-197.838	419.334	7.41589	0.000340282	395.676
698	-1.07042	N.A.	-0.220899	N.A.	N.A.	N.A.	0.0244251	-0.139229	N.A.	N.A.	N.A.	6	-182.737	377.735	5.41506	0.00868111	365.474	0.778902	N.A.	0.094912	N.A.	N.A.	N.A.	N.A.	-0.0374499	N.A.	N.A.	N.A.	6	-14.2323	41.5998	2.00182	0.0391785	28.4646	EPO reared in low quality year, Pairwise r social pair, Number of helpers --- EPO reared in low quality year, Pairwise r social pair	12	-196.969	419.335	7.41688	0.000340113	393.939
699	-1.07858	N.A.	N.A.	N.A.	-1.50745	0.0771539	N.A.	N.A.	N.A.	N.A.	N.A.	5	-181.92	374.026	1.70606	0.0554594	363.84	0.80744	0.0680206	N.A.	N.A.	N.A.	-0.0453202	N.A.	0.00714568	N.A.	N.A.	0.0798167	8	-13.6559	45.3118	5.7138	0.00612354	27.3118	WPO sired by relatives, Year quality --- EPP, Pairwise r social pair, Year quality, EPP x Pairwise r social pair	13	-195.576	419.338	7.41986	0.000339608	391.152
700	-1.10931	0.263417	N.A.	N.A.	N.A.	N.A.	N.A.	N.A.	N.A.	N.A.	N.A.	4	-183.621	375.365	3.04483	0.0283964	367.241	0.778756	N.A.	0.0955979	N.A.	N.A.	N.A.	0.00464674	-0.038121	N.A.	N.A.	N.A.	7	-14.2225	43.9792	4.38126	0.0119223	28.445	EPP --- EPO reared in low quality year, Pairwise r social pair, Number of helpers	11	-197.843	419.344	7.42609	0.000338551	395.686
701	-1.12119	N.A.	N.A.	0.0225741	N.A.	N.A.	N.A.	N.A.	N.A.	N.A.	N.A.	4	-183.621	375.365	3.0456	0.0283855	367.242	0.778756	N.A.	0.0955979	N.A.	N.A.	N.A.	0.00464674	-0.038121	N.A.	N.A.	N.A.	7	-14.2225	43.9792	4.38126	0.0119223	28.445	EPO reared in abscence of helpers --- EPO reared in low quality year, Pairwise r social pair, Number of helpers	11	-197.843	419.345	7.42686	0.000338421	395.687
702	-1.14429	0.267667	N.A.	N.A.	N.A.	-0.0359789	N.A.	-0.145384	0.265158	N.A.	N.A.	7	-182.7	379.75	7.43002	0.00316981	365.401	0.800082	N.A.	N.A.	N.A.	N.A.	N.A.	N.A.	N.A.	N.A.	N.A.	N.A.	4	-15.5358	39.598	0	0.106595	31.0716	EPP, Pairwise r social pair, Year quality, EPP x Year quality --- Null	11	-198.236	419.348	7.43002	0.000337887	396.472
703	-1.10812	0.263626	N.A.	N.A.	N.A.	0.067003	N.A.	N.A.	N.A.	N.A.	N.A.	5	-183.485	377.156	4.83664	0.0115925	366.971	0.805763	0.0666233	N.A.	N.A.	N.A.	-0.0461177	N.A.	N.A.	N.A.	N.A.	N.A.	6	-14.5287	42.1925	2.5945	0.0291306	29.0573	EPP, Year quality --- EPP, Year quality	11	-198.014	419.349	7.43114	0.000337697	396.028
704	-1.12177	N.A.	N.A.	0.0170402	N.A.	0.0666224	N.A.	N.A.	N.A.	N.A.	N.A.	5	-183.487	377.16	4.84047	0.0115703	366.974	0.805763	0.0666233	N.A.	N.A.	N.A.	-0.0461177	N.A.	N.A.	N.A.	N.A.	N.A.	6	-14.5287	42.1925	2.5945	0.0291306	29.0573	EPO reared in abscence of helpers, Year quality --- EPP, Year quality	11	-198.016	419.353	7.43497	0.000337051	396.032
705	-1.10812	0.263626	N.A.	N.A.	N.A.	0.067003	N.A.	N.A.	N.A.	N.A.	N.A.	5	-183.485	377.156	4.83664	0.0115925	366.971	0.799599	N.A.	N.A.	0.00492421	N.A.	-0.0466465	N.A.	N.A.	N.A.	N.A.	N.A.	6	-14.537	42.2091	2.61115	0.0288892	29.074	EPP, Year quality --- EPO reared in abscence of helpers, Year quality	11	-198.022	419.365	7.44779	0.000334898	396.045
706	-1.12177	N.A.	N.A.	0.0170402	N.A.	0.0666224	N.A.	N.A.	N.A.	N.A.	N.A.	5	-183.487	377.16	4.84047	0.0115703	366.974	0.799599	N.A.	N.A.	0.00492421	N.A.	-0.0466465	N.A.	N.A.	N.A.	N.A.	N.A.	6	-14.537	42.2091	2.61115	0.0288892	29.074	EPO reared in abscence of helpers, Year quality --- EPO reared in abscence of helpers, Year quality	11	-198.024	419.369	7.45162	0.000334257	396.048
707	-1.11077	0.264217	N.A.	N.A.	N.A.	-0.0337354	N.A.	N.A.	0.264668	N.A.	N.A.	6	-183.29	378.84	6.52061	0.00499468	366.579	0.779766	N.A.	0.090245	N.A.	N.A.	N.A.	N.A.	N.A.	N.A.	N.A.	N.A.	5	-14.8847	40.5694	0.971406	0.0655844	29.7694	EPP, Year quality, EPP x Year quality --- EPO reared in low quality year	11	-198.174	419.41	7.49202	0.000327573	396.349
708	-1.07874	N.A.	N.A.	N.A.	-1.50372	0.0778566	0.0165499	N.A.	N.A.	N.A.	N.A.	6	-181.912	376.084	3.76454	0.0198144	363.823	0.800209	N.A.	N.A.	N.A.	N.A.	-0.0479838	-0.00359464	-0.0361766	N.A.	N.A.	N.A.	7	-13.8963	43.3269	3.72892	0.0165201	27.7926	WPO sired by relatives, Number of helpers, Year quality --- Pairwise r social pair, Number of helpers, Year quality	13	-195.808	419.411	7.49346	0.000327336	391.616
709	-1.07874	N.A.	N.A.	N.A.	-1.50372	0.0778566	0.0165499	N.A.	N.A.	N.A.	N.A.	6	-181.912	376.084	3.76454	0.0198144	363.823	0.79947	N.A.	N.A.	0.00753755	N.A.	-0.0477649	N.A.	-0.0367129	N.A.	N.A.	N.A.	7	-13.9	43.3342	3.7362	0.0164601	27.7999	WPO sired by relatives, Number of helpers, Year quality --- EPO reared in abscence of helpers, Pairwise r social pair, Year quality	13	-195.812	419.418	7.50075	0.000326146	391.623
710	-1.07874	N.A.	N.A.	N.A.	-1.50372	0.0778566	0.0165499	N.A.	N.A.	N.A.	N.A.	6	-181.912	376.084	3.76454	0.0198144	363.823	0.797885	0.0670947	N.A.	N.A.	N.A.	-0.0477324	N.A.	-0.0369755	N.A.	N.A.	N.A.	7	-13.9007	43.3356	3.73769	0.0164479	27.8014	WPO sired by relatives, Number of helpers, Year quality --- EPP, Pairwise r social pair, Year quality	13	-195.812	419.42	7.50223	0.000325904	391.625
711	-1.07569	N.A.	N.A.	-0.0309519	-1.51105	0.0774591	N.A.	N.A.	N.A.	N.A.	N.A.	6	-181.917	376.096	3.776	0.0197012	363.835	0.800209	N.A.	N.A.	N.A.	N.A.	-0.0479838	-0.00359464	-0.0361766	N.A.	N.A.	N.A.	7	-13.8963	43.3269	3.72892	0.0165201	27.7926	WPO sired by relatives, EPO reared in abscence of helpers, Year quality --- Pairwise r social pair, Number of helpers, Year quality	13	-195.814	419.423	7.50492	0.000325466	391.627
712	-1.07569	N.A.	N.A.	-0.0309519	-1.51105	0.0774591	N.A.	N.A.	N.A.	N.A.	N.A.	6	-181.917	376.096	3.776	0.0197012	363.835	0.79947	N.A.	N.A.	0.00753755	N.A.	-0.0477649	N.A.	-0.0367129	N.A.	N.A.	N.A.	7	-13.9	43.3342	3.7362	0.0164601	27.7999	WPO sired by relatives, EPO reared in abscence of helpers, Year quality --- EPO reared in abscence of helpers, Pairwise r social pair, Year quality	13	-195.817	419.43	7.51221	0.000324283	391.635
713	-1.07569	N.A.	N.A.	-0.0309519	-1.51105	0.0774591	N.A.	N.A.	N.A.	N.A.	N.A.	6	-181.917	376.096	3.776	0.0197012	363.835	0.797885	0.0670947	N.A.	N.A.	N.A.	-0.0477324	N.A.	-0.0369755	N.A.	N.A.	N.A.	7	-13.9007	43.3356	3.73769	0.0164479	27.8014	WPO sired by relatives, EPO reared in abscence of helpers, Year quality --- EPP, Pairwise r social pair, Year quality	13	-195.818	419.431	7.51369	0.000324042	391.636
714	-1.12431	N.A.	N.A.	N.A.	N.A.	N.A.	N.A.	-0.144605	N.A.	N.A.	N.A.	4	-183.022	374.168	1.84836	0.0516504	366.045	0.78157	N.A.	0.0915585	-0.0212216	-0.00174723	N.A.	N.A.	N.A.	N.A.	N.A.	N.A.	7	-14.8673	45.2688	5.67084	0.00625651	29.7345	Pairwise r social pair --- EPO reared in low quality year, WPO sired by relatives, EPO reared in abscence of helpers	11	-197.89	419.437	7.5192	0.000323151	395.779
715	-1.00412	N.A.	-0.297702	N.A.	-1.56186	N.A.	0.0143947	N.A.	N.A.	N.A.	N.A.	6	-181.604	375.469	3.14901	0.0269551	363.208	0.780557	N.A.	0.0961422	-0.0197319	N.A.	N.A.	N.A.	-0.0373667	N.A.	N.A.	N.A.	7	-14.217	43.9682	4.37029	0.0119879	28.434	EPO reared in low quality year, WPO sired by relatives, Number of helpers --- EPO reared in low quality year, EPO reared in abscence of helpers, Pairwise r social pair	13	-195.821	419.437	7.5193	0.000323135	391.642
716	-1.00587	N.A.	-0.298998	0.0214577	-1.56338	N.A.	N.A.	N.A.	N.A.	N.A.	N.A.	6	-181.609	375.479	3.15913	0.0268191	363.218	0.780557	N.A.	0.0961422	-0.0197319	N.A.	N.A.	N.A.	-0.0373667	N.A.	N.A.	N.A.	7	-14.217	43.9682	4.37029	0.0119879	28.434	EPO reared in low quality year, WPO sired by relatives, EPO reared in abscence of helpers --- EPO reared in low quality year, EPO reared in abscence of helpers, Pairwise r social pair	13	-195.826	419.447	7.52942	0.000321504	391.652
717	-1.00412	N.A.	-0.297702	N.A.	-1.56186	N.A.	0.0143947	N.A.	N.A.	N.A.	N.A.	6	-181.604	375.469	3.14901	0.0269551	363.208	0.778756	N.A.	0.0955979	N.A.	N.A.	N.A.	0.00464674	-0.038121	N.A.	N.A.	N.A.	7	-14.2225	43.9792	4.38126	0.0119223	28.445	EPO reared in low quality year, WPO sired by relatives, Number of helpers --- EPO reared in low quality year, Pairwise r social pair, Number of helpers	13	-195.826	419.448	7.53027	0.000321367	391.653
718	-1.00587	N.A.	-0.298998	0.0214577	-1.56338	N.A.	N.A.	N.A.	N.A.	N.A.	N.A.	6	-181.609	375.479	3.15913	0.0268191	363.218	0.778756	N.A.	0.0955979	N.A.	N.A.	N.A.	0.00464674	-0.038121	N.A.	N.A.	N.A.	7	-14.2225	43.9792	4.38126	0.0119223	28.445	EPO reared in low quality year, WPO sired by relatives, EPO reared in abscence of helpers --- EPO reared in low quality year, Pairwise r social pair, Number of helpers	13	-195.831	419.458	7.54039	0.000319746	391.663
719	-1.07858	N.A.	N.A.	N.A.	-1.50745	0.0771539	N.A.	N.A.	N.A.	N.A.	N.A.	5	-181.92	374.026	1.70606	0.0554594	363.84	0.804085	0.0683416	N.A.	N.A.	N.A.	N.A.	0.00258989	-0.0351535	N.A.	N.A.	N.A.	7	-14.9552	45.4446	5.84669	0.0057299	29.9104	WPO sired by relatives, Year quality --- EPP, Pairwise r social pair, Number of helpers	12	-196.875	419.47	7.55274	0.000317776	393.75
720	-1.12431	N.A.	N.A.	N.A.	N.A.	N.A.	N.A.	-0.144605	N.A.	N.A.	N.A.	4	-183.022	374.168	1.84836	0.0516504	366.045	0.77981	N.A.	0.0901016	N.A.	-0.00116349	N.A.	-0.000997303	N.A.	N.A.	N.A.	N.A.	7	-14.8842	45.3027	5.70476	0.00615127	29.7685	Pairwise r social pair --- EPO reared in low quality year, WPO sired by relatives, Number of helpers	11	-197.907	419.471	7.55312	0.000317716	395.813
721	-1.06087	N.A.	-0.238411	N.A.	N.A.	N.A.	N.A.	N.A.	N.A.	N.A.	N.A.	4	-183.306	374.736	2.4163	0.038882	366.613	0.814603	0.0684282	N.A.	N.A.	N.A.	N.A.	N.A.	0.0185858	N.A.	N.A.	0.0802912	7	-14.6037	44.7416	5.14368	0.00814335	29.2074	EPO reared in low quality year --- EPP, Pairwise r social pair, EPP x Pairwise r social pair	11	-197.91	419.478	7.55997	0.00031663	395.82
722	-1.1191	N.A.	N.A.	N.A.	N.A.	N.A.	0.0220984	N.A.	N.A.	N.A.	N.A.	4	-183.607	375.338	3.01837	0.0287746	367.215	0.810347	0.0680535	N.A.	N.A.	N.A.	N.A.	-0.00152772	N.A.	N.A.	N.A.	N.A.	6	-15.503	44.1411	4.54313	0.0109954	31.006	Number of helpers --- EPP, Number of helpers	10	-199.11	419.479	7.5615	0.000316387	398.221
723	-1.12431	N.A.	N.A.	N.A.	N.A.	N.A.	N.A.	-0.144605	N.A.	N.A.	N.A.	4	-183.022	374.168	1.84836	0.0516504	366.045	0.80744	0.0680206	N.A.	N.A.	N.A.	-0.0453202	N.A.	0.00714568	N.A.	N.A.	0.0798167	8	-13.6559	45.3118	5.7138	0.00612354	27.3118	Pairwise r social pair --- EPP, Pairwise r social pair, Year quality, EPP x Pairwise r social pair	12	-196.678	419.48	7.56216	0.000316283	393.356
724	-1.10931	0.263417	N.A.	N.A.	N.A.	N.A.	N.A.	N.A.	N.A.	N.A.	N.A.	4	-183.621	375.365	3.04483	0.0283964	367.241	0.810347	0.0680535	N.A.	N.A.	N.A.	N.A.	-0.00152772	N.A.	N.A.	N.A.	N.A.	6	-15.503	44.1411	4.54313	0.0109954	31.006	EPP --- EPP, Number of helpers	10	-199.124	419.506	7.58797	0.000312229	398.247
725	-1.12119	N.A.	N.A.	0.0225741	N.A.	N.A.	N.A.	N.A.	N.A.	N.A.	N.A.	4	-183.621	375.365	3.0456	0.0283855	367.242	0.810347	0.0680535	N.A.	N.A.	N.A.	N.A.	-0.00152772	N.A.	N.A.	N.A.	N.A.	6	-15.503	44.1411	4.54313	0.0109954	31.006	EPO reared in abscence of helpers --- EPP, Number of helpers	10	-199.124	419.506	7.58873	0.000312109	398.248
726	-1.07756	N.A.	N.A.	N.A.	-1.48739	N.A.	N.A.	N.A.	N.A.	N.A.	N.A.	4	-182.098	372.32	0	0.130149	364.196	0.815373	0.0691433	N.A.	N.A.	N.A.	N.A.	0.00364804	0.0184154	N.A.	N.A.	0.0803642	8	-14.5978	47.1956	7.59764	0.00238743	29.1956	WPO sired by relatives --- EPP, Pairwise r social pair, Number of helpers, EPP x Pairwise r social pair	12	-196.696	419.515	7.59764	0.000310722	393.392
727	-1.12443	N.A.	N.A.	N.A.	N.A.	N.A.	0.0230973	-0.144703	N.A.	N.A.	N.A.	5	-183.006	376.198	3.8779	0.0187226	366.012	0.800209	N.A.	N.A.	N.A.	N.A.	-0.0479838	-0.00359464	-0.0361766	N.A.	N.A.	N.A.	7	-13.8963	43.3269	3.72892	0.0165201	27.7926	Pairwise r social pair, Number of helpers --- Pairwise r social pair, Number of helpers, Year quality	12	-196.902	419.524	7.60682	0.0003093	393.804
728	-1.07836	N.A.	-0.227719	0.0983817	N.A.	N.A.	N.A.	-0.141522	N.A.	N.A.	N.A.	6	-182.73	377.721	5.40117	0.00874162	365.46	0.810693	0.0671868	N.A.	N.A.	N.A.	N.A.	N.A.	N.A.	N.A.	N.A.	N.A.	5	-15.504	41.808	2.21005	0.0353046	31.008	EPO reared in low quality year, EPO reared in abscence of helpers, Pairwise r social pair --- EPP	11	-198.234	419.529	7.61122	0.00030862	396.468
729	-1.1191	N.A.	N.A.	N.A.	N.A.	N.A.	0.0220984	N.A.	N.A.	N.A.	N.A.	4	-183.607	375.338	3.01837	0.0287746	367.215	0.800378	N.A.	N.A.	N.A.	-0.0244702	N.A.	-0.00332117	N.A.	N.A.	N.A.	N.A.	6	-15.5285	44.1921	4.59418	0.0107183	31.057	Number of helpers --- WPO sired by relatives, Number of helpers	10	-199.136	419.53	7.61255	0.000308414	398.272
730	-1.12443	N.A.	N.A.	N.A.	N.A.	N.A.	0.0230973	-0.144703	N.A.	N.A.	N.A.	5	-183.006	376.198	3.8779	0.0187226	366.012	0.79947	N.A.	N.A.	0.00753755	N.A.	-0.0477649	N.A.	-0.0367129	N.A.	N.A.	N.A.	7	-13.9	43.3342	3.7362	0.0164601	27.7999	Pairwise r social pair, Number of helpers --- EPO reared in abscence of helpers, Pairwise r social pair, Year quality	12	-196.906	419.532	7.6141	0.000308175	393.812
731	-1.12443	N.A.	N.A.	N.A.	N.A.	N.A.	0.0230973	-0.144703	N.A.	N.A.	N.A.	5	-183.006	376.198	3.8779	0.0187226	366.012	0.797885	0.0670947	N.A.	N.A.	N.A.	-0.0477324	N.A.	-0.0369755	N.A.	N.A.	N.A.	7	-13.9007	43.3356	3.73769	0.0164479	27.8014	Pairwise r social pair, Number of helpers --- EPP, Pairwise r social pair, Year quality	12	-196.907	419.533	7.61558	0.000307947	393.813
732	-1.1191	N.A.	N.A.	N.A.	N.A.	N.A.	0.0220984	N.A.	N.A.	N.A.	N.A.	4	-183.607	375.338	3.01837	0.0287746	367.215	0.801251	N.A.	N.A.	-0.00908457	-0.0214287	N.A.	N.A.	N.A.	N.A.	N.A.	N.A.	6	-15.5302	44.1955	4.59755	0.0107002	31.0604	Number of helpers --- WPO sired by relatives, EPO reared in abscence of helpers	10	-199.137	419.534	7.61591	0.000307896	398.275
733	-1.10601	0.265196	N.A.	N.A.	N.A.	N.A.	0.0232746	N.A.	N.A.	N.A.	N.A.	5	-183.604	377.394	5.07431	0.0102936	367.208	0.800063	N.A.	N.A.	N.A.	N.A.	-0.047566	-0.00863228	N.A.	N.A.	N.A.	N.A.	6	-14.5037	42.1426	2.54467	0.0298656	29.0075	EPP, Number of helpers --- Number of helpers, Year quality	11	-198.108	419.537	7.61898	0.000307425	396.216
734	-1.13035	N.A.	N.A.	0.0612443	N.A.	N.A.	N.A.	-0.146156	N.A.	N.A.	N.A.	5	-183.012	376.21	3.89074	0.0186027	366.025	0.800209	N.A.	N.A.	N.A.	N.A.	-0.0479838	-0.00359464	-0.0361766	N.A.	N.A.	N.A.	7	-13.8963	43.3269	3.72892	0.0165201	27.7926	EPO reared in abscence of helpers, Pairwise r social pair --- Pairwise r social pair, Number of helpers, Year quality	12	-196.909	419.537	7.61966	0.000307319	393.817
735	-1.07042	N.A.	-0.220899	N.A.	N.A.	N.A.	0.0244251	-0.139229	N.A.	N.A.	N.A.	6	-182.737	377.735	5.41506	0.00868111	365.474	0.810693	0.0671868	N.A.	N.A.	N.A.	N.A.	N.A.	N.A.	N.A.	N.A.	N.A.	5	-15.504	41.808	2.21005	0.0353046	31.008	EPO reared in low quality year, Pairwise r social pair, Number of helpers --- EPP	11	-198.241	419.543	7.62511	0.000306483	396.482
736	-1.14314	0.266861	N.A.	N.A.	N.A.	N.A.	N.A.	-0.146918	N.A.	N.A.	N.A.	5	-183.016	376.217	3.89776	0.0185376	366.032	0.800209	N.A.	N.A.	N.A.	N.A.	-0.0479838	-0.00359464	-0.0361766	N.A.	N.A.	N.A.	7	-13.8963	43.3269	3.72892	0.0165201	27.7926	EPP, Pairwise r social pair --- Pairwise r social pair, Number of helpers, Year quality	12	-196.912	419.544	7.62668	0.000306244	393.824
737	-1.13035	N.A.	N.A.	0.0612443	N.A.	N.A.	N.A.	-0.146156	N.A.	N.A.	N.A.	5	-183.012	376.21	3.89074	0.0186027	366.025	0.79947	N.A.	N.A.	0.00753755	N.A.	-0.0477649	N.A.	-0.0367129	N.A.	N.A.	N.A.	7	-13.9	43.3342	3.7362	0.0164601	27.7999	EPO reared in abscence of helpers, Pairwise r social pair --- EPO reared in abscence of helpers, Pairwise r social pair, Year quality	12	-196.912	419.545	7.62695	0.000306202	393.825
738	-1.13035	N.A.	N.A.	0.0612443	N.A.	N.A.	N.A.	-0.146156	N.A.	N.A.	N.A.	5	-183.012	376.21	3.89074	0.0186027	366.025	0.797885	0.0670947	N.A.	N.A.	N.A.	-0.0477324	N.A.	-0.0369755	N.A.	N.A.	N.A.	7	-13.9007	43.3356	3.73769	0.0164479	27.8014	EPO reared in abscence of helpers, Pairwise r social pair --- EPP, Pairwise r social pair, Year quality	12	-196.913	419.546	7.62843	0.000305975	393.826
739	-1.14314	0.266861	N.A.	N.A.	N.A.	N.A.	N.A.	-0.146918	N.A.	N.A.	N.A.	5	-183.016	376.217	3.89776	0.0185376	366.032	0.79947	N.A.	N.A.	0.00753755	N.A.	-0.0477649	N.A.	-0.0367129	N.A.	N.A.	N.A.	7	-13.9	43.3342	3.7362	0.0164601	27.7999	EPP, Pairwise r social pair --- EPO reared in abscence of helpers, Pairwise r social pair, Year quality	12	-196.916	419.552	7.63396	0.00030513	393.832
740	-1.14314	0.266861	N.A.	N.A.	N.A.	N.A.	N.A.	-0.146918	N.A.	N.A.	N.A.	5	-183.016	376.217	3.89776	0.0185376	366.032	0.797885	0.0670947	N.A.	N.A.	N.A.	-0.0477324	N.A.	-0.0369755	N.A.	N.A.	N.A.	7	-13.9007	43.3356	3.73769	0.0164479	27.8014	EPP, Pairwise r social pair --- EPP, Pairwise r social pair, Year quality	12	-196.917	419.553	7.63544	0.000304904	393.833
741	-1.10931	0.263417	N.A.	N.A.	N.A.	N.A.	N.A.	N.A.	N.A.	N.A.	N.A.	4	-183.621	375.365	3.04483	0.0283964	367.241	0.800378	N.A.	N.A.	N.A.	-0.0244702	N.A.	-0.00332117	N.A.	N.A.	N.A.	N.A.	6	-15.5285	44.1921	4.59418	0.0107183	31.057	EPP --- WPO sired by relatives, Number of helpers	10	-199.149	419.557	7.63902	0.00030436	398.298
742	-1.10601	0.265196	N.A.	N.A.	N.A.	N.A.	0.0232746	N.A.	N.A.	N.A.	N.A.	5	-183.604	377.394	5.07431	0.0102936	367.208	0.800894	N.A.	N.A.	N.A.	-0.0640278	-0.0472558	N.A.	N.A.	N.A.	N.A.	N.A.	6	-14.5141	42.1633	2.56534	0.0295585	29.0282	EPP, Number of helpers --- WPO sired by relatives, Year quality	11	-198.118	419.557	7.63965	0.000304264	396.236
743	-1.12119	N.A.	N.A.	0.0225741	N.A.	N.A.	N.A.	N.A.	N.A.	N.A.	N.A.	4	-183.621	375.365	3.0456	0.0283855	367.242	0.800378	N.A.	N.A.	N.A.	-0.0244702	N.A.	-0.00332117	N.A.	N.A.	N.A.	N.A.	6	-15.5285	44.1921	4.59418	0.0107183	31.057	EPO reared in abscence of helpers --- WPO sired by relatives, Number of helpers	10	-199.149	419.557	7.63978	0.000304243	398.299
744	-1.10931	0.263417	N.A.	N.A.	N.A.	N.A.	N.A.	N.A.	N.A.	N.A.	N.A.	4	-183.621	375.365	3.04483	0.0283964	367.241	0.801251	N.A.	N.A.	-0.00908457	-0.0214287	N.A.	N.A.	N.A.	N.A.	N.A.	N.A.	6	-15.5302	44.1955	4.59755	0.0107002	31.0604	EPP --- WPO sired by relatives, EPO reared in abscence of helpers	10	-199.151	419.56	7.64238	0.000303849	398.301
745	-1.12119	N.A.	N.A.	0.0225741	N.A.	N.A.	N.A.	N.A.	N.A.	N.A.	N.A.	4	-183.621	375.365	3.0456	0.0283855	367.242	0.801251	N.A.	N.A.	-0.00908457	-0.0214287	N.A.	N.A.	N.A.	N.A.	N.A.	N.A.	6	-15.5302	44.1955	4.59755	0.0107002	31.0604	EPO reared in abscence of helpers --- WPO sired by relatives, EPO reared in abscence of helpers	10	-199.151	419.561	7.64315	0.000303732	398.302
746	-1.11077	0.264217	N.A.	N.A.	N.A.	-0.0337354	N.A.	N.A.	0.264668	N.A.	N.A.	6	-183.29	378.84	6.52061	0.00499468	366.579	0.800245	N.A.	N.A.	N.A.	N.A.	N.A.	N.A.	-0.0352959	N.A.	N.A.	N.A.	5	-14.9612	40.7225	1.12452	0.0607506	29.9225	EPP, Year quality, EPP x Year quality --- Pairwise r social pair	11	-198.251	419.563	7.64514	0.00030343	396.502
747	-1.12011	N.A.	N.A.	N.A.	N.A.	0.0667448	N.A.	N.A.	N.A.	N.A.	N.A.	4	-183.488	375.099	2.77973	0.0324212	366.976	0.801034	N.A.	N.A.	N.A.	-0.0770945	-0.0486159	-0.00992036	N.A.	N.A.	N.A.	N.A.	7	-14.4699	44.474	4.87604	0.00930934	28.9398	Year quality --- WPO sired by relatives, Number of helpers, Year quality	11	-197.958	419.573	7.65578	0.00030182	395.916
748	-1.07836	N.A.	-0.227719	0.0983817	N.A.	N.A.	N.A.	-0.141522	N.A.	N.A.	N.A.	6	-182.73	377.721	5.40117	0.00874162	365.46	0.80007	N.A.	N.A.	N.A.	N.A.	N.A.	-0.00295194	N.A.	N.A.	N.A.	N.A.	5	-15.5319	41.8638	2.2658	0.0343342	31.0638	EPO reared in low quality year, EPO reared in abscence of helpers, Pairwise r social pair --- Number of helpers	11	-198.262	419.585	7.66696	0.000300136	396.524
749	-1.10601	0.265196	N.A.	N.A.	N.A.	N.A.	0.0232746	N.A.	N.A.	N.A.	N.A.	5	-183.604	377.394	5.07431	0.0102936	367.208	0.805763	0.0666233	N.A.	N.A.	N.A.	-0.0461177	N.A.	N.A.	N.A.	N.A.	N.A.	6	-14.5287	42.1925	2.5945	0.0291306	29.0573	EPP, Number of helpers --- EPP, Year quality	11	-198.133	419.586	7.66881	0.000299859	396.266
750	-1.07836	N.A.	-0.227719	0.0983817	N.A.	N.A.	N.A.	-0.141522	N.A.	N.A.	N.A.	6	-182.73	377.721	5.40117	0.00874162	365.46	0.800949	N.A.	N.A.	-0.00876946	N.A.	N.A.	N.A.	N.A.	N.A.	N.A.	N.A.	5	-15.5328	41.8656	2.26767	0.034302	31.0656	EPO reared in low quality year, EPO reared in abscence of helpers, Pairwise r social pair --- EPO reared in abscence of helpers	11	-198.263	419.586	7.66884	0.000299855	396.526
751	-1.07836	N.A.	-0.227719	0.0983817	N.A.	N.A.	N.A.	-0.141522	N.A.	N.A.	N.A.	6	-182.73	377.721	5.40117	0.00874162	365.46	0.800341	N.A.	N.A.	N.A.	-0.0205191	N.A.	N.A.	N.A.	N.A.	N.A.	N.A.	5	-15.5334	41.8668	2.26885	0.0342818	31.0668	EPO reared in low quality year, EPO reared in abscence of helpers, Pairwise r social pair --- WPO sired by relatives	11	-198.263	419.588	7.67002	0.000299678	396.527
752	-1.07042	N.A.	-0.220899	N.A.	N.A.	N.A.	0.0244251	-0.139229	N.A.	N.A.	N.A.	6	-182.737	377.735	5.41506	0.00868111	365.474	0.80007	N.A.	N.A.	N.A.	N.A.	N.A.	-0.00295194	N.A.	N.A.	N.A.	N.A.	5	-15.5319	41.8638	2.2658	0.0343342	31.0638	EPO reared in low quality year, Pairwise r social pair, Number of helpers --- Number of helpers	11	-198.269	419.599	7.68086	0.000298059	396.538
753	-1.07042	N.A.	-0.220899	N.A.	N.A.	N.A.	0.0244251	-0.139229	N.A.	N.A.	N.A.	6	-182.737	377.735	5.41506	0.00868111	365.474	0.800949	N.A.	N.A.	-0.00876946	N.A.	N.A.	N.A.	N.A.	N.A.	N.A.	N.A.	5	-15.5328	41.8656	2.26767	0.034302	31.0656	EPO reared in low quality year, Pairwise r social pair, Number of helpers --- EPO reared in abscence of helpers	11	-198.27	419.6	7.68273	0.000297779	396.54
754	-1.07042	N.A.	-0.220899	N.A.	N.A.	N.A.	0.0244251	-0.139229	N.A.	N.A.	N.A.	6	-182.737	377.735	5.41506	0.00868111	365.474	0.800341	N.A.	N.A.	N.A.	-0.0205191	N.A.	N.A.	N.A.	N.A.	N.A.	N.A.	5	-15.5334	41.8668	2.26885	0.0342818	31.0668	EPO reared in low quality year, Pairwise r social pair, Number of helpers --- WPO sired by relatives	11	-198.27	419.602	7.68391	0.000297604	396.541
755	-1.10601	0.265196	N.A.	N.A.	N.A.	N.A.	0.0232746	N.A.	N.A.	N.A.	N.A.	5	-183.604	377.394	5.07431	0.0102936	367.208	0.799599	N.A.	N.A.	0.00492421	N.A.	-0.0466465	N.A.	N.A.	N.A.	N.A.	N.A.	6	-14.537	42.2091	2.61115	0.0288892	29.074	EPP, Number of helpers --- EPO reared in abscence of helpers, Year quality	11	-198.141	419.603	7.68546	0.000297374	396.282
756	-1.12011	N.A.	N.A.	N.A.	N.A.	0.0667448	N.A.	N.A.	N.A.	N.A.	N.A.	4	-183.488	375.099	2.77973	0.0324212	366.976	0.806928	0.066708	N.A.	N.A.	N.A.	-0.034414	N.A.	N.A.	0.0664904	N.A.	N.A.	7	-14.4873	44.5089	4.91094	0.00914832	28.9747	Year quality --- EPP, Year quality, EPP x Year quality	11	-197.975	419.608	7.69067	0.000296599	395.951
757	-1.00412	N.A.	-0.297702	N.A.	-1.56186	N.A.	0.0143947	N.A.	N.A.	N.A.	N.A.	6	-181.604	375.469	3.14901	0.0269551	363.208	0.810347	0.0680535	N.A.	N.A.	N.A.	N.A.	-0.00152772	N.A.	N.A.	N.A.	N.A.	6	-15.503	44.1411	4.54313	0.0109954	31.006	EPO reared in low quality year, WPO sired by relatives, Number of helpers --- EPP, Number of helpers	12	-197.107	419.61	7.69214	0.000296381	394.214
758	-1.12431	N.A.	N.A.	N.A.	N.A.	N.A.	N.A.	-0.144605	N.A.	N.A.	N.A.	4	-183.022	374.168	1.84836	0.0516504	366.045	0.804085	0.0683416	N.A.	N.A.	N.A.	N.A.	0.00258989	-0.0351535	N.A.	N.A.	N.A.	7	-14.9552	45.4446	5.84669	0.0057299	29.9104	Pairwise r social pair --- EPP, Pairwise r social pair, Number of helpers	11	-197.977	419.613	7.69505	0.000295952	395.955
759	-1.12552	N.A.	N.A.	N.A.	N.A.	0.0655799	0.0262315	-0.143601	N.A.	N.A.	N.A.	6	-182.877	378.015	5.69567	0.0075447	365.754	0.778902	N.A.	0.094912	N.A.	N.A.	N.A.	N.A.	-0.0374499	N.A.	N.A.	N.A.	6	-14.2323	41.5998	2.00182	0.0391785	28.4646	Pairwise r social pair, Number of helpers, Year quality --- EPO reared in low quality year, Pairwise r social pair	12	-197.11	419.615	7.69749	0.00029559	394.219
760	-1.00587	N.A.	-0.298998	0.0214577	-1.56338	N.A.	N.A.	N.A.	N.A.	N.A.	N.A.	6	-181.609	375.479	3.15913	0.0268191	363.218	0.810347	0.0680535	N.A.	N.A.	N.A.	N.A.	-0.00152772	N.A.	N.A.	N.A.	N.A.	6	-15.503	44.1411	4.54313	0.0109954	31.006	EPO reared in low quality year, WPO sired by relatives, EPO reared in abscence of helpers --- EPP, Number of helpers	12	-197.112	419.62	7.70226	0.000294886	394.224
761	-1.14429	0.267667	N.A.	N.A.	N.A.	-0.0359789	N.A.	-0.145384	0.265158	N.A.	N.A.	7	-182.7	379.75	7.43002	0.00316981	365.401	0.800086	N.A.	N.A.	N.A.	N.A.	-0.0465147	N.A.	N.A.	N.A.	N.A.	N.A.	5	-14.5379	39.8759	0.277934	0.0927653	29.0759	EPP, Pairwise r social pair, Year quality, EPP x Year quality --- Year quality	12	-197.238	419.626	7.70795	0.000294048	394.477
762	-1.12011	N.A.	N.A.	N.A.	N.A.	0.0667448	N.A.	N.A.	N.A.	N.A.	N.A.	4	-183.488	375.099	2.77973	0.0324212	366.976	0.803869	0.0676055	N.A.	N.A.	N.A.	-0.0472339	-0.00807682	N.A.	N.A.	N.A.	N.A.	7	-14.4997	44.5337	4.93571	0.00903572	28.9994	Year quality --- EPP, Number of helpers, Year quality	11	-197.988	419.633	7.71544	0.000292949	395.975
763	-1.0608	N.A.	-0.239264	N.A.	N.A.	N.A.	0.0236895	N.A.	N.A.	N.A.	N.A.	5	-183.289	376.764	4.44426	0.0141053	366.578	0.781539	N.A.	0.0915859	-0.0211994	N.A.	N.A.	N.A.	N.A.	N.A.	N.A.	N.A.	6	-14.8673	42.8697	3.27176	0.0207627	29.7346	EPO reared in low quality year, Number of helpers --- EPO reared in low quality year, EPO reared in abscence of helpers	11	-198.156	419.634	7.71602	0.000292864	396.313
764	-1.07773	N.A.	N.A.	N.A.	-1.48444	N.A.	0.0131585	N.A.	N.A.	N.A.	N.A.	5	-182.093	374.371	2.05172	0.0466569	364.186	0.78157	N.A.	0.0915585	-0.0212216	-0.00174723	N.A.	N.A.	N.A.	N.A.	N.A.	N.A.	7	-14.8673	45.2688	5.67084	0.00625651	29.7345	WPO sired by relatives, Number of helpers --- EPO reared in low quality year, WPO sired by relatives, EPO reared in abscence of helpers	12	-196.96	419.64	7.72255	0.000291909	393.92
765	-1.13087	N.A.	N.A.	0.0557583	N.A.	0.0639228	N.A.	-0.144949	N.A.	N.A.	N.A.	6	-182.89	378.041	5.72118	0.00744907	365.78	0.778902	N.A.	0.094912	N.A.	N.A.	N.A.	N.A.	-0.0374499	N.A.	N.A.	N.A.	6	-14.2323	41.5998	2.00182	0.0391785	28.4646	EPO reared in abscence of helpers, Pairwise r social pair, Year quality --- EPO reared in low quality year, Pairwise r social pair	12	-197.122	419.641	7.723	0.000291844	394.245
766	-1.06578	N.A.	-0.24331	0.0624299	N.A.	N.A.	N.A.	N.A.	N.A.	N.A.	N.A.	5	-183.296	376.778	4.458	0.0140087	366.592	0.781539	N.A.	0.0915859	-0.0211994	N.A.	N.A.	N.A.	N.A.	N.A.	N.A.	N.A.	6	-14.8673	42.8697	3.27176	0.0207627	29.7346	EPO reared in low quality year, EPO reared in abscence of helpers --- EPO reared in low quality year, EPO reared in abscence of helpers	11	-198.163	419.647	7.72976	0.000290859	396.327
767	-1.14167	0.267084	N.A.	N.A.	N.A.	0.0639426	N.A.	-0.145532	N.A.	N.A.	N.A.	6	-182.893	378.048	5.72802	0.00742365	365.787	0.778902	N.A.	0.094912	N.A.	N.A.	N.A.	N.A.	-0.0374499	N.A.	N.A.	N.A.	6	-14.2323	41.5998	2.00182	0.0391785	28.4646	EPP, Pairwise r social pair, Year quality --- EPO reared in low quality year, Pairwise r social pair	12	-197.126	419.647	7.72984	0.000290847	394.251
768	-1.07519	N.A.	N.A.	-0.0234203	-1.48976	N.A.	N.A.	N.A.	N.A.	N.A.	N.A.	5	-182.097	374.379	2.05933	0.0464796	364.193	0.78157	N.A.	0.0915585	-0.0212216	-0.00174723	N.A.	N.A.	N.A.	N.A.	N.A.	N.A.	7	-14.8673	45.2688	5.67084	0.00625651	29.7345	WPO sired by relatives, EPO reared in abscence of helpers --- EPO reared in low quality year, WPO sired by relatives, EPO reared in abscence of helpers	12	-196.964	419.648	7.73017	0.0002908	393.928
769	-1.12011	N.A.	N.A.	N.A.	N.A.	0.0667448	N.A.	N.A.	N.A.	N.A.	N.A.	4	-183.488	375.099	2.77973	0.0324212	366.976	0.800474	N.A.	N.A.	0.00420692	-0.0637064	-0.0473649	N.A.	N.A.	N.A.	N.A.	N.A.	7	-14.5134	44.561	4.96305	0.00891305	29.0268	Year quality --- WPO sired by relatives, EPO reared in abscence of helpers, Year quality	11	-198.001	419.66	7.74278	0.000288971	396.003
770	-1.00412	N.A.	-0.297702	N.A.	-1.56186	N.A.	0.0143947	N.A.	N.A.	N.A.	N.A.	6	-181.604	375.469	3.14901	0.0269551	363.208	0.800378	N.A.	N.A.	N.A.	-0.0244702	N.A.	-0.00332117	N.A.	N.A.	N.A.	N.A.	6	-15.5285	44.1921	4.59418	0.0107183	31.057	EPO reared in low quality year, WPO sired by relatives, Number of helpers --- WPO sired by relatives, Number of helpers	12	-197.132	419.661	7.74319	0.000288912	394.265
771	-1.00412	N.A.	-0.297702	N.A.	-1.56186	N.A.	0.0143947	N.A.	N.A.	N.A.	N.A.	6	-181.604	375.469	3.14901	0.0269551	363.208	0.801251	N.A.	N.A.	-0.00908457	-0.0214287	N.A.	N.A.	N.A.	N.A.	N.A.	N.A.	6	-15.5302	44.1955	4.59755	0.0107002	31.0604	EPO reared in low quality year, WPO sired by relatives, Number of helpers --- WPO sired by relatives, EPO reared in abscence of helpers	12	-197.134	419.664	7.74656	0.000288427	394.268
772	-1.07049	N.A.	-0.220098	N.A.	N.A.	N.A.	N.A.	-0.139159	N.A.	N.A.	N.A.	5	-182.755	375.696	3.37647	0.0240574	365.51	0.780557	N.A.	0.0961422	-0.0197319	N.A.	N.A.	N.A.	-0.0373667	N.A.	N.A.	N.A.	7	-14.217	43.9682	4.37029	0.0119879	28.434	EPO reared in low quality year, Pairwise r social pair --- EPO reared in low quality year, EPO reared in abscence of helpers, Pairwise r social pair	12	-196.972	419.664	7.74676	0.000288397	393.944
773	-1.0608	N.A.	-0.239264	N.A.	N.A.	N.A.	0.0236895	N.A.	N.A.	N.A.	N.A.	5	-183.289	376.764	4.44426	0.0141053	366.578	0.779791	N.A.	0.0901231	N.A.	N.A.	N.A.	-0.000979185	N.A.	N.A.	N.A.	N.A.	6	-14.8842	42.9036	3.30567	0.0204137	29.7685	EPO reared in low quality year, Number of helpers --- EPO reared in low quality year, Number of helpers	11	-198.173	419.668	7.74993	0.000287941	396.347
774	-1.0608	N.A.	-0.239264	N.A.	N.A.	N.A.	0.0236895	N.A.	N.A.	N.A.	N.A.	5	-183.289	376.764	4.44426	0.0141053	366.578	0.779765	N.A.	0.0902459	N.A.	5.76969e-05	N.A.	N.A.	N.A.	N.A.	N.A.	N.A.	6	-14.8847	42.9045	3.30654	0.0204048	29.7694	EPO reared in low quality year, Number of helpers --- EPO reared in low quality year, WPO sired by relatives	11	-198.174	419.668	7.7508	0.000287815	396.348
775	-1.00587	N.A.	-0.298998	0.0214577	-1.56338	N.A.	N.A.	N.A.	N.A.	N.A.	N.A.	6	-181.609	375.479	3.15913	0.0268191	363.218	0.800378	N.A.	N.A.	N.A.	-0.0244702	N.A.	-0.00332117	N.A.	N.A.	N.A.	N.A.	6	-15.5285	44.1921	4.59418	0.0107183	31.057	EPO reared in low quality year, WPO sired by relatives, EPO reared in abscence of helpers --- WPO sired by relatives, Number of helpers	12	-197.137	419.671	7.75331	0.000287454	394.275
776	-1.15448	0.27066	N.A.	N.A.	N.A.	N.A.	-0.0689419	-0.147443	N.A.	0.269782	N.A.	7	-182.863	380.075	7.75511	0.00269425	365.726	0.800082	N.A.	N.A.	N.A.	N.A.	N.A.	N.A.	N.A.	N.A.	N.A.	N.A.	4	-15.5358	39.598	0	0.106595	31.0716	EPP, Pairwise r social pair, Number of helpers, EPP x Number of helpers --- Null	11	-198.399	419.673	7.75511	0.000287195	396.798
777	-1.07773	N.A.	N.A.	N.A.	-1.48444	N.A.	0.0131585	N.A.	N.A.	N.A.	N.A.	5	-182.093	374.371	2.05172	0.0466569	364.186	0.77981	N.A.	0.0901016	N.A.	-0.00116349	N.A.	-0.000997303	N.A.	N.A.	N.A.	N.A.	7	-14.8842	45.3027	5.70476	0.00615127	29.7685	WPO sired by relatives, Number of helpers --- EPO reared in low quality year, WPO sired by relatives, Number of helpers	12	-196.977	419.674	7.75648	0.000286999	393.954
778	-1.00587	N.A.	-0.298998	0.0214577	-1.56338	N.A.	N.A.	N.A.	N.A.	N.A.	N.A.	6	-181.609	375.479	3.15913	0.0268191	363.218	0.801251	N.A.	N.A.	-0.00908457	-0.0214287	N.A.	N.A.	N.A.	N.A.	N.A.	N.A.	6	-15.5302	44.1955	4.59755	0.0107002	31.0604	EPO reared in low quality year, WPO sired by relatives, EPO reared in abscence of helpers --- WPO sired by relatives, EPO reared in abscence of helpers	12	-197.139	419.674	7.75667	0.000286971	394.278
779	-1.07049	N.A.	-0.220098	N.A.	N.A.	N.A.	N.A.	-0.139159	N.A.	N.A.	N.A.	5	-182.755	375.696	3.37647	0.0240574	365.51	0.778756	N.A.	0.0955979	N.A.	N.A.	N.A.	0.00464674	-0.038121	N.A.	N.A.	N.A.	7	-14.2225	43.9792	4.38126	0.0119223	28.445	EPO reared in low quality year, Pairwise r social pair --- EPO reared in low quality year, Pairwise r social pair, Number of helpers	12	-196.978	419.675	7.75773	0.00028682	393.955
780	-1.06578	N.A.	-0.24331	0.0624299	N.A.	N.A.	N.A.	N.A.	N.A.	N.A.	N.A.	5	-183.296	376.778	4.458	0.0140087	366.592	0.779791	N.A.	0.0901231	N.A.	N.A.	N.A.	-0.000979185	N.A.	N.A.	N.A.	N.A.	6	-14.8842	42.9036	3.30567	0.0204137	29.7685	EPO reared in low quality year, EPO reared in abscence of helpers --- EPO reared in low quality year, Number of helpers	11	-198.18	419.681	7.76367	0.00028597	396.36
781	-1.07519	N.A.	N.A.	-0.0234203	-1.48976	N.A.	N.A.	N.A.	N.A.	N.A.	N.A.	5	-182.097	374.379	2.05933	0.0464796	364.193	0.77981	N.A.	0.0901016	N.A.	-0.00116349	N.A.	-0.000997303	N.A.	N.A.	N.A.	N.A.	7	-14.8842	45.3027	5.70476	0.00615127	29.7685	WPO sired by relatives, EPO reared in abscence of helpers --- EPO reared in low quality year, WPO sired by relatives, Number of helpers	12	-196.981	419.682	7.76409	0.000285908	393.962
782	-1.06578	N.A.	-0.24331	0.0624299	N.A.	N.A.	N.A.	N.A.	N.A.	N.A.	N.A.	5	-183.296	376.778	4.458	0.0140087	366.592	0.779765	N.A.	0.0902459	N.A.	5.76969e-05	N.A.	N.A.	N.A.	N.A.	N.A.	N.A.	6	-14.8847	42.9045	3.30654	0.0204048	29.7694	EPO reared in low quality year, EPO reared in abscence of helpers --- EPO reared in low quality year, WPO sired by relatives	11	-198.181	419.682	7.76454	0.000285845	396.361
783	-1.07773	N.A.	N.A.	N.A.	-1.48444	N.A.	0.0131585	N.A.	N.A.	N.A.	N.A.	5	-182.093	374.371	2.05172	0.0466569	364.186	0.80744	0.0680206	N.A.	N.A.	N.A.	-0.0453202	N.A.	0.00714568	N.A.	N.A.	0.0798167	8	-13.6559	45.3118	5.7138	0.00612354	27.3118	WPO sired by relatives, Number of helpers --- EPP, Pairwise r social pair, Year quality, EPP x Pairwise r social pair	13	-195.749	419.683	7.76552	0.000285705	391.497
784	-1.07519	N.A.	N.A.	-0.0234203	-1.48976	N.A.	N.A.	N.A.	N.A.	N.A.	N.A.	5	-182.097	374.379	2.05933	0.0464796	364.193	0.80744	0.0680206	N.A.	N.A.	N.A.	-0.0453202	N.A.	0.00714568	N.A.	N.A.	0.0798167	8	-13.6559	45.3118	5.7138	0.00612354	27.3118	WPO sired by relatives, EPO reared in abscence of helpers --- EPP, Pairwise r social pair, Year quality, EPP x Pairwise r social pair	13	-195.753	419.691	7.77313	0.000284619	391.505
785	-1.1379	0.269078	N.A.	N.A.	N.A.	0.0652153	0.0250801	-0.145123	N.A.	N.A.	N.A.	7	-182.874	380.098	7.77822	0.00266331	365.749	0.800082	N.A.	N.A.	N.A.	N.A.	N.A.	N.A.	N.A.	N.A.	N.A.	N.A.	4	-15.5358	39.598	0	0.106595	31.0716	EPP, Pairwise r social pair, Number of helpers, Year quality --- Null	11	-198.41	419.696	7.77822	0.000283896	396.821
786	-1.1506	0.273409	N.A.	N.A.	N.A.	0.0639316	N.A.	-0.179652	N.A.	N.A.	0.30655	7	-182.882	380.112	7.79267	0.00264414	365.763	0.800082	N.A.	N.A.	N.A.	N.A.	N.A.	N.A.	N.A.	N.A.	N.A.	N.A.	4	-15.5358	39.598	0	0.106595	31.0716	EPP, Pairwise r social pair, Year quality, EPP x Pairwise r social pair --- Null	11	-198.418	419.71	7.79267	0.000281853	396.835
787	-1.10415	0.265593	N.A.	N.A.	N.A.	0.0684186	0.026949	N.A.	N.A.	N.A.	N.A.	6	-183.463	379.188	6.86807	0.00419815	366.927	0.779766	N.A.	0.090245	N.A.	N.A.	N.A.	N.A.	N.A.	N.A.	N.A.	N.A.	5	-14.8847	40.5694	0.971406	0.0655844	29.7694	EPP, Number of helpers, Year quality --- EPO reared in low quality year	11	-198.348	419.757	7.83948	0.000275333	396.696
788	-1.11996	0.267145	N.A.	N.A.	N.A.	N.A.	-0.0653863	N.A.	N.A.	0.269514	N.A.	6	-183.471	379.203	6.8831	0.00416671	366.942	0.779766	N.A.	0.090245	N.A.	N.A.	N.A.	N.A.	N.A.	N.A.	N.A.	N.A.	5	-14.8847	40.5694	0.971406	0.0655844	29.7694	EPP, Number of helpers, EPP x Number of helpers --- EPO reared in low quality year	11	-198.356	419.772	7.85451	0.000273271	396.711
789	-1.11077	0.264217	N.A.	N.A.	N.A.	-0.0337354	N.A.	N.A.	0.264668	N.A.	N.A.	6	-183.29	378.84	6.52061	0.00499468	366.579	0.800216	N.A.	N.A.	N.A.	N.A.	-0.0475565	N.A.	-0.03666	N.A.	N.A.	N.A.	6	-13.9022	40.9396	1.34167	0.0545003	27.8045	EPP, Year quality, EPP x Year quality --- Pairwise r social pair, Year quality	12	-197.192	419.78	7.86228	0.000272212	394.384
790	-1.07858	N.A.	N.A.	N.A.	-1.50745	0.0771539	N.A.	N.A.	N.A.	N.A.	N.A.	5	-181.92	374.026	1.70606	0.0554594	363.84	0.798847	0.0672417	N.A.	N.A.	N.A.	-0.0394306	N.A.	-0.0364792	0.0661865	N.A.	N.A.	8	-13.8797	45.7594	6.16143	0.00489554	27.7594	WPO sired by relatives, Year quality --- EPP, Pairwise r social pair, Year quality, EPP x Year quality	13	-195.8	419.785	7.86749	0.000271504	391.599
791	-1.1191	N.A.	N.A.	N.A.	N.A.	N.A.	0.0220984	N.A.	N.A.	N.A.	N.A.	4	-183.607	375.338	3.01837	0.0287746	367.215	0.801034	N.A.	N.A.	N.A.	-0.0770945	-0.0486159	-0.00992036	N.A.	N.A.	N.A.	N.A.	7	-14.4699	44.474	4.87604	0.00930934	28.9398	Number of helpers --- WPO sired by relatives, Number of helpers, Year quality	11	-198.077	419.812	7.89441	0.000267873	396.154
792	-1.07858	N.A.	N.A.	N.A.	-1.50745	0.0771539	N.A.	N.A.	N.A.	N.A.	N.A.	5	-181.92	374.026	1.70606	0.0554594	363.84	0.797053	0.0678761	N.A.	N.A.	N.A.	-0.048269	-0.00399832	-0.0365487	N.A.	N.A.	N.A.	8	-13.8936	45.7871	6.18916	0.00482813	27.7871	WPO sired by relatives, Year quality --- EPP, Pairwise r social pair, Number of helpers, Year quality	13	-195.814	419.813	7.89522	0.000267765	391.627
793	-1.0608	N.A.	-0.239264	N.A.	N.A.	N.A.	0.0236895	N.A.	N.A.	N.A.	N.A.	5	-183.289	376.764	4.44426	0.0141053	366.578	0.803568	0.0676846	N.A.	N.A.	N.A.	N.A.	N.A.	-0.0348602	N.A.	N.A.	N.A.	6	-14.9582	43.0515	3.4535	0.0189592	29.9163	EPO reared in low quality year, Number of helpers --- EPP, Pairwise r social pair	11	-198.247	419.815	7.89776	0.000267425	396.495
794	-1.07773	N.A.	N.A.	N.A.	-1.48444	N.A.	0.0131585	N.A.	N.A.	N.A.	N.A.	5	-182.093	374.371	2.05172	0.0466569	364.186	0.804085	0.0683416	N.A.	N.A.	N.A.	N.A.	0.00258989	-0.0351535	N.A.	N.A.	N.A.	7	-14.9552	45.4446	5.84669	0.0057299	29.9104	WPO sired by relatives, Number of helpers --- EPP, Pairwise r social pair, Number of helpers	12	-197.048	419.816	7.8984	0.000267339	394.096
795	-1.0608	N.A.	-0.239264	N.A.	N.A.	N.A.	0.0236895	N.A.	N.A.	N.A.	N.A.	5	-183.289	376.764	4.44426	0.0141053	366.578	0.800252	N.A.	N.A.	N.A.	N.A.	N.A.	0.00212817	-0.0355918	N.A.	N.A.	N.A.	6	-14.9592	43.0535	3.45557	0.0189396	29.9184	EPO reared in low quality year, Number of helpers --- Pairwise r social pair, Number of helpers	11	-198.248	419.817	7.89983	0.000267149	396.497
796	-1.0608	N.A.	-0.239264	N.A.	N.A.	N.A.	0.0236895	N.A.	N.A.	N.A.	N.A.	5	-183.289	376.764	4.44426	0.0141053	366.578	0.800927	N.A.	N.A.	-0.00689223	N.A.	N.A.	N.A.	-0.0352585	N.A.	N.A.	N.A.	6	-14.9594	43.0538	3.45589	0.0189366	29.9187	EPO reared in low quality year, Number of helpers --- EPO reared in abscence of helpers, Pairwise r social pair	11	-198.248	419.818	7.90015	0.000267106	396.497
797	-1.12552	N.A.	N.A.	N.A.	N.A.	0.0655799	0.0262315	-0.143601	N.A.	N.A.	N.A.	6	-182.877	378.015	5.69567	0.0075447	365.754	0.810693	0.0671868	N.A.	N.A.	N.A.	N.A.	N.A.	N.A.	N.A.	N.A.	N.A.	5	-15.504	41.808	2.21005	0.0353046	31.008	Pairwise r social pair, Number of helpers, Year quality --- EPP	11	-198.381	419.823	7.90572	0.000266363	396.762
798	-1.07519	N.A.	N.A.	-0.0234203	-1.48976	N.A.	N.A.	N.A.	N.A.	N.A.	N.A.	5	-182.097	374.379	2.05933	0.0464796	364.193	0.804085	0.0683416	N.A.	N.A.	N.A.	N.A.	0.00258989	-0.0351535	N.A.	N.A.	N.A.	7	-14.9552	45.4446	5.84669	0.0057299	29.9104	WPO sired by relatives, EPO reared in abscence of helpers --- EPP, Pairwise r social pair, Number of helpers	12	-197.052	419.824	7.90602	0.000266323	394.104
799	-1.06578	N.A.	-0.24331	0.0624299	N.A.	N.A.	N.A.	N.A.	N.A.	N.A.	N.A.	5	-183.296	376.778	4.458	0.0140087	366.592	0.803568	0.0676846	N.A.	N.A.	N.A.	N.A.	N.A.	-0.0348602	N.A.	N.A.	N.A.	6	-14.9582	43.0515	3.4535	0.0189592	29.9163	EPO reared in low quality year, EPO reared in abscence of helpers --- EPP, Pairwise r social pair	11	-198.254	419.829	7.9115	0.000265594	396.508
800	-1.06578	N.A.	-0.24331	0.0624299	N.A.	N.A.	N.A.	N.A.	N.A.	N.A.	N.A.	5	-183.296	376.778	4.458	0.0140087	366.592	0.800252	N.A.	N.A.	N.A.	N.A.	N.A.	0.00212817	-0.0355918	N.A.	N.A.	N.A.	6	-14.9592	43.0535	3.45557	0.0189396	29.9184	EPO reared in low quality year, EPO reared in abscence of helpers --- Pairwise r social pair, Number of helpers	11	-198.255	419.831	7.91357	0.00026532	396.51
801	-1.06578	N.A.	-0.24331	0.0624299	N.A.	N.A.	N.A.	N.A.	N.A.	N.A.	N.A.	5	-183.296	376.778	4.458	0.0140087	366.592	0.800927	N.A.	N.A.	-0.00689223	N.A.	N.A.	N.A.	-0.0352585	N.A.	N.A.	N.A.	6	-14.9594	43.0538	3.45589	0.0189366	29.9187	EPO reared in low quality year, EPO reared in abscence of helpers --- EPO reared in abscence of helpers, Pairwise r social pair	11	-198.255	419.832	7.91389	0.000265277	396.511
802	-1.07049	N.A.	-0.220098	N.A.	N.A.	N.A.	N.A.	-0.139159	N.A.	N.A.	N.A.	5	-182.755	375.696	3.37647	0.0240574	365.51	0.810347	0.0680535	N.A.	N.A.	N.A.	N.A.	-0.00152772	N.A.	N.A.	N.A.	N.A.	6	-15.503	44.1411	4.54313	0.0109954	31.006	EPO reared in low quality year, Pairwise r social pair --- EPP, Number of helpers	11	-198.258	419.837	7.91961	0.00026452	396.516
803	-1.10931	0.263417	N.A.	N.A.	N.A.	N.A.	N.A.	N.A.	N.A.	N.A.	N.A.	4	-183.621	375.365	3.04483	0.0283964	367.241	0.801034	N.A.	N.A.	N.A.	-0.0770945	-0.0486159	-0.00992036	N.A.	N.A.	N.A.	N.A.	7	-14.4699	44.474	4.87604	0.00930934	28.9398	EPP --- WPO sired by relatives, Number of helpers, Year quality	11	-198.09	419.839	7.92088	0.000264352	396.181
804	-1.12119	N.A.	N.A.	0.0225741	N.A.	N.A.	N.A.	N.A.	N.A.	N.A.	N.A.	4	-183.621	375.365	3.0456	0.0283855	367.242	0.801034	N.A.	N.A.	N.A.	-0.0770945	-0.0486159	-0.00992036	N.A.	N.A.	N.A.	N.A.	7	-14.4699	44.474	4.87604	0.00930934	28.9398	EPO reared in abscence of helpers --- WPO sired by relatives, Number of helpers, Year quality	11	-198.091	419.839	7.92164	0.000264251	396.182
805	-1.12011	N.A.	N.A.	N.A.	N.A.	0.0667448	N.A.	N.A.	N.A.	N.A.	N.A.	4	-183.488	375.099	2.77973	0.0324212	366.976	0.814603	0.0684282	N.A.	N.A.	N.A.	N.A.	N.A.	0.0185858	N.A.	N.A.	0.0802912	7	-14.6037	44.7416	5.14368	0.00814335	29.2074	Year quality --- EPP, Pairwise r social pair, EPP x Pairwise r social pair	11	-198.092	419.841	7.92341	0.000264017	396.183
806	-1.1191	N.A.	N.A.	N.A.	N.A.	N.A.	0.0220984	N.A.	N.A.	N.A.	N.A.	4	-183.607	375.338	3.01837	0.0287746	367.215	0.806928	0.066708	N.A.	N.A.	N.A.	-0.034414	N.A.	N.A.	0.0664904	N.A.	N.A.	7	-14.4873	44.5089	4.91094	0.00914832	28.9747	Number of helpers --- EPP, Year quality, EPP x Year quality	11	-198.095	419.847	7.92931	0.00026324	396.189
807	-1.13087	N.A.	N.A.	0.0557583	N.A.	0.0639228	N.A.	-0.144949	N.A.	N.A.	N.A.	6	-182.89	378.041	5.72118	0.00744907	365.78	0.810693	0.0671868	N.A.	N.A.	N.A.	N.A.	N.A.	N.A.	N.A.	N.A.	N.A.	5	-15.504	41.808	2.21005	0.0353046	31.008	EPO reared in abscence of helpers, Pairwise r social pair, Year quality --- EPP	11	-198.394	419.849	7.93123	0.000262987	396.788
808	-1.11898	N.A.	N.A.	N.A.	N.A.	N.A.	N.A.	N.A.	N.A.	N.A.	N.A.	3	-183.622	373.318	0.998737	0.0789891	367.245	0.810768	0.0680793	N.A.	N.A.	N.A.	N.A.	0.000739354	N.A.	N.A.	0.0666418	N.A.	7	-15.5008	46.5358	6.93785	0.0033205	31.0016	Null --- EPP, Number of helpers, EPP x Number of helpers	10	-199.123	419.854	7.93659	0.000262283	398.246
809	-1.14167	0.267084	N.A.	N.A.	N.A.	0.0639426	N.A.	-0.145532	N.A.	N.A.	N.A.	6	-182.893	378.048	5.72802	0.00742365	365.787	0.810693	0.0671868	N.A.	N.A.	N.A.	N.A.	N.A.	N.A.	N.A.	N.A.	N.A.	5	-15.504	41.808	2.21005	0.0353046	31.008	EPP, Pairwise r social pair, Year quality --- EPP	11	-198.397	419.856	7.93807	0.000262089	396.795
810	-1.07836	N.A.	-0.227719	0.0983817	N.A.	N.A.	N.A.	-0.141522	N.A.	N.A.	N.A.	6	-182.73	377.721	5.40117	0.00874162	365.46	0.800063	N.A.	N.A.	N.A.	N.A.	-0.047566	-0.00863228	N.A.	N.A.	N.A.	N.A.	6	-14.5037	42.1426	2.54467	0.0298656	29.0075	EPO reared in low quality year, EPO reared in abscence of helpers, Pairwise r social pair --- Number of helpers, Year quality	12	-197.234	419.863	7.94583	0.000261074	394.467
811	-1.14	0.268663	N.A.	N.A.	N.A.	N.A.	0.0217175	-0.14661	N.A.	N.A.	N.A.	6	-183.002	378.264	5.94429	0.00666275	366.003	0.778902	N.A.	0.094912	N.A.	N.A.	N.A.	N.A.	-0.0374499	N.A.	N.A.	N.A.	6	-14.2323	41.5998	2.00182	0.0391785	28.4646	EPP, Pairwise r social pair, Number of helpers --- EPO reared in low quality year, Pairwise r social pair	12	-197.234	419.864	7.94612	0.000261036	394.468
812	-1.15207	0.273189	N.A.	N.A.	N.A.	N.A.	N.A.	-0.181026	N.A.	N.A.	0.306372	6	-183.004	378.269	5.94948	0.00664548	366.008	0.778902	N.A.	0.094912	N.A.	N.A.	N.A.	N.A.	-0.0374499	N.A.	N.A.	N.A.	6	-14.2323	41.5998	2.00182	0.0391785	28.4646	EPP, Pairwise r social pair, EPP x Pairwise r social pair --- EPO reared in low quality year, Pairwise r social pair	12	-197.236	419.869	7.95131	0.00026036	394.473
813	-1.1191	N.A.	N.A.	N.A.	N.A.	N.A.	0.0220984	N.A.	N.A.	N.A.	N.A.	4	-183.607	375.338	3.01837	0.0287746	367.215	0.803869	0.0676055	N.A.	N.A.	N.A.	-0.0472339	-0.00807682	N.A.	N.A.	N.A.	N.A.	7	-14.4997	44.5337	4.93571	0.00903572	28.9994	Number of helpers --- EPP, Number of helpers, Year quality	11	-198.107	419.872	7.95408	0.00026	396.214
814	-1.10931	0.263417	N.A.	N.A.	N.A.	N.A.	N.A.	N.A.	N.A.	N.A.	N.A.	4	-183.621	375.365	3.04483	0.0283964	367.241	0.806928	0.066708	N.A.	N.A.	N.A.	-0.034414	N.A.	N.A.	0.0664904	N.A.	N.A.	7	-14.4873	44.5089	4.91094	0.00914832	28.9747	EPP --- EPP, Year quality, EPP x Year quality	11	-198.108	419.873	7.95577	0.000259779	396.216
815	-1.12119	N.A.	N.A.	0.0225741	N.A.	N.A.	N.A.	N.A.	N.A.	N.A.	N.A.	4	-183.621	375.365	3.0456	0.0283855	367.242	0.806928	0.066708	N.A.	N.A.	N.A.	-0.034414	N.A.	N.A.	0.0664904	N.A.	N.A.	7	-14.4873	44.5089	4.91094	0.00914832	28.9747	EPO reared in abscence of helpers --- EPP, Year quality, EPP x Year quality	11	-198.108	419.874	7.95654	0.00025968	396.216
816	-1.07042	N.A.	-0.220899	N.A.	N.A.	N.A.	0.0244251	-0.139229	N.A.	N.A.	N.A.	6	-182.737	377.735	5.41506	0.00868111	365.474	0.800063	N.A.	N.A.	N.A.	N.A.	-0.047566	-0.00863228	N.A.	N.A.	N.A.	N.A.	6	-14.5037	42.1426	2.54467	0.0298656	29.0075	EPO reared in low quality year, Pairwise r social pair, Number of helpers --- Number of helpers, Year quality	12	-197.241	419.877	7.95972	0.000259267	394.481
817	-1.12552	N.A.	N.A.	N.A.	N.A.	0.0655799	0.0262315	-0.143601	N.A.	N.A.	N.A.	6	-182.877	378.015	5.69567	0.0075447	365.754	0.80007	N.A.	N.A.	N.A.	N.A.	N.A.	-0.00295194	N.A.	N.A.	N.A.	N.A.	5	-15.5319	41.8638	2.2658	0.0343342	31.0638	Pairwise r social pair, Number of helpers, Year quality --- Number of helpers	11	-198.409	419.879	7.96147	0.000259041	396.818
818	-1.12552	N.A.	N.A.	N.A.	N.A.	0.0655799	0.0262315	-0.143601	N.A.	N.A.	N.A.	6	-182.877	378.015	5.69567	0.0075447	365.754	0.800949	N.A.	N.A.	-0.00876946	N.A.	N.A.	N.A.	N.A.	N.A.	N.A.	N.A.	5	-15.5328	41.8656	2.26767	0.034302	31.0656	Pairwise r social pair, Number of helpers, Year quality --- EPO reared in abscence of helpers	11	-198.41	419.881	7.96334	0.000258798	396.82
819	-1.12552	N.A.	N.A.	N.A.	N.A.	0.0655799	0.0262315	-0.143601	N.A.	N.A.	N.A.	6	-182.877	378.015	5.69567	0.0075447	365.754	0.800341	N.A.	N.A.	N.A.	-0.0205191	N.A.	N.A.	N.A.	N.A.	N.A.	N.A.	5	-15.5334	41.8668	2.26885	0.0342818	31.0668	Pairwise r social pair, Number of helpers, Year quality --- WPO sired by relatives	11	-198.411	419.882	7.96452	0.000258646	396.821
820	-1.07836	N.A.	-0.227719	0.0983817	N.A.	N.A.	N.A.	-0.141522	N.A.	N.A.	N.A.	6	-182.73	377.721	5.40117	0.00874162	365.46	0.800894	N.A.	N.A.	N.A.	-0.0640278	-0.0472558	N.A.	N.A.	N.A.	N.A.	N.A.	6	-14.5141	42.1633	2.56534	0.0295585	29.0282	EPO reared in low quality year, EPO reared in abscence of helpers, Pairwise r social pair --- WPO sired by relatives, Year quality	12	-197.244	419.884	7.96651	0.000258389	394.488
821	-1.07049	N.A.	-0.220098	N.A.	N.A.	N.A.	N.A.	-0.139159	N.A.	N.A.	N.A.	5	-182.755	375.696	3.37647	0.0240574	365.51	0.800378	N.A.	N.A.	N.A.	-0.0244702	N.A.	-0.00332117	N.A.	N.A.	N.A.	N.A.	6	-15.5285	44.1921	4.59418	0.0107183	31.057	EPO reared in low quality year, Pairwise r social pair --- WPO sired by relatives, Number of helpers	11	-198.284	419.888	7.97066	0.000257853	396.567
822	-1.07049	N.A.	-0.220098	N.A.	N.A.	N.A.	N.A.	-0.139159	N.A.	N.A.	N.A.	5	-182.755	375.696	3.37647	0.0240574	365.51	0.801251	N.A.	N.A.	-0.00908457	-0.0214287	N.A.	N.A.	N.A.	N.A.	N.A.	N.A.	6	-15.5302	44.1955	4.59755	0.0107002	31.0604	EPO reared in low quality year, Pairwise r social pair --- WPO sired by relatives, EPO reared in abscence of helpers	11	-198.285	419.892	7.97402	0.00025742	396.571
823	-1.07042	N.A.	-0.220899	N.A.	N.A.	N.A.	0.0244251	-0.139229	N.A.	N.A.	N.A.	6	-182.737	377.735	5.41506	0.00868111	365.474	0.800894	N.A.	N.A.	N.A.	-0.0640278	-0.0472558	N.A.	N.A.	N.A.	N.A.	N.A.	6	-14.5141	42.1633	2.56534	0.0295585	29.0282	EPO reared in low quality year, Pairwise r social pair, Number of helpers --- WPO sired by relatives, Year quality	12	-197.251	419.898	7.9804	0.0002566	394.502
824	-1.10931	0.263417	N.A.	N.A.	N.A.	N.A.	N.A.	N.A.	N.A.	N.A.	N.A.	4	-183.621	375.365	3.04483	0.0283964	367.241	0.803869	0.0676055	N.A.	N.A.	N.A.	-0.0472339	-0.00807682	N.A.	N.A.	N.A.	N.A.	7	-14.4997	44.5337	4.93571	0.00903572	28.9994	EPP --- EPP, Number of helpers, Year quality	11	-198.12	419.898	7.98054	0.000256582	396.24
825	-1.12119	N.A.	N.A.	0.0225741	N.A.	N.A.	N.A.	N.A.	N.A.	N.A.	N.A.	4	-183.621	375.365	3.0456	0.0283855	367.242	0.803869	0.0676055	N.A.	N.A.	N.A.	-0.0472339	-0.00807682	N.A.	N.A.	N.A.	N.A.	7	-14.4997	44.5337	4.93571	0.00903572	28.9994	EPO reared in abscence of helpers --- EPP, Number of helpers, Year quality	11	-198.121	419.899	7.98131	0.000256484	396.241
826	-1.1191	N.A.	N.A.	N.A.	N.A.	N.A.	0.0220984	N.A.	N.A.	N.A.	N.A.	4	-183.607	375.338	3.01837	0.0287746	367.215	0.800474	N.A.	N.A.	0.00420692	-0.0637064	-0.0473649	N.A.	N.A.	N.A.	N.A.	N.A.	7	-14.5134	44.561	4.96305	0.00891305	29.0268	Number of helpers --- WPO sired by relatives, EPO reared in abscence of helpers, Year quality	11	-198.121	419.899	7.98142	0.00025647	396.241
827	-1.13087	N.A.	N.A.	0.0557583	N.A.	0.0639228	N.A.	-0.144949	N.A.	N.A.	N.A.	6	-182.89	378.041	5.72118	0.00744907	365.78	0.80007	N.A.	N.A.	N.A.	N.A.	N.A.	-0.00295194	N.A.	N.A.	N.A.	N.A.	5	-15.5319	41.8638	2.2658	0.0343342	31.0638	EPO reared in abscence of helpers, Pairwise r social pair, Year quality --- Number of helpers	11	-198.422	419.905	7.98698	0.000255758	396.844
828	-1.13087	N.A.	N.A.	0.0557583	N.A.	0.0639228	N.A.	-0.144949	N.A.	N.A.	N.A.	6	-182.89	378.041	5.72118	0.00744907	365.78	0.800949	N.A.	N.A.	-0.00876946	N.A.	N.A.	N.A.	N.A.	N.A.	N.A.	N.A.	5	-15.5328	41.8656	2.26767	0.034302	31.0656	EPO reared in abscence of helpers, Pairwise r social pair, Year quality --- EPO reared in abscence of helpers	11	-198.423	419.906	7.98885	0.000255518	396.846
829	-1.13087	N.A.	N.A.	0.0557583	N.A.	0.0639228	N.A.	-0.144949	N.A.	N.A.	N.A.	6	-182.89	378.041	5.72118	0.00744907	365.78	0.800341	N.A.	N.A.	N.A.	-0.0205191	N.A.	N.A.	N.A.	N.A.	N.A.	N.A.	5	-15.5334	41.8668	2.26885	0.0342818	31.0668	EPO reared in abscence of helpers, Pairwise r social pair, Year quality --- WPO sired by relatives	11	-198.423	419.908	7.99003	0.000255368	396.847
830	-1.10415	0.265593	N.A.	N.A.	N.A.	0.0684186	0.026949	N.A.	N.A.	N.A.	N.A.	6	-183.463	379.188	6.86807	0.00419815	366.927	0.800245	N.A.	N.A.	N.A.	N.A.	N.A.	N.A.	-0.0352959	N.A.	N.A.	N.A.	5	-14.9612	40.7225	1.12452	0.0607506	29.9225	EPP, Number of helpers, Year quality --- Pairwise r social pair	11	-198.425	419.91	7.9926	0.00025504	396.849
831	-1.14167	0.267084	N.A.	N.A.	N.A.	0.0639426	N.A.	-0.145532	N.A.	N.A.	N.A.	6	-182.893	378.048	5.72802	0.00742365	365.787	0.80007	N.A.	N.A.	N.A.	N.A.	N.A.	-0.00295194	N.A.	N.A.	N.A.	N.A.	5	-15.5319	41.8638	2.2658	0.0343342	31.0638	EPP, Pairwise r social pair, Year quality --- Number of helpers	11	-198.425	419.911	7.99381	0.000254885	396.851
832	-1.07836	N.A.	-0.227719	0.0983817	N.A.	N.A.	N.A.	-0.141522	N.A.	N.A.	N.A.	6	-182.73	377.721	5.40117	0.00874162	365.46	0.805763	0.0666233	N.A.	N.A.	N.A.	-0.0461177	N.A.	N.A.	N.A.	N.A.	N.A.	6	-14.5287	42.1925	2.5945	0.0291306	29.0573	EPO reared in low quality year, EPO reared in abscence of helpers, Pairwise r social pair --- EPP, Year quality	12	-197.259	419.913	7.99567	0.000254649	394.517
833	-1.14167	0.267084	N.A.	N.A.	N.A.	0.0639426	N.A.	-0.145532	N.A.	N.A.	N.A.	6	-182.893	378.048	5.72802	0.00742365	365.787	0.800949	N.A.	N.A.	-0.00876946	N.A.	N.A.	N.A.	N.A.	N.A.	N.A.	N.A.	5	-15.5328	41.8656	2.26767	0.034302	31.0656	EPP, Pairwise r social pair, Year quality --- EPO reared in abscence of helpers	11	-198.426	419.913	7.99569	0.000254646	396.852
834	-1.14167	0.267084	N.A.	N.A.	N.A.	0.0639426	N.A.	-0.145532	N.A.	N.A.	N.A.	6	-182.893	378.048	5.72802	0.00742365	365.787	0.800341	N.A.	N.A.	N.A.	-0.0205191	N.A.	N.A.	N.A.	N.A.	N.A.	N.A.	5	-15.5334	41.8668	2.26885	0.0342818	31.0668	EPP, Pairwise r social pair, Year quality --- WPO sired by relatives	11	-198.427	419.915	7.99687	0.000254496	396.854
835	-1.11996	0.267145	N.A.	N.A.	N.A.	N.A.	-0.0653863	N.A.	N.A.	0.269514	N.A.	6	-183.471	379.203	6.8831	0.00416671	366.942	0.800245	N.A.	N.A.	N.A.	N.A.	N.A.	N.A.	-0.0352959	N.A.	N.A.	N.A.	5	-14.9612	40.7225	1.12452	0.0607506	29.9225	EPP, Number of helpers, EPP x Number of helpers --- Pairwise r social pair	11	-198.432	419.925	8.00763	0.00025313	396.864
836	-1.10931	0.263417	N.A.	N.A.	N.A.	N.A.	N.A.	N.A.	N.A.	N.A.	N.A.	4	-183.621	375.365	3.04483	0.0283964	367.241	0.800474	N.A.	N.A.	0.00420692	-0.0637064	-0.0473649	N.A.	N.A.	N.A.	N.A.	N.A.	7	-14.5134	44.561	4.96305	0.00891305	29.0268	EPP --- WPO sired by relatives, EPO reared in abscence of helpers, Year quality	11	-198.134	419.926	8.00788	0.000253098	396.268
837	-1.12119	N.A.	N.A.	0.0225741	N.A.	N.A.	N.A.	N.A.	N.A.	N.A.	N.A.	4	-183.621	375.365	3.0456	0.0283855	367.242	0.800474	N.A.	N.A.	0.00420692	-0.0637064	-0.0473649	N.A.	N.A.	N.A.	N.A.	N.A.	7	-14.5134	44.561	4.96305	0.00891305	29.0268	EPO reared in abscence of helpers --- WPO sired by relatives, EPO reared in abscence of helpers, Year quality	11	-198.134	419.926	8.00865	0.000253001	396.269
838	-1.07042	N.A.	-0.220899	N.A.	N.A.	N.A.	0.0244251	-0.139229	N.A.	N.A.	N.A.	6	-182.737	377.735	5.41506	0.00868111	365.474	0.805763	0.0666233	N.A.	N.A.	N.A.	-0.0461177	N.A.	N.A.	N.A.	N.A.	N.A.	6	-14.5287	42.1925	2.5945	0.0291306	29.0573	EPO reared in low quality year, Pairwise r social pair, Number of helpers --- EPP, Year quality	12	-197.266	419.927	8.00956	0.000252886	394.531
839	-1.14882	0.275021	N.A.	N.A.	N.A.	N.A.	0.0214316	-0.180126	N.A.	N.A.	0.306163	7	-182.99	380.329	8.00971	0.00237221	365.98	0.800082	N.A.	N.A.	N.A.	N.A.	N.A.	N.A.	N.A.	N.A.	N.A.	N.A.	4	-15.5358	39.598	0	0.106595	31.0716	EPP, Pairwise r social pair, Number of helpers, EPP x Pairwise r social pair --- Null	11	-198.526	419.927	8.00971	0.000252867	397.052
840	-1.12431	N.A.	N.A.	N.A.	N.A.	N.A.	N.A.	-0.144605	N.A.	N.A.	N.A.	4	-183.022	374.168	1.84836	0.0516504	366.045	0.798847	0.0672417	N.A.	N.A.	N.A.	-0.0394306	N.A.	-0.0364792	0.0661865	N.A.	N.A.	8	-13.8797	45.7594	6.16143	0.00489554	27.7594	Pairwise r social pair --- EPP, Pairwise r social pair, Year quality, EPP x Year quality	12	-196.902	419.927	8.00979	0.000252857	393.804
841	-1.07836	N.A.	-0.227719	0.0983817	N.A.	N.A.	N.A.	-0.141522	N.A.	N.A.	N.A.	6	-182.73	377.721	5.40117	0.00874162	365.46	0.799599	N.A.	N.A.	0.00492421	N.A.	-0.0466465	N.A.	N.A.	N.A.	N.A.	N.A.	6	-14.537	42.2091	2.61115	0.0288892	29.074	EPO reared in low quality year, EPO reared in abscence of helpers, Pairwise r social pair --- EPO reared in abscence of helpers, Year quality	12	-197.267	419.93	8.01231	0.000252538	394.534
842	-1.00418	N.A.	-0.297486	N.A.	-1.56534	N.A.	N.A.	N.A.	N.A.	N.A.	N.A.	5	-181.61	373.406	1.08645	0.0755999	363.22	0.810768	0.0680793	N.A.	N.A.	N.A.	N.A.	0.000739354	N.A.	N.A.	0.0666418	N.A.	7	-15.5008	46.5358	6.93785	0.0033205	31.0016	EPO reared in low quality year, WPO sired by relatives --- EPP, Number of helpers, EPP x Number of helpers	12	-197.111	419.942	8.0243	0.000251029	394.222
843	-1.00412	N.A.	-0.297702	N.A.	-1.56186	N.A.	0.0143947	N.A.	N.A.	N.A.	N.A.	6	-181.604	375.469	3.14901	0.0269551	363.208	0.801034	N.A.	N.A.	N.A.	-0.0770945	-0.0486159	-0.00992036	N.A.	N.A.	N.A.	N.A.	7	-14.4699	44.474	4.87604	0.00930934	28.9398	EPO reared in low quality year, WPO sired by relatives, Number of helpers --- WPO sired by relatives, Number of helpers, Year quality	13	-196.074	419.943	8.02505	0.000250935	392.148
844	-1.07042	N.A.	-0.220899	N.A.	N.A.	N.A.	0.0244251	-0.139229	N.A.	N.A.	N.A.	6	-182.737	377.735	5.41506	0.00868111	365.474	0.799599	N.A.	N.A.	0.00492421	N.A.	-0.0466465	N.A.	N.A.	N.A.	N.A.	N.A.	6	-14.537	42.2091	2.61115	0.0288892	29.074	EPO reared in low quality year, Pairwise r social pair, Number of helpers --- EPO reared in abscence of helpers, Year quality	12	-197.274	419.944	8.02621	0.00025079	394.548
845	-1.12537	N.A.	N.A.	N.A.	N.A.	0.0643319	N.A.	-0.143522	N.A.	N.A.	N.A.	5	-182.898	375.982	3.66257	0.0208508	365.796	0.780557	N.A.	0.0961422	-0.0197319	N.A.	N.A.	N.A.	-0.0373667	N.A.	N.A.	N.A.	7	-14.217	43.9682	4.37029	0.0119879	28.434	Pairwise r social pair, Year quality --- EPO reared in low quality year, EPO reared in abscence of helpers, Pairwise r social pair	12	-197.115	419.951	8.03286	0.000249957	394.23
846	-1.15448	0.27066	N.A.	N.A.	N.A.	N.A.	-0.0689419	-0.147443	N.A.	0.269782	N.A.	7	-182.863	380.075	7.75511	0.00269425	365.726	0.800086	N.A.	N.A.	N.A.	N.A.	-0.0465147	N.A.	N.A.	N.A.	N.A.	N.A.	5	-14.5379	39.8759	0.277934	0.0927653	29.0759	EPP, Pairwise r social pair, Number of helpers, EPP x Number of helpers --- Year quality	12	-197.401	419.951	8.03305	0.000249933	394.802
847	-1.00587	N.A.	-0.298998	0.0214577	-1.56338	N.A.	N.A.	N.A.	N.A.	N.A.	N.A.	6	-181.609	375.479	3.15913	0.0268191	363.218	0.801034	N.A.	N.A.	N.A.	-0.0770945	-0.0486159	-0.00992036	N.A.	N.A.	N.A.	N.A.	7	-14.4699	44.474	4.87604	0.00930934	28.9398	EPO reared in low quality year, WPO sired by relatives, EPO reared in abscence of helpers --- WPO sired by relatives, Number of helpers, Year quality	13	-196.079	419.953	8.03517	0.000249668	392.158
848	-1.12431	N.A.	N.A.	N.A.	N.A.	N.A.	N.A.	-0.144605	N.A.	N.A.	N.A.	4	-183.022	374.168	1.84836	0.0516504	366.045	0.797053	0.0678761	N.A.	N.A.	N.A.	-0.048269	-0.00399832	-0.0365487	N.A.	N.A.	N.A.	8	-13.8936	45.7871	6.18916	0.00482813	27.7871	Pairwise r social pair --- EPP, Pairwise r social pair, Number of helpers, Year quality	12	-196.916	419.955	8.03752	0.000249375	393.832
849	-1.12537	N.A.	N.A.	N.A.	N.A.	0.0643319	N.A.	-0.143522	N.A.	N.A.	N.A.	5	-182.898	375.982	3.66257	0.0208508	365.796	0.778756	N.A.	0.0955979	N.A.	N.A.	N.A.	0.00464674	-0.038121	N.A.	N.A.	N.A.	7	-14.2225	43.9792	4.38126	0.0119223	28.445	Pairwise r social pair, Year quality --- EPO reared in low quality year, Pairwise r social pair, Number of helpers	12	-197.121	419.961	8.04383	0.00024859	394.241
850	-1.1379	0.269078	N.A.	N.A.	N.A.	0.0652153	0.0250801	-0.145123	N.A.	N.A.	N.A.	7	-182.874	380.098	7.77822	0.00266331	365.749	0.800086	N.A.	N.A.	N.A.	N.A.	-0.0465147	N.A.	N.A.	N.A.	N.A.	N.A.	5	-14.5379	39.8759	0.277934	0.0927653	29.0759	EPP, Pairwise r social pair, Number of helpers, Year quality --- Year quality	12	-197.412	419.974	8.05616	0.000247062	394.825
851	-1.00412	N.A.	-0.297702	N.A.	-1.56186	N.A.	0.0143947	N.A.	N.A.	N.A.	N.A.	6	-181.604	375.469	3.14901	0.0269551	363.208	0.806928	0.066708	N.A.	N.A.	N.A.	-0.034414	N.A.	N.A.	0.0664904	N.A.	N.A.	7	-14.4873	44.5089	4.91094	0.00914832	28.9747	EPO reared in low quality year, WPO sired by relatives, Number of helpers --- EPP, Year quality, EPP x Year quality	13	-196.091	419.978	8.05995	0.000246594	392.182
852	-1.00587	N.A.	-0.298998	0.0214577	-1.56338	N.A.	N.A.	N.A.	N.A.	N.A.	N.A.	6	-181.609	375.479	3.15913	0.0268191	363.218	0.806928	0.066708	N.A.	N.A.	N.A.	-0.034414	N.A.	N.A.	0.0664904	N.A.	N.A.	7	-14.4873	44.5089	4.91094	0.00914832	28.9747	EPO reared in low quality year, WPO sired by relatives, EPO reared in abscence of helpers --- EPP, Year quality, EPP x Year quality	13	-196.096	419.988	8.07007	0.00024535	392.193
853	-1.1506	0.273409	N.A.	N.A.	N.A.	0.0639316	N.A.	-0.179652	N.A.	N.A.	0.30655	7	-182.882	380.112	7.79267	0.00264414	365.763	0.800086	N.A.	N.A.	N.A.	N.A.	-0.0465147	N.A.	N.A.	N.A.	N.A.	N.A.	5	-14.5379	39.8759	0.277934	0.0927653	29.0759	EPP, Pairwise r social pair, Year quality, EPP x Pairwise r social pair --- Year quality	12	-197.42	419.988	8.0706	0.000245284	394.839
854	-1.12027	N.A.	N.A.	N.A.	N.A.	0.0679776	0.0254278	N.A.	N.A.	N.A.	N.A.	5	-183.468	377.122	4.80259	0.0117916	366.937	0.781539	N.A.	0.0915859	-0.0211994	N.A.	N.A.	N.A.	N.A.	N.A.	N.A.	N.A.	6	-14.8673	42.8697	3.27176	0.0207627	29.7346	Number of helpers, Year quality --- EPO reared in low quality year, EPO reared in abscence of helpers	11	-198.336	419.992	8.07435	0.000244826	396.671
855	-1.00412	N.A.	-0.297702	N.A.	-1.56186	N.A.	0.0143947	N.A.	N.A.	N.A.	N.A.	6	-181.604	375.469	3.14901	0.0269551	363.208	0.803869	0.0676055	N.A.	N.A.	N.A.	-0.0472339	-0.00807682	N.A.	N.A.	N.A.	N.A.	7	-14.4997	44.5337	4.93571	0.00903572	28.9994	EPO reared in low quality year, WPO sired by relatives, Number of helpers --- EPP, Number of helpers, Year quality	13	-196.104	420.002	8.08472	0.000243559	392.207
856	-1.06087	N.A.	-0.238411	N.A.	N.A.	N.A.	N.A.	N.A.	N.A.	N.A.	N.A.	4	-183.306	374.736	2.4163	0.038882	366.613	0.78157	N.A.	0.0915585	-0.0212216	-0.00174723	N.A.	N.A.	N.A.	N.A.	N.A.	N.A.	7	-14.8673	45.2688	5.67084	0.00625651	29.7345	EPO reared in low quality year --- EPO reared in low quality year, WPO sired by relatives, EPO reared in abscence of helpers	11	-198.174	420.005	8.08713	0.000243266	396.347
857	-1.00587	N.A.	-0.298998	0.0214577	-1.56338	N.A.	N.A.	N.A.	N.A.	N.A.	N.A.	6	-181.609	375.479	3.15913	0.0268191	363.218	0.803869	0.0676055	N.A.	N.A.	N.A.	-0.0472339	-0.00807682	N.A.	N.A.	N.A.	N.A.	7	-14.4997	44.5337	4.93571	0.00903572	28.9994	EPO reared in low quality year, WPO sired by relatives, EPO reared in abscence of helpers --- EPP, Number of helpers, Year quality	13	-196.109	420.012	8.09484	0.00024233	392.217
858	-1.12027	N.A.	N.A.	N.A.	N.A.	0.0679776	0.0254278	N.A.	N.A.	N.A.	N.A.	5	-183.468	377.122	4.80259	0.0117916	366.937	0.779791	N.A.	0.0901231	N.A.	N.A.	N.A.	-0.000979185	N.A.	N.A.	N.A.	N.A.	6	-14.8842	42.9036	3.30567	0.0204137	29.7685	Number of helpers, Year quality --- EPO reared in low quality year, Number of helpers	11	-198.353	420.026	8.10825	0.00024071	396.705
859	-1.10812	0.263626	N.A.	N.A.	N.A.	0.067003	N.A.	N.A.	N.A.	N.A.	N.A.	5	-183.485	377.156	4.83664	0.0115925	366.971	0.781539	N.A.	0.0915859	-0.0211994	N.A.	N.A.	N.A.	N.A.	N.A.	N.A.	N.A.	6	-14.8673	42.8697	3.27176	0.0207627	29.7346	EPP, Year quality --- EPO reared in low quality year, EPO reared in abscence of helpers	11	-198.353	420.026	8.1084	0.000240692	396.705
860	-1.12027	N.A.	N.A.	N.A.	N.A.	0.0679776	0.0254278	N.A.	N.A.	N.A.	N.A.	5	-183.468	377.122	4.80259	0.0117916	366.937	0.779765	N.A.	0.0902459	N.A.	5.76969e-05	N.A.	N.A.	N.A.	N.A.	N.A.	N.A.	6	-14.8847	42.9045	3.30654	0.0204048	29.7694	Number of helpers, Year quality --- EPO reared in low quality year, WPO sired by relatives	11	-198.353	420.027	8.10913	0.000240605	396.706
861	-1.00412	N.A.	-0.297702	N.A.	-1.56186	N.A.	0.0143947	N.A.	N.A.	N.A.	N.A.	6	-181.604	375.469	3.14901	0.0269551	363.208	0.800474	N.A.	N.A.	0.00420692	-0.0637064	-0.0473649	N.A.	N.A.	N.A.	N.A.	N.A.	7	-14.5134	44.561	4.96305	0.00891305	29.0268	EPO reared in low quality year, WPO sired by relatives, Number of helpers --- WPO sired by relatives, EPO reared in abscence of helpers, Year quality	13	-196.117	420.03	8.11206	0.000240252	392.235
862	-1.12177	N.A.	N.A.	0.0170402	N.A.	0.0666224	N.A.	N.A.	N.A.	N.A.	N.A.	5	-183.487	377.16	4.84047	0.0115703	366.974	0.781539	N.A.	0.0915859	-0.0211994	N.A.	N.A.	N.A.	N.A.	N.A.	N.A.	N.A.	6	-14.8673	42.8697	3.27176	0.0207627	29.7346	EPO reared in abscence of helpers, Year quality --- EPO reared in low quality year, EPO reared in abscence of helpers	11	-198.354	420.03	8.11223	0.000240232	396.709
863	-1.06087	N.A.	-0.238411	N.A.	N.A.	N.A.	N.A.	N.A.	N.A.	N.A.	N.A.	4	-183.306	374.736	2.4163	0.038882	366.613	0.77981	N.A.	0.0901016	N.A.	-0.00116349	N.A.	-0.000997303	N.A.	N.A.	N.A.	N.A.	7	-14.8842	45.3027	5.70476	0.00615127	29.7685	EPO reared in low quality year --- EPO reared in low quality year, WPO sired by relatives, Number of helpers	11	-198.19	420.039	8.12106	0.000239174	396.381
864	-1.00587	N.A.	-0.298998	0.0214577	-1.56338	N.A.	N.A.	N.A.	N.A.	N.A.	N.A.	6	-181.609	375.479	3.15913	0.0268191	363.218	0.800474	N.A.	N.A.	0.00420692	-0.0637064	-0.0473649	N.A.	N.A.	N.A.	N.A.	N.A.	7	-14.5134	44.561	4.96305	0.00891305	29.0268	EPO reared in low quality year, WPO sired by relatives, EPO reared in abscence of helpers --- WPO sired by relatives, EPO reared in abscence of helpers, Year quality	13	-196.122	420.04	8.12218	0.00023904	392.245
865	-1.06087	N.A.	-0.238411	N.A.	N.A.	N.A.	N.A.	N.A.	N.A.	N.A.	N.A.	4	-183.306	374.736	2.4163	0.038882	366.613	0.80744	0.0680206	N.A.	N.A.	N.A.	-0.0453202	N.A.	0.00714568	N.A.	N.A.	0.0798167	8	-13.6559	45.3118	5.7138	0.00612354	27.3118	EPO reared in low quality year --- EPP, Pairwise r social pair, Year quality, EPP x Pairwise r social pair	12	-196.962	420.048	8.1301	0.000238095	393.924
866	-1.07874	N.A.	N.A.	N.A.	-1.50372	0.0778566	0.0165499	N.A.	N.A.	N.A.	N.A.	6	-181.912	376.084	3.76454	0.0198144	363.823	0.780557	N.A.	0.0961422	-0.0197319	N.A.	N.A.	N.A.	-0.0373667	N.A.	N.A.	N.A.	7	-14.217	43.9682	4.37029	0.0119879	28.434	WPO sired by relatives, Number of helpers, Year quality --- EPO reared in low quality year, EPO reared in abscence of helpers, Pairwise r social pair	13	-196.129	420.052	8.13483	0.000237532	392.257
867	-1.10812	0.263626	N.A.	N.A.	N.A.	0.067003	N.A.	N.A.	N.A.	N.A.	N.A.	5	-183.485	377.156	4.83664	0.0115925	366.971	0.779791	N.A.	0.0901231	N.A.	N.A.	N.A.	-0.000979185	N.A.	N.A.	N.A.	N.A.	6	-14.8842	42.9036	3.30567	0.0204137	29.7685	EPP, Year quality --- EPO reared in low quality year, Number of helpers	11	-198.37	420.06	8.14231	0.000236646	396.739
868	-1.10812	0.263626	N.A.	N.A.	N.A.	0.067003	N.A.	N.A.	N.A.	N.A.	N.A.	5	-183.485	377.156	4.83664	0.0115925	366.971	0.779765	N.A.	0.0902459	N.A.	5.76969e-05	N.A.	N.A.	N.A.	N.A.	N.A.	N.A.	6	-14.8847	42.9045	3.30654	0.0204048	29.7694	EPP, Year quality --- EPO reared in low quality year, WPO sired by relatives	11	-198.37	420.061	8.14318	0.000236543	396.74
869	-1.07874	N.A.	N.A.	N.A.	-1.50372	0.0778566	0.0165499	N.A.	N.A.	N.A.	N.A.	6	-181.912	376.084	3.76454	0.0198144	363.823	0.778756	N.A.	0.0955979	N.A.	N.A.	N.A.	0.00464674	-0.038121	N.A.	N.A.	N.A.	7	-14.2225	43.9792	4.38126	0.0119223	28.445	WPO sired by relatives, Number of helpers, Year quality --- EPO reared in low quality year, Pairwise r social pair, Number of helpers	13	-196.134	420.063	8.1458	0.000236233	392.268
870	-1.12177	N.A.	N.A.	0.0170402	N.A.	0.0666224	N.A.	N.A.	N.A.	N.A.	N.A.	5	-183.487	377.16	4.84047	0.0115703	366.974	0.779791	N.A.	0.0901231	N.A.	N.A.	N.A.	-0.000979185	N.A.	N.A.	N.A.	N.A.	6	-14.8842	42.9036	3.30567	0.0204137	29.7685	EPO reared in abscence of helpers, Year quality --- EPO reared in low quality year, Number of helpers	11	-198.371	420.064	8.14614	0.000236193	396.743
871	-1.07569	N.A.	N.A.	-0.0309519	-1.51105	0.0774591	N.A.	N.A.	N.A.	N.A.	N.A.	6	-181.917	376.096	3.776	0.0197012	363.835	0.780557	N.A.	0.0961422	-0.0197319	N.A.	N.A.	N.A.	-0.0373667	N.A.	N.A.	N.A.	7	-14.217	43.9682	4.37029	0.0119879	28.434	WPO sired by relatives, EPO reared in abscence of helpers, Year quality --- EPO reared in low quality year, EPO reared in abscence of helpers, Pairwise r social pair	13	-196.134	420.064	8.14629	0.000236175	392.269
872	-1.12177	N.A.	N.A.	0.0170402	N.A.	0.0666224	N.A.	N.A.	N.A.	N.A.	N.A.	5	-183.487	377.16	4.84047	0.0115703	366.974	0.779765	N.A.	0.0902459	N.A.	5.76969e-05	N.A.	N.A.	N.A.	N.A.	N.A.	N.A.	6	-14.8847	42.9045	3.30654	0.0204048	29.7694	EPO reared in abscence of helpers, Year quality --- EPO reared in low quality year, WPO sired by relatives	11	-198.372	420.065	8.14701	0.00023609	396.744
873	-1.14	0.268663	N.A.	N.A.	N.A.	N.A.	0.0217175	-0.14661	N.A.	N.A.	N.A.	6	-183.002	378.264	5.94429	0.00666275	366.003	0.810693	0.0671868	N.A.	N.A.	N.A.	N.A.	N.A.	N.A.	N.A.	N.A.	N.A.	5	-15.504	41.808	2.21005	0.0353046	31.008	EPP, Pairwise r social pair, Number of helpers --- EPP	11	-198.506	420.072	8.15434	0.000235226	397.011
874	-1.07569	N.A.	N.A.	-0.0309519	-1.51105	0.0774591	N.A.	N.A.	N.A.	N.A.	N.A.	6	-181.917	376.096	3.776	0.0197012	363.835	0.778756	N.A.	0.0955979	N.A.	N.A.	N.A.	0.00464674	-0.038121	N.A.	N.A.	N.A.	7	-14.2225	43.9792	4.38126	0.0119223	28.445	WPO sired by relatives, EPO reared in abscence of helpers, Year quality --- EPO reared in low quality year, Pairwise r social pair, Number of helpers	13	-196.14	420.075	8.15726	0.000234883	392.28
875	-1.15207	0.273189	N.A.	N.A.	N.A.	N.A.	N.A.	-0.181026	N.A.	N.A.	0.306372	6	-183.004	378.269	5.94948	0.00664548	366.008	0.810693	0.0671868	N.A.	N.A.	N.A.	N.A.	N.A.	N.A.	N.A.	N.A.	N.A.	5	-15.504	41.808	2.21005	0.0353046	31.008	EPP, Pairwise r social pair, EPP x Pairwise r social pair --- EPP	11	-198.508	420.077	8.15953	0.000234616	397.016
876	-1.1191	N.A.	N.A.	N.A.	N.A.	N.A.	0.0220984	N.A.	N.A.	N.A.	N.A.	4	-183.607	375.338	3.01837	0.0287746	367.215	0.814603	0.0684282	N.A.	N.A.	N.A.	N.A.	N.A.	0.0185858	N.A.	N.A.	0.0802912	7	-14.6037	44.7416	5.14368	0.00814335	29.2074	Number of helpers --- EPP, Pairwise r social pair, EPP x Pairwise r social pair	11	-198.211	420.08	8.16205	0.000234322	396.422
877	-1.07756	N.A.	N.A.	N.A.	-1.48739	N.A.	N.A.	N.A.	N.A.	N.A.	N.A.	4	-182.098	372.32	0	0.130149	364.196	0.809297	0.0682741	N.A.	N.A.	N.A.	-0.0335384	N.A.	0.00991577	0.0663453	N.A.	0.0802554	9	-13.6147	47.7647	8.16673	0.00179621	27.2295	WPO sired by relatives --- EPP, Pairwise r social pair, Year quality, EPP x Pairwise r social pair, EPP x Year quality	13	-195.713	420.084	8.16673	0.000233774	391.426
878	-1.0608	N.A.	-0.239264	N.A.	N.A.	N.A.	0.0236895	N.A.	N.A.	N.A.	N.A.	5	-183.289	376.764	4.44426	0.0141053	366.578	0.800209	N.A.	N.A.	N.A.	N.A.	-0.0479838	-0.00359464	-0.0361766	N.A.	N.A.	N.A.	7	-13.8963	43.3269	3.72892	0.0165201	27.7926	EPO reared in low quality year, Number of helpers --- Pairwise r social pair, Number of helpers, Year quality	12	-197.185	420.091	8.17318	0.000233021	394.371
879	-1.0608	N.A.	-0.239264	N.A.	N.A.	N.A.	0.0236895	N.A.	N.A.	N.A.	N.A.	5	-183.289	376.764	4.44426	0.0141053	366.578	0.79947	N.A.	N.A.	0.00753755	N.A.	-0.0477649	N.A.	-0.0367129	N.A.	N.A.	N.A.	7	-13.9	43.3342	3.7362	0.0164601	27.7999	EPO reared in low quality year, Number of helpers --- EPO reared in abscence of helpers, Pairwise r social pair, Year quality	12	-197.189	420.098	8.18047	0.000232174	394.378
880	-1.0608	N.A.	-0.239264	N.A.	N.A.	N.A.	0.0236895	N.A.	N.A.	N.A.	N.A.	5	-183.289	376.764	4.44426	0.0141053	366.578	0.797885	0.0670947	N.A.	N.A.	N.A.	-0.0477324	N.A.	-0.0369755	N.A.	N.A.	N.A.	7	-13.9007	43.3356	3.73769	0.0164479	27.8014	EPO reared in low quality year, Number of helpers --- EPP, Pairwise r social pair, Year quality	12	-197.19	420.1	8.18195	0.000232001	394.38
881	-1.06578	N.A.	-0.24331	0.0624299	N.A.	N.A.	N.A.	N.A.	N.A.	N.A.	N.A.	5	-183.296	376.778	4.458	0.0140087	366.592	0.800209	N.A.	N.A.	N.A.	N.A.	-0.0479838	-0.00359464	-0.0361766	N.A.	N.A.	N.A.	7	-13.8963	43.3269	3.72892	0.0165201	27.7926	EPO reared in low quality year, EPO reared in abscence of helpers --- Pairwise r social pair, Number of helpers, Year quality	12	-197.192	420.105	8.18692	0.000231426	394.385
882	-1.10931	0.263417	N.A.	N.A.	N.A.	N.A.	N.A.	N.A.	N.A.	N.A.	N.A.	4	-183.621	375.365	3.04483	0.0283964	367.241	0.814603	0.0684282	N.A.	N.A.	N.A.	N.A.	N.A.	0.0185858	N.A.	N.A.	0.0802912	7	-14.6037	44.7416	5.14368	0.00814335	29.2074	EPP --- EPP, Pairwise r social pair, EPP x Pairwise r social pair	11	-198.224	420.106	8.18851	0.000231242	396.448
883	-1.12119	N.A.	N.A.	0.0225741	N.A.	N.A.	N.A.	N.A.	N.A.	N.A.	N.A.	4	-183.621	375.365	3.0456	0.0283855	367.242	0.814603	0.0684282	N.A.	N.A.	N.A.	N.A.	N.A.	0.0185858	N.A.	N.A.	0.0802912	7	-14.6037	44.7416	5.14368	0.00814335	29.2074	EPO reared in abscence of helpers --- EPP, Pairwise r social pair, EPP x Pairwise r social pair	11	-198.225	420.107	8.18928	0.000231153	396.449
884	-1.06578	N.A.	-0.24331	0.0624299	N.A.	N.A.	N.A.	N.A.	N.A.	N.A.	N.A.	5	-183.296	376.778	4.458	0.0140087	366.592	0.79947	N.A.	N.A.	0.00753755	N.A.	-0.0477649	N.A.	-0.0367129	N.A.	N.A.	N.A.	7	-13.9	43.3342	3.7362	0.0164601	27.7999	EPO reared in low quality year, EPO reared in abscence of helpers --- EPO reared in abscence of helpers, Pairwise r social pair, Year quality	12	-197.196	420.112	8.19421	0.000230584	394.392
885	-1.06578	N.A.	-0.24331	0.0624299	N.A.	N.A.	N.A.	N.A.	N.A.	N.A.	N.A.	5	-183.296	376.778	4.458	0.0140087	366.592	0.797885	0.0670947	N.A.	N.A.	N.A.	-0.0477324	N.A.	-0.0369755	N.A.	N.A.	N.A.	7	-13.9007	43.3356	3.73769	0.0164479	27.8014	EPO reared in low quality year, EPO reared in abscence of helpers --- EPP, Pairwise r social pair, Year quality	12	-197.197	420.113	8.19569	0.000230413	394.393
886	-1.12537	N.A.	N.A.	N.A.	N.A.	0.0643319	N.A.	-0.143522	N.A.	N.A.	N.A.	5	-182.898	375.982	3.66257	0.0208508	365.796	0.810347	0.0680535	N.A.	N.A.	N.A.	N.A.	-0.00152772	N.A.	N.A.	N.A.	N.A.	6	-15.503	44.1411	4.54313	0.0109954	31.006	Pairwise r social pair, Year quality --- EPP, Number of helpers	11	-198.401	420.123	8.2057	0.000229263	396.802
887	-1.10415	0.265593	N.A.	N.A.	N.A.	0.0684186	0.026949	N.A.	N.A.	N.A.	N.A.	6	-183.463	379.188	6.86807	0.00419815	366.927	0.800216	N.A.	N.A.	N.A.	N.A.	-0.0475565	N.A.	-0.03666	N.A.	N.A.	N.A.	6	-13.9022	40.9396	1.34167	0.0545003	27.8045	EPP, Number of helpers, Year quality --- Pairwise r social pair, Year quality	12	-197.366	420.127	8.20974	0.0002288	394.731
888	-1.14	0.268663	N.A.	N.A.	N.A.	N.A.	0.0217175	-0.14661	N.A.	N.A.	N.A.	6	-183.002	378.264	5.94429	0.00666275	366.003	0.80007	N.A.	N.A.	N.A.	N.A.	N.A.	-0.00295194	N.A.	N.A.	N.A.	N.A.	5	-15.5319	41.8638	2.2658	0.0343342	31.0638	EPP, Pairwise r social pair, Number of helpers --- Number of helpers	11	-198.533	420.128	8.21009	0.00022876	397.067
889	-1.14	0.268663	N.A.	N.A.	N.A.	N.A.	0.0217175	-0.14661	N.A.	N.A.	N.A.	6	-183.002	378.264	5.94429	0.00666275	366.003	0.800949	N.A.	N.A.	-0.00876946	N.A.	N.A.	N.A.	N.A.	N.A.	N.A.	N.A.	5	-15.5328	41.8656	2.26767	0.034302	31.0656	EPP, Pairwise r social pair, Number of helpers --- EPO reared in abscence of helpers	11	-198.534	420.13	8.21197	0.000228545	397.069
890	-1.14	0.268663	N.A.	N.A.	N.A.	N.A.	0.0217175	-0.14661	N.A.	N.A.	N.A.	6	-183.002	378.264	5.94429	0.00666275	366.003	0.800341	N.A.	N.A.	N.A.	-0.0205191	N.A.	N.A.	N.A.	N.A.	N.A.	N.A.	5	-15.5334	41.8668	2.26885	0.0342818	31.0668	EPP, Pairwise r social pair, Number of helpers --- WPO sired by relatives	11	-198.535	420.131	8.21315	0.000228411	397.07
891	-1.07773	N.A.	N.A.	N.A.	-1.48444	N.A.	0.0131585	N.A.	N.A.	N.A.	N.A.	5	-182.093	374.371	2.05172	0.0466569	364.186	0.798847	0.0672417	N.A.	N.A.	N.A.	-0.0394306	N.A.	-0.0364792	0.0661865	N.A.	N.A.	8	-13.8797	45.7594	6.16143	0.00489554	27.7594	WPO sired by relatives, Number of helpers --- EPP, Pairwise r social pair, Year quality, EPP x Year quality	13	-195.973	420.131	8.21315	0.000228411	391.945
892	-1.15207	0.273189	N.A.	N.A.	N.A.	N.A.	N.A.	-0.181026	N.A.	N.A.	0.306372	6	-183.004	378.269	5.94948	0.00664548	366.008	0.80007	N.A.	N.A.	N.A.	N.A.	N.A.	-0.00295194	N.A.	N.A.	N.A.	N.A.	5	-15.5319	41.8638	2.2658	0.0343342	31.0638	EPP, Pairwise r social pair, EPP x Pairwise r social pair --- Number of helpers	11	-198.536	420.133	8.21528	0.000228167	397.072
893	-1.15207	0.273189	N.A.	N.A.	N.A.	N.A.	N.A.	-0.181026	N.A.	N.A.	0.306372	6	-183.004	378.269	5.94948	0.00664548	366.008	0.800949	N.A.	N.A.	-0.00876946	N.A.	N.A.	N.A.	N.A.	N.A.	N.A.	N.A.	5	-15.5328	41.8656	2.26767	0.034302	31.0656	EPP, Pairwise r social pair, EPP x Pairwise r social pair --- EPO reared in abscence of helpers	11	-198.537	420.135	8.21716	0.000227953	397.074
894	-1.15207	0.273189	N.A.	N.A.	N.A.	N.A.	N.A.	-0.181026	N.A.	N.A.	0.306372	6	-183.004	378.269	5.94948	0.00664548	366.008	0.800341	N.A.	N.A.	N.A.	-0.0205191	N.A.	N.A.	N.A.	N.A.	N.A.	N.A.	5	-15.5334	41.8668	2.26885	0.0342818	31.0668	EPP, Pairwise r social pair, EPP x Pairwise r social pair --- WPO sired by relatives	11	-198.538	420.136	8.21833	0.000227819	397.075
895	-1.07519	N.A.	N.A.	-0.0234203	-1.48976	N.A.	N.A.	N.A.	N.A.	N.A.	N.A.	5	-182.097	374.379	2.05933	0.0464796	364.193	0.798847	0.0672417	N.A.	N.A.	N.A.	-0.0394306	N.A.	-0.0364792	0.0661865	N.A.	N.A.	8	-13.8797	45.7594	6.16143	0.00489554	27.7594	WPO sired by relatives, EPO reared in abscence of helpers --- EPP, Pairwise r social pair, Year quality, EPP x Year quality	13	-195.976	420.138	8.22076	0.000227543	391.953
896	-1.11996	0.267145	N.A.	N.A.	N.A.	N.A.	-0.0653863	N.A.	N.A.	0.269514	N.A.	6	-183.471	379.203	6.8831	0.00416671	366.942	0.800216	N.A.	N.A.	N.A.	N.A.	-0.0475565	N.A.	-0.03666	N.A.	N.A.	N.A.	6	-13.9022	40.9396	1.34167	0.0545003	27.8045	EPP, Number of helpers, EPP x Number of helpers --- Pairwise r social pair, Year quality	12	-197.373	420.142	8.22477	0.000227087	394.746
897	-1.12552	N.A.	N.A.	N.A.	N.A.	0.0655799	0.0262315	-0.143601	N.A.	N.A.	N.A.	6	-182.877	378.015	5.69567	0.0075447	365.754	0.800063	N.A.	N.A.	N.A.	N.A.	-0.047566	-0.00863228	N.A.	N.A.	N.A.	N.A.	6	-14.5037	42.1426	2.54467	0.0298656	29.0075	Pairwise r social pair, Number of helpers, Year quality --- Number of helpers, Year quality	12	-197.381	420.158	8.24033	0.000225327	394.762
898	-1.07773	N.A.	N.A.	N.A.	-1.48444	N.A.	0.0131585	N.A.	N.A.	N.A.	N.A.	5	-182.093	374.371	2.05172	0.0466569	364.186	0.797053	0.0678761	N.A.	N.A.	N.A.	-0.048269	-0.00399832	-0.0365487	N.A.	N.A.	N.A.	8	-13.8936	45.7871	6.18916	0.00482813	27.7871	WPO sired by relatives, Number of helpers --- EPP, Pairwise r social pair, Number of helpers, Year quality	13	-195.986	420.159	8.24088	0.000225265	391.973
899	-1.07756	N.A.	N.A.	N.A.	-1.48739	N.A.	N.A.	N.A.	N.A.	N.A.	N.A.	4	-182.098	372.32	0	0.130149	364.196	0.806822	0.0689089	N.A.	N.A.	N.A.	-0.0456918	-0.00268882	0.00715173	N.A.	N.A.	0.0799645	9	-13.6526	47.8405	8.24255	0.00172938	27.3053	WPO sired by relatives --- EPP, Pairwise r social pair, Number of helpers, Year quality, EPP x Pairwise r social pair	13	-195.751	420.16	8.24255	0.000225077	391.502
900	-1.12443	N.A.	N.A.	N.A.	N.A.	N.A.	0.0230973	-0.144703	N.A.	N.A.	N.A.	5	-183.006	376.198	3.8779	0.0187226	366.012	0.780557	N.A.	0.0961422	-0.0197319	N.A.	N.A.	N.A.	-0.0373667	N.A.	N.A.	N.A.	7	-14.217	43.9682	4.37029	0.0119879	28.434	Pairwise r social pair, Number of helpers --- EPO reared in low quality year, EPO reared in abscence of helpers, Pairwise r social pair	12	-197.223	420.166	8.24818	0.000224444	394.446
901	-1.07519	N.A.	N.A.	-0.0234203	-1.48976	N.A.	N.A.	N.A.	N.A.	N.A.	N.A.	5	-182.097	374.379	2.05933	0.0464796	364.193	0.797053	0.0678761	N.A.	N.A.	N.A.	-0.048269	-0.00399832	-0.0365487	N.A.	N.A.	N.A.	8	-13.8936	45.7871	6.18916	0.00482813	27.7871	WPO sired by relatives, EPO reared in abscence of helpers --- EPP, Pairwise r social pair, Number of helpers, Year quality	13	-195.99	420.166	8.2485	0.000224409	391.98
902	-1.07049	N.A.	-0.220098	N.A.	N.A.	N.A.	N.A.	-0.139159	N.A.	N.A.	N.A.	5	-182.755	375.696	3.37647	0.0240574	365.51	0.801034	N.A.	N.A.	N.A.	-0.0770945	-0.0486159	-0.00992036	N.A.	N.A.	N.A.	N.A.	7	-14.4699	44.474	4.87604	0.00930934	28.9398	EPO reared in low quality year, Pairwise r social pair --- WPO sired by relatives, Number of helpers, Year quality	12	-197.225	420.17	8.25252	0.000223959	394.45
903	-1.12027	N.A.	N.A.	N.A.	N.A.	0.0679776	0.0254278	N.A.	N.A.	N.A.	N.A.	5	-183.468	377.122	4.80259	0.0117916	366.937	0.803568	0.0676846	N.A.	N.A.	N.A.	N.A.	N.A.	-0.0348602	N.A.	N.A.	N.A.	6	-14.9582	43.0515	3.4535	0.0189592	29.9163	Number of helpers, Year quality --- EPP, Pairwise r social pair	11	-198.426	420.174	8.25608	0.000223559	396.853
904	-1.12537	N.A.	N.A.	N.A.	N.A.	0.0643319	N.A.	-0.143522	N.A.	N.A.	N.A.	5	-182.898	375.982	3.66257	0.0208508	365.796	0.800378	N.A.	N.A.	N.A.	-0.0244702	N.A.	-0.00332117	N.A.	N.A.	N.A.	N.A.	6	-15.5285	44.1921	4.59418	0.0107183	31.057	Pairwise r social pair, Year quality --- WPO sired by relatives, Number of helpers	11	-198.427	420.174	8.25675	0.000223485	396.854
905	-1.12027	N.A.	N.A.	N.A.	N.A.	0.0679776	0.0254278	N.A.	N.A.	N.A.	N.A.	5	-183.468	377.122	4.80259	0.0117916	366.937	0.800252	N.A.	N.A.	N.A.	N.A.	N.A.	0.00212817	-0.0355918	N.A.	N.A.	N.A.	6	-14.9592	43.0535	3.45557	0.0189396	29.9184	Number of helpers, Year quality --- Pairwise r social pair, Number of helpers	11	-198.427	420.176	8.25815	0.000223328	396.855
906	-1.12027	N.A.	N.A.	N.A.	N.A.	0.0679776	0.0254278	N.A.	N.A.	N.A.	N.A.	5	-183.468	377.122	4.80259	0.0117916	366.937	0.800927	N.A.	N.A.	-0.00689223	N.A.	N.A.	N.A.	-0.0352585	N.A.	N.A.	N.A.	6	-14.9594	43.0538	3.45589	0.0189366	29.9187	Number of helpers, Year quality --- EPO reared in abscence of helpers, Pairwise r social pair	11	-198.428	420.176	8.25847	0.000223292	396.855
907	-1.12443	N.A.	N.A.	N.A.	N.A.	N.A.	0.0230973	-0.144703	N.A.	N.A.	N.A.	5	-183.006	376.198	3.8779	0.0187226	366.012	0.778756	N.A.	0.0955979	N.A.	N.A.	N.A.	0.00464674	-0.038121	N.A.	N.A.	N.A.	7	-14.2225	43.9792	4.38126	0.0119223	28.445	Pairwise r social pair, Number of helpers --- EPO reared in low quality year, Pairwise r social pair, Number of helpers	12	-197.228	420.177	8.25915	0.000223217	394.457
908	-1.12537	N.A.	N.A.	N.A.	N.A.	0.0643319	N.A.	-0.143522	N.A.	N.A.	N.A.	5	-182.898	375.982	3.66257	0.0208508	365.796	0.801251	N.A.	N.A.	-0.00908457	-0.0214287	N.A.	N.A.	N.A.	N.A.	N.A.	N.A.	6	-15.5302	44.1955	4.59755	0.0107002	31.0604	Pairwise r social pair, Year quality --- WPO sired by relatives, EPO reared in abscence of helpers	11	-198.428	420.178	8.26011	0.000223109	396.857
909	-1.12552	N.A.	N.A.	N.A.	N.A.	0.0655799	0.0262315	-0.143601	N.A.	N.A.	N.A.	6	-182.877	378.015	5.69567	0.0075447	365.754	0.800894	N.A.	N.A.	N.A.	-0.0640278	-0.0472558	N.A.	N.A.	N.A.	N.A.	N.A.	6	-14.5141	42.1633	2.56534	0.0295585	29.0282	Pairwise r social pair, Number of helpers, Year quality --- WPO sired by relatives, Year quality	12	-197.391	420.179	8.26101	0.00022301	394.783
910	-1.13035	N.A.	N.A.	0.0612443	N.A.	N.A.	N.A.	-0.146156	N.A.	N.A.	N.A.	5	-183.012	376.21	3.89074	0.0186027	366.025	0.780557	N.A.	0.0961422	-0.0197319	N.A.	N.A.	N.A.	-0.0373667	N.A.	N.A.	N.A.	7	-14.217	43.9682	4.37029	0.0119879	28.434	EPO reared in abscence of helpers, Pairwise r social pair --- EPO reared in low quality year, EPO reared in abscence of helpers, Pairwise r social pair	12	-197.229	420.179	8.26103	0.000223007	394.459
911	-1.06087	N.A.	-0.238411	N.A.	N.A.	N.A.	N.A.	N.A.	N.A.	N.A.	N.A.	4	-183.306	374.736	2.4163	0.038882	366.613	0.804085	0.0683416	N.A.	N.A.	N.A.	N.A.	0.00258989	-0.0351535	N.A.	N.A.	N.A.	7	-14.9552	45.4446	5.84669	0.0057299	29.9104	EPO reared in low quality year --- EPP, Pairwise r social pair, Number of helpers	11	-198.261	420.181	8.26298	0.00022279	396.523
912	-1.13087	N.A.	N.A.	0.0557583	N.A.	0.0639228	N.A.	-0.144949	N.A.	N.A.	N.A.	6	-182.89	378.041	5.72118	0.00744907	365.78	0.800063	N.A.	N.A.	N.A.	N.A.	-0.047566	-0.00863228	N.A.	N.A.	N.A.	N.A.	6	-14.5037	42.1426	2.54467	0.0298656	29.0075	EPO reared in abscence of helpers, Pairwise r social pair, Year quality --- Number of helpers, Year quality	12	-197.394	420.183	8.26584	0.000222471	394.787
913	-1.14314	0.266861	N.A.	N.A.	N.A.	N.A.	N.A.	-0.146918	N.A.	N.A.	N.A.	5	-183.016	376.217	3.89776	0.0185376	366.032	0.780557	N.A.	0.0961422	-0.0197319	N.A.	N.A.	N.A.	-0.0373667	N.A.	N.A.	N.A.	7	-14.217	43.9682	4.37029	0.0119879	28.434	EPP, Pairwise r social pair --- EPO reared in low quality year, EPO reared in abscence of helpers, Pairwise r social pair	12	-197.233	420.186	8.26804	0.000222226	394.466
914	-1.13035	N.A.	N.A.	0.0612443	N.A.	N.A.	N.A.	-0.146156	N.A.	N.A.	N.A.	5	-183.012	376.21	3.89074	0.0186027	366.025	0.778756	N.A.	0.0955979	N.A.	N.A.	N.A.	0.00464674	-0.038121	N.A.	N.A.	N.A.	7	-14.2225	43.9792	4.38126	0.0119223	28.445	EPO reared in abscence of helpers, Pairwise r social pair --- EPO reared in low quality year, Pairwise r social pair, Number of helpers	12	-197.235	420.19	8.272	0.000221787	394.47
915	-1.14167	0.267084	N.A.	N.A.	N.A.	0.0639426	N.A.	-0.145532	N.A.	N.A.	N.A.	6	-182.893	378.048	5.72802	0.00742365	365.787	0.800063	N.A.	N.A.	N.A.	N.A.	-0.047566	-0.00863228	N.A.	N.A.	N.A.	N.A.	6	-14.5037	42.1426	2.54467	0.0298656	29.0075	EPP, Pairwise r social pair, Year quality --- Number of helpers, Year quality	12	-197.397	420.19	8.27268	0.000221712	394.794
916	-1.14314	0.266861	N.A.	N.A.	N.A.	N.A.	N.A.	-0.146918	N.A.	N.A.	N.A.	5	-183.016	376.217	3.89776	0.0185376	366.032	0.778756	N.A.	0.0955979	N.A.	N.A.	N.A.	0.00464674	-0.038121	N.A.	N.A.	N.A.	7	-14.2225	43.9792	4.38126	0.0119223	28.445	EPP, Pairwise r social pair --- EPO reared in low quality year, Pairwise r social pair, Number of helpers	12	-197.238	420.197	8.27901	0.000221011	394.477
917	-1.13087	N.A.	N.A.	0.0557583	N.A.	0.0639228	N.A.	-0.144949	N.A.	N.A.	N.A.	6	-182.89	378.041	5.72118	0.00744907	365.78	0.800894	N.A.	N.A.	N.A.	-0.0640278	-0.0472558	N.A.	N.A.	N.A.	N.A.	N.A.	6	-14.5141	42.1633	2.56534	0.0295585	29.0282	EPO reared in abscence of helpers, Pairwise r social pair, Year quality --- WPO sired by relatives, Year quality	12	-197.404	420.204	8.28652	0.000220183	394.808
918	-1.07049	N.A.	-0.220098	N.A.	N.A.	N.A.	N.A.	-0.139159	N.A.	N.A.	N.A.	5	-182.755	375.696	3.37647	0.0240574	365.51	0.806928	0.066708	N.A.	N.A.	N.A.	-0.034414	N.A.	N.A.	0.0664904	N.A.	N.A.	7	-14.4873	44.5089	4.91094	0.00914832	28.9747	EPO reared in low quality year, Pairwise r social pair --- EPP, Year quality, EPP x Year quality	12	-197.243	420.205	8.28741	0.000220085	394.485
919	-1.14882	0.275021	N.A.	N.A.	N.A.	N.A.	0.0214316	-0.180126	N.A.	N.A.	0.306163	7	-182.99	380.329	8.00971	0.00237221	365.98	0.800086	N.A.	N.A.	N.A.	N.A.	-0.0465147	N.A.	N.A.	N.A.	N.A.	N.A.	5	-14.5379	39.8759	0.277934	0.0927653	29.0759	EPP, Pairwise r social pair, Number of helpers, EPP x Pairwise r social pair --- Year quality	12	-197.528	420.205	8.28765	0.000220059	395.056
920	-1.10812	0.263626	N.A.	N.A.	N.A.	0.067003	N.A.	N.A.	N.A.	N.A.	N.A.	5	-183.485	377.156	4.83664	0.0115925	366.971	0.803568	0.0676846	N.A.	N.A.	N.A.	N.A.	N.A.	-0.0348602	N.A.	N.A.	N.A.	6	-14.9582	43.0515	3.4535	0.0189592	29.9163	EPP, Year quality --- EPP, Pairwise r social pair	11	-198.443	420.208	8.29014	0.000219785	396.887
921	-1.12552	N.A.	N.A.	N.A.	N.A.	0.0655799	0.0262315	-0.143601	N.A.	N.A.	N.A.	6	-182.877	378.015	5.69567	0.0075447	365.754	0.805763	0.0666233	N.A.	N.A.	N.A.	-0.0461177	N.A.	N.A.	N.A.	N.A.	N.A.	6	-14.5287	42.1925	2.5945	0.0291306	29.0573	Pairwise r social pair, Number of helpers, Year quality --- EPP, Year quality	12	-197.406	420.208	8.29017	0.000219782	394.812
922	-1.10812	0.263626	N.A.	N.A.	N.A.	0.067003	N.A.	N.A.	N.A.	N.A.	N.A.	5	-183.485	377.156	4.83664	0.0115925	366.971	0.800252	N.A.	N.A.	N.A.	N.A.	N.A.	0.00212817	-0.0355918	N.A.	N.A.	N.A.	6	-14.9592	43.0535	3.45557	0.0189396	29.9184	EPP, Year quality --- Pairwise r social pair, Number of helpers	11	-198.444	420.21	8.29221	0.000219558	396.889
923	-1.10812	0.263626	N.A.	N.A.	N.A.	0.067003	N.A.	N.A.	N.A.	N.A.	N.A.	5	-183.485	377.156	4.83664	0.0115925	366.971	0.800927	N.A.	N.A.	-0.00689223	N.A.	N.A.	N.A.	-0.0352585	N.A.	N.A.	N.A.	6	-14.9594	43.0538	3.45589	0.0189366	29.9187	EPP, Year quality --- EPO reared in abscence of helpers, Pairwise r social pair	11	-198.445	420.21	8.29253	0.000219523	396.889
924	-1.00412	N.A.	-0.297702	N.A.	-1.56186	N.A.	0.0143947	N.A.	N.A.	N.A.	N.A.	6	-181.604	375.469	3.14901	0.0269551	363.208	0.814603	0.0684282	N.A.	N.A.	N.A.	N.A.	N.A.	0.0185858	N.A.	N.A.	0.0802912	7	-14.6037	44.7416	5.14368	0.00814335	29.2074	EPO reared in low quality year, WPO sired by relatives, Number of helpers --- EPP, Pairwise r social pair, EPP x Pairwise r social pair	13	-196.208	420.21	8.29269	0.000219505	392.415
925	-1.14167	0.267084	N.A.	N.A.	N.A.	0.0639426	N.A.	-0.145532	N.A.	N.A.	N.A.	6	-182.893	378.048	5.72802	0.00742365	365.787	0.800894	N.A.	N.A.	N.A.	-0.0640278	-0.0472558	N.A.	N.A.	N.A.	N.A.	N.A.	6	-14.5141	42.1633	2.56534	0.0295585	29.0282	EPP, Pairwise r social pair, Year quality --- WPO sired by relatives, Year quality	12	-197.407	420.211	8.29336	0.000219432	394.815
926	-1.12177	N.A.	N.A.	0.0170402	N.A.	0.0666224	N.A.	N.A.	N.A.	N.A.	N.A.	5	-183.487	377.16	4.84047	0.0115703	366.974	0.803568	0.0676846	N.A.	N.A.	N.A.	N.A.	N.A.	-0.0348602	N.A.	N.A.	N.A.	6	-14.9582	43.0515	3.4535	0.0189592	29.9163	EPO reared in abscence of helpers, Year quality --- EPP, Pairwise r social pair	11	-198.445	420.212	8.29397	0.000219364	396.891
927	-1.12177	N.A.	N.A.	0.0170402	N.A.	0.0666224	N.A.	N.A.	N.A.	N.A.	N.A.	5	-183.487	377.16	4.84047	0.0115703	366.974	0.800252	N.A.	N.A.	N.A.	N.A.	N.A.	0.00212817	-0.0355918	N.A.	N.A.	N.A.	6	-14.9592	43.0535	3.45557	0.0189396	29.9184	EPO reared in abscence of helpers, Year quality --- Pairwise r social pair, Number of helpers	11	-198.446	420.214	8.29604	0.000219138	396.893
928	-1.12177	N.A.	N.A.	0.0170402	N.A.	0.0666224	N.A.	N.A.	N.A.	N.A.	N.A.	5	-183.487	377.16	4.84047	0.0115703	366.974	0.800927	N.A.	N.A.	-0.00689223	N.A.	N.A.	N.A.	-0.0352585	N.A.	N.A.	N.A.	6	-14.9594	43.0538	3.45589	0.0189366	29.9187	EPO reared in abscence of helpers, Year quality --- EPO reared in abscence of helpers, Pairwise r social pair	11	-198.447	420.214	8.29636	0.000219103	396.893
929	-1.00587	N.A.	-0.298998	0.0214577	-1.56338	N.A.	N.A.	N.A.	N.A.	N.A.	N.A.	6	-181.609	375.479	3.15913	0.0268191	363.218	0.814603	0.0684282	N.A.	N.A.	N.A.	N.A.	N.A.	0.0185858	N.A.	N.A.	0.0802912	7	-14.6037	44.7416	5.14368	0.00814335	29.2074	EPO reared in low quality year, WPO sired by relatives, EPO reared in abscence of helpers --- EPP, Pairwise r social pair, EPP x Pairwise r social pair	13	-196.213	420.22	8.30281	0.000218397	392.425
930	-1.11898	N.A.	N.A.	N.A.	N.A.	N.A.	N.A.	N.A.	N.A.	N.A.	N.A.	3	-183.622	373.318	0.998737	0.0789891	367.245	0.801535	0.0676726	N.A.	N.A.	N.A.	-0.0499232	-0.0191765	N.A.	N.A.	0.0680585	N.A.	8	-14.4525	46.9049	7.30695	0.00276092	28.9049	Null --- EPP, Number of helpers, Year quality, EPP x Number of helpers	11	-198.075	420.223	8.30569	0.000218083	396.149
931	-1.12552	N.A.	N.A.	N.A.	N.A.	0.0655799	0.0262315	-0.143601	N.A.	N.A.	N.A.	6	-182.877	378.015	5.69567	0.0075447	365.754	0.799599	N.A.	N.A.	0.00492421	N.A.	-0.0466465	N.A.	N.A.	N.A.	N.A.	N.A.	6	-14.537	42.2091	2.61115	0.0288892	29.074	Pairwise r social pair, Number of helpers, Year quality --- EPO reared in abscence of helpers, Year quality	12	-197.414	420.224	8.30681	0.00021796	394.828
932	-1.07874	N.A.	N.A.	N.A.	-1.50372	0.0778566	0.0165499	N.A.	N.A.	N.A.	N.A.	6	-181.912	376.084	3.76454	0.0198144	363.823	0.810347	0.0680535	N.A.	N.A.	N.A.	N.A.	-0.00152772	N.A.	N.A.	N.A.	N.A.	6	-15.503	44.1411	4.54313	0.0109954	31.006	WPO sired by relatives, Number of helpers, Year quality --- EPP, Number of helpers	12	-197.415	420.225	8.30768	0.000217866	394.829
933	-1.07756	N.A.	N.A.	N.A.	-1.48739	N.A.	N.A.	N.A.	N.A.	N.A.	N.A.	4	-182.098	372.32	0	0.130149	364.196	0.803839	0.0684061	N.A.	N.A.	N.A.	N.A.	0.00138286	-0.0352707	N.A.	0.0664933	N.A.	8	-14.9546	47.9091	8.31116	0.00167106	29.9091	WPO sired by relatives --- EPP, Pairwise r social pair, Number of helpers, EPP x Number of helpers	12	-197.053	420.229	8.31116	0.000217487	394.105
934	-1.07049	N.A.	-0.220098	N.A.	N.A.	N.A.	N.A.	-0.139159	N.A.	N.A.	N.A.	5	-182.755	375.696	3.37647	0.0240574	365.51	0.803869	0.0676055	N.A.	N.A.	N.A.	-0.0472339	-0.00807682	N.A.	N.A.	N.A.	N.A.	7	-14.4997	44.5337	4.93571	0.00903572	28.9994	EPO reared in low quality year, Pairwise r social pair --- EPP, Number of helpers, Year quality	12	-197.255	420.23	8.31218	0.000217376	394.51
935	-1.13087	N.A.	N.A.	0.0557583	N.A.	0.0639228	N.A.	-0.144949	N.A.	N.A.	N.A.	6	-182.89	378.041	5.72118	0.00744907	365.78	0.805763	0.0666233	N.A.	N.A.	N.A.	-0.0461177	N.A.	N.A.	N.A.	N.A.	N.A.	6	-14.5287	42.1925	2.5945	0.0291306	29.0573	EPO reared in abscence of helpers, Pairwise r social pair, Year quality --- EPP, Year quality	12	-197.419	420.233	8.31568	0.000216996	394.837
936	-1.07569	N.A.	N.A.	-0.0309519	-1.51105	0.0774591	N.A.	N.A.	N.A.	N.A.	N.A.	6	-181.917	376.096	3.776	0.0197012	363.835	0.810347	0.0680535	N.A.	N.A.	N.A.	N.A.	-0.00152772	N.A.	N.A.	N.A.	N.A.	6	-15.503	44.1411	4.54313	0.0109954	31.006	WPO sired by relatives, EPO reared in abscence of helpers, Year quality --- EPP, Number of helpers	12	-197.42	420.237	8.31914	0.000216621	394.841
937	-1.14167	0.267084	N.A.	N.A.	N.A.	0.0639426	N.A.	-0.145532	N.A.	N.A.	N.A.	6	-182.893	378.048	5.72802	0.00742365	365.787	0.805763	0.0666233	N.A.	N.A.	N.A.	-0.0461177	N.A.	N.A.	N.A.	N.A.	N.A.	6	-14.5287	42.1925	2.5945	0.0291306	29.0573	EPP, Pairwise r social pair, Year quality --- EPP, Year quality	12	-197.422	420.24	8.32252	0.000216255	394.844
938	-1.13087	N.A.	N.A.	0.0557583	N.A.	0.0639228	N.A.	-0.144949	N.A.	N.A.	N.A.	6	-182.89	378.041	5.72118	0.00744907	365.78	0.799599	N.A.	N.A.	0.00492421	N.A.	-0.0466465	N.A.	N.A.	N.A.	N.A.	N.A.	6	-14.537	42.2091	2.61115	0.0288892	29.074	EPO reared in abscence of helpers, Pairwise r social pair, Year quality --- EPO reared in abscence of helpers, Year quality	12	-197.427	420.25	8.33233	0.000215198	394.854
939	-1.14167	0.267084	N.A.	N.A.	N.A.	0.0639426	N.A.	-0.145532	N.A.	N.A.	N.A.	6	-182.893	378.048	5.72802	0.00742365	365.787	0.799599	N.A.	N.A.	0.00492421	N.A.	-0.0466465	N.A.	N.A.	N.A.	N.A.	N.A.	6	-14.537	42.2091	2.61115	0.0288892	29.074	EPP, Pairwise r social pair, Year quality --- EPO reared in abscence of helpers, Year quality	12	-197.43	420.257	8.33916	0.000214463	394.861
940	-1.07049	N.A.	-0.220098	N.A.	N.A.	N.A.	N.A.	-0.139159	N.A.	N.A.	N.A.	5	-182.755	375.696	3.37647	0.0240574	365.51	0.800474	N.A.	N.A.	0.00420692	-0.0637064	-0.0473649	N.A.	N.A.	N.A.	N.A.	N.A.	7	-14.5134	44.561	4.96305	0.00891305	29.0268	EPO reared in low quality year, Pairwise r social pair --- WPO sired by relatives, EPO reared in abscence of helpers, Year quality	12	-197.269	420.257	8.33952	0.000214425	394.537
941	-1.10601	0.265196	N.A.	N.A.	N.A.	N.A.	0.0232746	N.A.	N.A.	N.A.	N.A.	5	-183.604	377.394	5.07431	0.0102936	367.208	0.781539	N.A.	0.0915859	-0.0211994	N.A.	N.A.	N.A.	N.A.	N.A.	N.A.	N.A.	6	-14.8673	42.8697	3.27176	0.0207627	29.7346	EPP, Number of helpers --- EPO reared in low quality year, EPO reared in abscence of helpers	11	-198.471	420.264	8.34607	0.000213724	396.943
942	-1.11898	N.A.	N.A.	N.A.	N.A.	N.A.	N.A.	N.A.	N.A.	N.A.	N.A.	3	-183.622	373.318	0.998737	0.0789891	367.245	0.805368	0.0680003	N.A.	N.A.	N.A.	-0.0372039	-0.00582494	N.A.	0.0694701	N.A.	N.A.	8	-14.4735	46.9469	7.34896	0.00270353	28.9469	Null --- EPP, Number of helpers, Year quality, EPP x Year quality	11	-198.096	420.265	8.3477	0.00021355	396.192
943	-1.07874	N.A.	N.A.	N.A.	-1.50372	0.0778566	0.0165499	N.A.	N.A.	N.A.	N.A.	6	-181.912	376.084	3.76454	0.0198144	363.823	0.800378	N.A.	N.A.	N.A.	-0.0244702	N.A.	-0.00332117	N.A.	N.A.	N.A.	N.A.	6	-15.5285	44.1921	4.59418	0.0107183	31.057	WPO sired by relatives, Number of helpers, Year quality --- WPO sired by relatives, Number of helpers	12	-197.44	420.276	8.35873	0.000212375	394.88
944	-1.07874	N.A.	N.A.	N.A.	-1.50372	0.0778566	0.0165499	N.A.	N.A.	N.A.	N.A.	6	-181.912	376.084	3.76454	0.0198144	363.823	0.801251	N.A.	N.A.	-0.00908457	-0.0214287	N.A.	N.A.	N.A.	N.A.	N.A.	N.A.	6	-15.5302	44.1955	4.59755	0.0107002	31.0604	WPO sired by relatives, Number of helpers, Year quality --- WPO sired by relatives, EPO reared in abscence of helpers	12	-197.442	420.28	8.36209	0.000212019	394.884
945	-1.07569	N.A.	N.A.	-0.0309519	-1.51105	0.0774591	N.A.	N.A.	N.A.	N.A.	N.A.	6	-181.917	376.096	3.776	0.0197012	363.835	0.800378	N.A.	N.A.	N.A.	-0.0244702	N.A.	-0.00332117	N.A.	N.A.	N.A.	N.A.	6	-15.5285	44.1921	4.59418	0.0107183	31.057	WPO sired by relatives, EPO reared in abscence of helpers, Year quality --- WPO sired by relatives, Number of helpers	12	-197.446	420.288	8.37019	0.000211162	394.892
946	-1.07569	N.A.	N.A.	-0.0309519	-1.51105	0.0774591	N.A.	N.A.	N.A.	N.A.	N.A.	6	-181.917	376.096	3.776	0.0197012	363.835	0.801251	N.A.	N.A.	-0.00908457	-0.0214287	N.A.	N.A.	N.A.	N.A.	N.A.	N.A.	6	-15.5302	44.1955	4.59755	0.0107002	31.0604	WPO sired by relatives, EPO reared in abscence of helpers, Year quality --- WPO sired by relatives, EPO reared in abscence of helpers	12	-197.448	420.291	8.37355	0.000210807	394.895
947	-1.10601	0.265196	N.A.	N.A.	N.A.	N.A.	0.0232746	N.A.	N.A.	N.A.	N.A.	5	-183.604	377.394	5.07431	0.0102936	367.208	0.779791	N.A.	0.0901231	N.A.	N.A.	N.A.	-0.000979185	N.A.	N.A.	N.A.	N.A.	6	-14.8842	42.9036	3.30567	0.0204137	29.7685	EPP, Number of helpers --- EPO reared in low quality year, Number of helpers	11	-198.488	420.298	8.37998	0.000210131	396.977
948	-1.10601	0.265196	N.A.	N.A.	N.A.	N.A.	0.0232746	N.A.	N.A.	N.A.	N.A.	5	-183.604	377.394	5.07431	0.0102936	367.208	0.779765	N.A.	0.0902459	N.A.	5.76969e-05	N.A.	N.A.	N.A.	N.A.	N.A.	N.A.	6	-14.8847	42.9045	3.30654	0.0204048	29.7694	EPP, Number of helpers --- EPO reared in low quality year, WPO sired by relatives	11	-198.489	420.298	8.38085	0.000210039	396.978
949	-1.00418	N.A.	-0.297486	N.A.	-1.56534	N.A.	N.A.	N.A.	N.A.	N.A.	N.A.	5	-181.61	373.406	1.08645	0.0755999	363.22	0.801535	0.0676726	N.A.	N.A.	N.A.	-0.0499232	-0.0191765	N.A.	N.A.	0.0680585	N.A.	8	-14.4525	46.9049	7.30695	0.00276092	28.9049	EPO reared in low quality year, WPO sired by relatives --- EPP, Number of helpers, Year quality, EPP x Number of helpers	13	-196.063	420.311	8.3934	0.000208725	392.125
950	-1.14429	0.267667	N.A.	N.A.	N.A.	-0.0359789	N.A.	-0.145384	0.265158	N.A.	N.A.	7	-182.7	379.75	7.43002	0.00316981	365.401	0.779766	N.A.	0.090245	N.A.	N.A.	N.A.	N.A.	N.A.	N.A.	N.A.	N.A.	5	-14.8847	40.5694	0.971406	0.0655844	29.7694	EPP, Pairwise r social pair, Year quality, EPP x Year quality --- EPO reared in low quality year	12	-197.585	420.319	8.40142	0.00020789	395.17
951	-1.12443	N.A.	N.A.	N.A.	N.A.	N.A.	0.0230973	-0.144703	N.A.	N.A.	N.A.	5	-183.006	376.198	3.8779	0.0187226	366.012	0.810347	0.0680535	N.A.	N.A.	N.A.	N.A.	-0.00152772	N.A.	N.A.	N.A.	N.A.	6	-15.503	44.1411	4.54313	0.0109954	31.006	Pairwise r social pair, Number of helpers --- EPP, Number of helpers	11	-198.509	420.339	8.42103	0.000205862	397.018
952	-1.13035	N.A.	N.A.	0.0612443	N.A.	N.A.	N.A.	-0.146156	N.A.	N.A.	N.A.	5	-183.012	376.21	3.89074	0.0186027	366.025	0.810347	0.0680535	N.A.	N.A.	N.A.	N.A.	-0.00152772	N.A.	N.A.	N.A.	N.A.	6	-15.503	44.1411	4.54313	0.0109954	31.006	EPO reared in abscence of helpers, Pairwise r social pair --- EPP, Number of helpers	11	-198.515	420.352	8.43388	0.000204543	397.031
953	-1.00418	N.A.	-0.297486	N.A.	-1.56534	N.A.	N.A.	N.A.	N.A.	N.A.	N.A.	5	-181.61	373.406	1.08645	0.0755999	363.22	0.805368	0.0680003	N.A.	N.A.	N.A.	-0.0372039	-0.00582494	N.A.	0.0694701	N.A.	N.A.	8	-14.4735	46.9469	7.34896	0.00270353	28.9469	EPO reared in low quality year, WPO sired by relatives --- EPP, Number of helpers, Year quality, EPP x Year quality	13	-196.084	420.353	8.43541	0.000204387	392.167
954	-1.14314	0.266861	N.A.	N.A.	N.A.	N.A.	N.A.	-0.146918	N.A.	N.A.	N.A.	5	-183.016	376.217	3.89776	0.0185376	366.032	0.810347	0.0680535	N.A.	N.A.	N.A.	N.A.	-0.00152772	N.A.	N.A.	N.A.	N.A.	6	-15.503	44.1411	4.54313	0.0109954	31.006	EPP, Pairwise r social pair --- EPP, Number of helpers	11	-198.519	420.359	8.44089	0.000203828	397.038
955	-1.12011	N.A.	N.A.	N.A.	N.A.	0.0667448	N.A.	N.A.	N.A.	N.A.	N.A.	4	-183.488	375.099	2.77973	0.0324212	366.976	0.78157	N.A.	0.0915585	-0.0212216	-0.00174723	N.A.	N.A.	N.A.	N.A.	N.A.	N.A.	7	-14.8673	45.2688	5.67084	0.00625651	29.7345	Year quality --- EPO reared in low quality year, WPO sired by relatives, EPO reared in abscence of helpers	11	-198.355	420.368	8.45057	0.000202843	396.711
956	-1.12443	N.A.	N.A.	N.A.	N.A.	N.A.	0.0230973	-0.144703	N.A.	N.A.	N.A.	5	-183.006	376.198	3.8779	0.0187226	366.012	0.800378	N.A.	N.A.	N.A.	-0.0244702	N.A.	-0.00332117	N.A.	N.A.	N.A.	N.A.	6	-15.5285	44.1921	4.59418	0.0107183	31.057	Pairwise r social pair, Number of helpers --- WPO sired by relatives, Number of helpers	11	-198.534	420.39	8.47208	0.000200674	397.069
957	-1.12443	N.A.	N.A.	N.A.	N.A.	N.A.	0.0230973	-0.144703	N.A.	N.A.	N.A.	5	-183.006	376.198	3.8779	0.0187226	366.012	0.801251	N.A.	N.A.	-0.00908457	-0.0214287	N.A.	N.A.	N.A.	N.A.	N.A.	N.A.	6	-15.5302	44.1955	4.59755	0.0107002	31.0604	Pairwise r social pair, Number of helpers --- WPO sired by relatives, EPO reared in abscence of helpers	11	-198.536	420.393	8.47544	0.000200336	397.072
958	-1.12011	N.A.	N.A.	N.A.	N.A.	0.0667448	N.A.	N.A.	N.A.	N.A.	N.A.	4	-183.488	375.099	2.77973	0.0324212	366.976	0.77981	N.A.	0.0901016	N.A.	-0.00116349	N.A.	-0.000997303	N.A.	N.A.	N.A.	N.A.	7	-14.8842	45.3027	5.70476	0.00615127	29.7685	Year quality --- EPO reared in low quality year, WPO sired by relatives, Number of helpers	11	-198.372	420.402	8.4845	0.000199432	396.744
959	-1.13035	N.A.	N.A.	0.0612443	N.A.	N.A.	N.A.	-0.146156	N.A.	N.A.	N.A.	5	-183.012	376.21	3.89074	0.0186027	366.025	0.800378	N.A.	N.A.	N.A.	-0.0244702	N.A.	-0.00332117	N.A.	N.A.	N.A.	N.A.	6	-15.5285	44.1921	4.59418	0.0107183	31.057	EPO reared in abscence of helpers, Pairwise r social pair --- WPO sired by relatives, Number of helpers	11	-198.541	420.403	8.48493	0.000199389	397.082
960	-1.13035	N.A.	N.A.	0.0612443	N.A.	N.A.	N.A.	-0.146156	N.A.	N.A.	N.A.	5	-183.012	376.21	3.89074	0.0186027	366.025	0.801251	N.A.	N.A.	-0.00908457	-0.0214287	N.A.	N.A.	N.A.	N.A.	N.A.	N.A.	6	-15.5302	44.1955	4.59755	0.0107002	31.0604	EPO reared in abscence of helpers, Pairwise r social pair --- WPO sired by relatives, EPO reared in abscence of helpers	11	-198.543	420.406	8.48829	0.000199054	397.085
961	-1.14	0.268663	N.A.	N.A.	N.A.	N.A.	0.0217175	-0.14661	N.A.	N.A.	N.A.	6	-183.002	378.264	5.94429	0.00666275	366.003	0.800063	N.A.	N.A.	N.A.	N.A.	-0.047566	-0.00863228	N.A.	N.A.	N.A.	N.A.	6	-14.5037	42.1426	2.54467	0.0298656	29.0075	EPP, Pairwise r social pair, Number of helpers --- Number of helpers, Year quality	12	-197.505	420.407	8.48896	0.000198987	395.011
962	-1.14314	0.266861	N.A.	N.A.	N.A.	N.A.	N.A.	-0.146918	N.A.	N.A.	N.A.	5	-183.016	376.217	3.89776	0.0185376	366.032	0.800378	N.A.	N.A.	N.A.	-0.0244702	N.A.	-0.00332117	N.A.	N.A.	N.A.	N.A.	6	-15.5285	44.1921	4.59418	0.0107183	31.057	EPP, Pairwise r social pair --- WPO sired by relatives, Number of helpers	11	-198.544	420.41	8.49194	0.000198691	397.089
963	-1.12011	N.A.	N.A.	N.A.	N.A.	0.0667448	N.A.	N.A.	N.A.	N.A.	N.A.	4	-183.488	375.099	2.77973	0.0324212	366.976	0.80744	0.0680206	N.A.	N.A.	N.A.	-0.0453202	N.A.	0.00714568	N.A.	N.A.	0.0798167	8	-13.6559	45.3118	5.7138	0.00612354	27.3118	Year quality --- EPP, Pairwise r social pair, Year quality, EPP x Pairwise r social pair	12	-197.144	420.411	8.49353	0.000198532	394.288
964	-1.15207	0.273189	N.A.	N.A.	N.A.	N.A.	N.A.	-0.181026	N.A.	N.A.	0.306372	6	-183.004	378.269	5.94948	0.00664548	366.008	0.800063	N.A.	N.A.	N.A.	N.A.	-0.047566	-0.00863228	N.A.	N.A.	N.A.	N.A.	6	-14.5037	42.1426	2.54467	0.0298656	29.0075	EPP, Pairwise r social pair, EPP x Pairwise r social pair --- Number of helpers, Year quality	12	-197.508	420.412	8.49415	0.000198471	395.016
965	-1.14314	0.266861	N.A.	N.A.	N.A.	N.A.	N.A.	-0.146918	N.A.	N.A.	N.A.	5	-183.016	376.217	3.89776	0.0185376	366.032	0.801251	N.A.	N.A.	-0.00908457	-0.0214287	N.A.	N.A.	N.A.	N.A.	N.A.	N.A.	6	-15.5302	44.1955	4.59755	0.0107002	31.0604	EPP, Pairwise r social pair --- WPO sired by relatives, EPO reared in abscence of helpers	11	-198.546	420.413	8.4953	0.000198357	397.092
966	-1.14	0.268663	N.A.	N.A.	N.A.	N.A.	0.0217175	-0.14661	N.A.	N.A.	N.A.	6	-183.002	378.264	5.94429	0.00666275	366.003	0.800894	N.A.	N.A.	N.A.	-0.0640278	-0.0472558	N.A.	N.A.	N.A.	N.A.	N.A.	6	-14.5141	42.1633	2.56534	0.0295585	29.0282	EPP, Pairwise r social pair, Number of helpers --- WPO sired by relatives, Year quality	12	-197.516	420.427	8.50963	0.000196941	395.031
967	-1.15207	0.273189	N.A.	N.A.	N.A.	N.A.	N.A.	-0.181026	N.A.	N.A.	0.306372	6	-183.004	378.269	5.94948	0.00664548	366.008	0.800894	N.A.	N.A.	N.A.	-0.0640278	-0.0472558	N.A.	N.A.	N.A.	N.A.	N.A.	6	-14.5141	42.1633	2.56534	0.0295585	29.0282	EPP, Pairwise r social pair, EPP x Pairwise r social pair --- WPO sired by relatives, Year quality	12	-197.518	420.432	8.51482	0.00019643	395.036
968	-1.07049	N.A.	-0.220098	N.A.	N.A.	N.A.	N.A.	-0.139159	N.A.	N.A.	N.A.	5	-182.755	375.696	3.37647	0.0240574	365.51	0.814603	0.0684282	N.A.	N.A.	N.A.	N.A.	N.A.	0.0185858	N.A.	N.A.	0.0802912	7	-14.6037	44.7416	5.14368	0.00814335	29.2074	EPO reared in low quality year, Pairwise r social pair --- EPP, Pairwise r social pair, EPP x Pairwise r social pair	12	-197.359	420.438	8.52015	0.000195908	394.718
969	-1.11077	0.264217	N.A.	N.A.	N.A.	-0.0337354	N.A.	N.A.	0.264668	N.A.	N.A.	6	-183.29	378.84	6.52061	0.00499468	366.579	0.778902	N.A.	0.094912	N.A.	N.A.	N.A.	N.A.	-0.0374499	N.A.	N.A.	N.A.	6	-14.2323	41.5998	2.00182	0.0391785	28.4646	EPP, Year quality, EPP x Year quality --- EPO reared in low quality year, Pairwise r social pair	12	-197.522	420.44	8.52244	0.000195684	395.044
970	-1.10601	0.265196	N.A.	N.A.	N.A.	N.A.	0.0232746	N.A.	N.A.	N.A.	N.A.	5	-183.604	377.394	5.07431	0.0102936	367.208	0.803568	0.0676846	N.A.	N.A.	N.A.	N.A.	N.A.	-0.0348602	N.A.	N.A.	N.A.	6	-14.9582	43.0515	3.4535	0.0189592	29.9163	EPP, Number of helpers --- EPP, Pairwise r social pair	11	-198.562	420.445	8.52781	0.000195159	397.125
971	-1.10601	0.265196	N.A.	N.A.	N.A.	N.A.	0.0232746	N.A.	N.A.	N.A.	N.A.	5	-183.604	377.394	5.07431	0.0102936	367.208	0.800252	N.A.	N.A.	N.A.	N.A.	N.A.	0.00212817	-0.0355918	N.A.	N.A.	N.A.	6	-14.9592	43.0535	3.45557	0.0189396	29.9184	EPP, Number of helpers --- Pairwise r social pair, Number of helpers	11	-198.563	420.448	8.52988	0.000194957	397.127
972	-1.10601	0.265196	N.A.	N.A.	N.A.	N.A.	0.0232746	N.A.	N.A.	N.A.	N.A.	5	-183.604	377.394	5.07431	0.0102936	367.208	0.800927	N.A.	N.A.	-0.00689223	N.A.	N.A.	N.A.	-0.0352585	N.A.	N.A.	N.A.	6	-14.9594	43.0538	3.45589	0.0189366	29.9187	EPP, Number of helpers --- EPO reared in abscence of helpers, Pairwise r social pair	11	-198.563	420.448	8.5302	0.000194926	397.127
973	-1.12027	N.A.	N.A.	N.A.	N.A.	0.0679776	0.0254278	N.A.	N.A.	N.A.	N.A.	5	-183.468	377.122	4.80259	0.0117916	366.937	0.800209	N.A.	N.A.	N.A.	N.A.	-0.0479838	-0.00359464	-0.0361766	N.A.	N.A.	N.A.	7	-13.8963	43.3269	3.72892	0.0165201	27.7926	Number of helpers, Year quality --- Pairwise r social pair, Number of helpers, Year quality	12	-197.365	420.449	8.53151	0.000194799	394.729
974	-1.07756	N.A.	N.A.	N.A.	-1.48739	N.A.	N.A.	N.A.	N.A.	N.A.	N.A.	4	-182.098	372.32	0	0.130149	364.196	0.793507	0.0679754	N.A.	N.A.	N.A.	-0.052078	-0.019387	-0.0380981	N.A.	0.0679047	N.A.	9	-13.8003	48.1358	8.53782	0.00149202	27.6006	WPO sired by relatives --- EPP, Pairwise r social pair, Number of helpers, Year quality, EPP x Number of helpers	13	-195.898	420.455	8.53782	0.000194184	391.797
975	-1.12537	N.A.	N.A.	N.A.	N.A.	0.0643319	N.A.	-0.143522	N.A.	N.A.	N.A.	5	-182.898	375.982	3.66257	0.0208508	365.796	0.801034	N.A.	N.A.	N.A.	-0.0770945	-0.0486159	-0.00992036	N.A.	N.A.	N.A.	N.A.	7	-14.4699	44.474	4.87604	0.00930934	28.9398	Pairwise r social pair, Year quality --- WPO sired by relatives, Number of helpers, Year quality	12	-197.368	420.456	8.53861	0.000194108	394.736
976	-1.12027	N.A.	N.A.	N.A.	N.A.	0.0679776	0.0254278	N.A.	N.A.	N.A.	N.A.	5	-183.468	377.122	4.80259	0.0117916	366.937	0.79947	N.A.	N.A.	0.00753755	N.A.	-0.0477649	N.A.	-0.0367129	N.A.	N.A.	N.A.	7	-13.9	43.3342	3.7362	0.0164601	27.7999	Number of helpers, Year quality --- EPO reared in abscence of helpers, Pairwise r social pair, Year quality	12	-197.368	420.456	8.53879	0.00019409	394.736
977	-1.14	0.268663	N.A.	N.A.	N.A.	N.A.	0.0217175	-0.14661	N.A.	N.A.	N.A.	6	-183.002	378.264	5.94429	0.00666275	366.003	0.805763	0.0666233	N.A.	N.A.	N.A.	-0.0461177	N.A.	N.A.	N.A.	N.A.	N.A.	6	-14.5287	42.1925	2.5945	0.0291306	29.0573	EPP, Pairwise r social pair, Number of helpers --- EPP, Year quality	12	-197.53	420.456	8.53879	0.00019409	395.06
978	-1.12027	N.A.	N.A.	N.A.	N.A.	0.0679776	0.0254278	N.A.	N.A.	N.A.	N.A.	5	-183.468	377.122	4.80259	0.0117916	366.937	0.797885	0.0670947	N.A.	N.A.	N.A.	-0.0477324	N.A.	-0.0369755	N.A.	N.A.	N.A.	7	-13.9007	43.3356	3.73769	0.0164479	27.8014	Number of helpers, Year quality --- EPP, Pairwise r social pair, Year quality	12	-197.369	420.458	8.54027	0.000193946	394.738
979	-1.15207	0.273189	N.A.	N.A.	N.A.	N.A.	N.A.	-0.181026	N.A.	N.A.	0.306372	6	-183.004	378.269	5.94948	0.00664548	366.008	0.805763	0.0666233	N.A.	N.A.	N.A.	-0.0461177	N.A.	N.A.	N.A.	N.A.	N.A.	6	-14.5287	42.1925	2.5945	0.0291306	29.0573	EPP, Pairwise r social pair, EPP x Pairwise r social pair --- EPP, Year quality	12	-197.533	420.462	8.54398	0.000193587	395.066
980	-1.14429	0.267667	N.A.	N.A.	N.A.	-0.0359789	N.A.	-0.145384	0.265158	N.A.	N.A.	7	-182.7	379.75	7.43002	0.00316981	365.401	0.800245	N.A.	N.A.	N.A.	N.A.	N.A.	N.A.	-0.0352959	N.A.	N.A.	N.A.	5	-14.9612	40.7225	1.12452	0.0607506	29.9225	EPP, Pairwise r social pair, Year quality, EPP x Year quality --- Pairwise r social pair	12	-197.662	420.472	8.55454	0.000192568	395.323
981	-1.14	0.268663	N.A.	N.A.	N.A.	N.A.	0.0217175	-0.14661	N.A.	N.A.	N.A.	6	-183.002	378.264	5.94429	0.00666275	366.003	0.799599	N.A.	N.A.	0.00492421	N.A.	-0.0466465	N.A.	N.A.	N.A.	N.A.	N.A.	6	-14.537	42.2091	2.61115	0.0288892	29.074	EPP, Pairwise r social pair, Number of helpers --- EPO reared in abscence of helpers, Year quality	12	-197.539	420.473	8.55544	0.000192481	395.077
982	-1.15207	0.273189	N.A.	N.A.	N.A.	N.A.	N.A.	-0.181026	N.A.	N.A.	0.306372	6	-183.004	378.269	5.94948	0.00664548	366.008	0.799599	N.A.	N.A.	0.00492421	N.A.	-0.0466465	N.A.	N.A.	N.A.	N.A.	N.A.	6	-14.537	42.2091	2.61115	0.0288892	29.074	EPP, Pairwise r social pair, EPP x Pairwise r social pair --- EPO reared in abscence of helpers, Year quality	12	-197.541	420.478	8.56063	0.000191982	395.082
983	-1.10812	0.263626	N.A.	N.A.	N.A.	0.067003	N.A.	N.A.	N.A.	N.A.	N.A.	5	-183.485	377.156	4.83664	0.0115925	366.971	0.800209	N.A.	N.A.	N.A.	N.A.	-0.0479838	-0.00359464	-0.0361766	N.A.	N.A.	N.A.	7	-13.8963	43.3269	3.72892	0.0165201	27.7926	EPP, Year quality --- Pairwise r social pair, Number of helpers, Year quality	12	-197.382	420.483	8.56556	0.00019151	394.763
984	-1.12177	N.A.	N.A.	0.0170402	N.A.	0.0666224	N.A.	N.A.	N.A.	N.A.	N.A.	5	-183.487	377.16	4.84047	0.0115703	366.974	0.800209	N.A.	N.A.	N.A.	N.A.	-0.0479838	-0.00359464	-0.0361766	N.A.	N.A.	N.A.	7	-13.8963	43.3269	3.72892	0.0165201	27.7926	EPO reared in abscence of helpers, Year quality --- Pairwise r social pair, Number of helpers, Year quality	12	-197.384	420.487	8.56939	0.000191143	394.767
985	-1.10812	0.263626	N.A.	N.A.	N.A.	0.067003	N.A.	N.A.	N.A.	N.A.	N.A.	5	-183.485	377.156	4.83664	0.0115925	366.971	0.79947	N.A.	N.A.	0.00753755	N.A.	-0.0477649	N.A.	-0.0367129	N.A.	N.A.	N.A.	7	-13.9	43.3342	3.7362	0.0164601	27.7999	EPP, Year quality --- EPO reared in abscence of helpers, Pairwise r social pair, Year quality	12	-197.385	420.49	8.57285	0.000190813	394.77
986	-1.12537	N.A.	N.A.	N.A.	N.A.	0.0643319	N.A.	-0.143522	N.A.	N.A.	N.A.	5	-182.898	375.982	3.66257	0.0208508	365.796	0.806928	0.066708	N.A.	N.A.	N.A.	-0.034414	N.A.	N.A.	0.0664904	N.A.	N.A.	7	-14.4873	44.5089	4.91094	0.00914832	28.9747	Pairwise r social pair, Year quality --- EPP, Year quality, EPP x Year quality	12	-197.386	420.491	8.57351	0.00019075	394.771
987	-1.10812	0.263626	N.A.	N.A.	N.A.	0.067003	N.A.	N.A.	N.A.	N.A.	N.A.	5	-183.485	377.156	4.83664	0.0115925	366.971	0.797885	0.0670947	N.A.	N.A.	N.A.	-0.0477324	N.A.	-0.0369755	N.A.	N.A.	N.A.	7	-13.9007	43.3356	3.73769	0.0164479	27.8014	EPP, Year quality --- EPP, Pairwise r social pair, Year quality	12	-197.386	420.492	8.57433	0.000190672	394.772
988	-1.12177	N.A.	N.A.	0.0170402	N.A.	0.0666224	N.A.	N.A.	N.A.	N.A.	N.A.	5	-183.487	377.16	4.84047	0.0115703	366.974	0.79947	N.A.	N.A.	0.00753755	N.A.	-0.0477649	N.A.	-0.0367129	N.A.	N.A.	N.A.	7	-13.9	43.3342	3.7362	0.0164601	27.7999	EPO reared in abscence of helpers, Year quality --- EPO reared in abscence of helpers, Pairwise r social pair, Year quality	12	-197.387	420.494	8.57667	0.000190448	394.774
989	-1.06087	N.A.	-0.238411	N.A.	N.A.	N.A.	N.A.	N.A.	N.A.	N.A.	N.A.	4	-183.306	374.736	2.4163	0.038882	366.613	0.798847	0.0672417	N.A.	N.A.	N.A.	-0.0394306	N.A.	-0.0364792	0.0661865	N.A.	N.A.	8	-13.8797	45.7594	6.16143	0.00489554	27.7594	EPO reared in low quality year --- EPP, Pairwise r social pair, Year quality, EPP x Year quality	12	-197.186	420.495	8.57773	0.000190348	394.372
990	-1.12177	N.A.	N.A.	0.0170402	N.A.	0.0666224	N.A.	N.A.	N.A.	N.A.	N.A.	5	-183.487	377.16	4.84047	0.0115703	366.974	0.797885	0.0670947	N.A.	N.A.	N.A.	-0.0477324	N.A.	-0.0369755	N.A.	N.A.	N.A.	7	-13.9007	43.3356	3.73769	0.0164479	27.8014	EPO reared in abscence of helpers, Year quality --- EPP, Pairwise r social pair, Year quality	12	-197.388	420.496	8.57816	0.000190307	394.776
991	-1.10803	0.266113	N.A.	N.A.	N.A.	-0.0302415	0.0183283	N.A.	0.266258	N.A.	N.A.	7	-183.28	380.908	8.58872	0.00177592	366.559	0.800082	N.A.	N.A.	N.A.	N.A.	N.A.	N.A.	N.A.	N.A.	N.A.	N.A.	4	-15.5358	39.598	0	0.106595	31.0716	EPP, Number of helpers, Year quality, EPP x Year quality --- Null	11	-198.816	420.506	8.58872	0.000189305	397.631
992	-1.11898	N.A.	N.A.	N.A.	N.A.	N.A.	N.A.	N.A.	N.A.	N.A.	N.A.	3	-183.622	373.318	0.998737	0.0789891	367.245	0.815373	0.0691433	N.A.	N.A.	N.A.	N.A.	0.00364804	0.0184154	N.A.	N.A.	0.0803642	8	-14.5978	47.1956	7.59764	0.00238743	29.1956	Null --- EPP, Pairwise r social pair, Number of helpers, EPP x Pairwise r social pair	11	-198.22	420.514	8.59638	0.000188581	396.44
993	-1.12537	N.A.	N.A.	N.A.	N.A.	0.0643319	N.A.	-0.143522	N.A.	N.A.	N.A.	5	-182.898	375.982	3.66257	0.0208508	365.796	0.803869	0.0676055	N.A.	N.A.	N.A.	-0.0472339	-0.00807682	N.A.	N.A.	N.A.	N.A.	7	-14.4997	44.5337	4.93571	0.00903572	28.9994	Pairwise r social pair, Year quality --- EPP, Number of helpers, Year quality	12	-197.398	420.516	8.59828	0.000188403	394.796
994	-1.06087	N.A.	-0.238411	N.A.	N.A.	N.A.	N.A.	N.A.	N.A.	N.A.	N.A.	4	-183.306	374.736	2.4163	0.038882	366.613	0.797053	0.0678761	N.A.	N.A.	N.A.	-0.048269	-0.00399832	-0.0365487	N.A.	N.A.	N.A.	8	-13.8936	45.7871	6.18916	0.00482813	27.7871	EPO reared in low quality year --- EPP, Pairwise r social pair, Number of helpers, Year quality	12	-197.2	420.523	8.60546	0.000187727	394.4
995	-1.12537	N.A.	N.A.	N.A.	N.A.	0.0643319	N.A.	-0.143522	N.A.	N.A.	N.A.	5	-182.898	375.982	3.66257	0.0208508	365.796	0.800474	N.A.	N.A.	0.00420692	-0.0637064	-0.0473649	N.A.	N.A.	N.A.	N.A.	N.A.	7	-14.5134	44.561	4.96305	0.00891305	29.0268	Pairwise r social pair, Year quality --- WPO sired by relatives, EPO reared in abscence of helpers, Year quality	12	-197.412	420.543	8.62562	0.000185845	394.823
996	-1.12011	N.A.	N.A.	N.A.	N.A.	0.0667448	N.A.	N.A.	N.A.	N.A.	N.A.	4	-183.488	375.099	2.77973	0.0324212	366.976	0.804085	0.0683416	N.A.	N.A.	N.A.	N.A.	0.00258989	-0.0351535	N.A.	N.A.	N.A.	7	-14.9552	45.4446	5.84669	0.0057299	29.9104	Year quality --- EPP, Pairwise r social pair, Number of helpers	11	-198.443	420.544	8.62642	0.00018577	396.886
997	-1.07874	N.A.	N.A.	N.A.	-1.50372	0.0778566	0.0165499	N.A.	N.A.	N.A.	N.A.	6	-181.912	376.084	3.76454	0.0198144	363.823	0.801034	N.A.	N.A.	N.A.	-0.0770945	-0.0486159	-0.00992036	N.A.	N.A.	N.A.	N.A.	7	-14.4699	44.474	4.87604	0.00930934	28.9398	WPO sired by relatives, Number of helpers, Year quality --- WPO sired by relatives, Number of helpers, Year quality	13	-196.382	420.558	8.64059	0.000184459	392.763
998	-1.07858	N.A.	N.A.	N.A.	-1.50745	0.0771539	N.A.	N.A.	N.A.	N.A.	N.A.	5	-181.92	374.026	1.70606	0.0554594	363.84	0.810768	0.0680793	N.A.	N.A.	N.A.	N.A.	0.000739354	N.A.	N.A.	0.0666418	N.A.	7	-15.5008	46.5358	6.93785	0.0033205	31.0016	WPO sired by relatives, Year quality --- EPP, Number of helpers, EPP x Number of helpers	12	-197.421	420.562	8.64391	0.000184153	394.842
999	-1.07569	N.A.	N.A.	-0.0309519	-1.51105	0.0774591	N.A.	N.A.	N.A.	N.A.	N.A.	6	-181.917	376.096	3.776	0.0197012	363.835	0.801034	N.A.	N.A.	N.A.	-0.0770945	-0.0486159	-0.00992036	N.A.	N.A.	N.A.	N.A.	7	-14.4699	44.474	4.87604	0.00930934	28.9398	WPO sired by relatives, EPO reared in abscence of helpers, Year quality --- WPO sired by relatives, Number of helpers, Year quality	13	-196.387	420.57	8.65205	0.000183405	392.775
1000	-1.07836	N.A.	-0.227719	0.0983817	N.A.	N.A.	N.A.	-0.141522	N.A.	N.A.	N.A.	6	-182.73	377.721	5.40117	0.00874162	365.46	0.781539	N.A.	0.0915859	-0.0211994	N.A.	N.A.	N.A.	N.A.	N.A.	N.A.	N.A.	6	-14.8673	42.8697	3.27176	0.0207627	29.7346	EPO reared in low quality year, EPO reared in abscence of helpers, Pairwise r social pair --- EPO reared in low quality year, EPO reared in abscence of helpers	12	-197.597	420.591	8.67293	0.0001815	395.195
1001	-1.07874	N.A.	N.A.	N.A.	-1.50372	0.0778566	0.0165499	N.A.	N.A.	N.A.	N.A.	6	-181.912	376.084	3.76454	0.0198144	363.823	0.806928	0.066708	N.A.	N.A.	N.A.	-0.034414	N.A.	N.A.	0.0664904	N.A.	N.A.	7	-14.4873	44.5089	4.91094	0.00914832	28.9747	WPO sired by relatives, Number of helpers, Year quality --- EPP, Year quality, EPP x Year quality	13	-196.399	420.593	8.67548	0.000181268	392.798
1002	-1.00418	N.A.	-0.297486	N.A.	-1.56534	N.A.	N.A.	N.A.	N.A.	N.A.	N.A.	5	-181.61	373.406	1.08645	0.0755999	363.22	0.815373	0.0691433	N.A.	N.A.	N.A.	N.A.	0.00364804	0.0184154	N.A.	N.A.	0.0803642	8	-14.5978	47.1956	7.59764	0.00238743	29.1956	EPO reared in low quality year, WPO sired by relatives --- EPP, Pairwise r social pair, Number of helpers, EPP x Pairwise r social pair	13	-196.208	420.602	8.68409	0.00018049	392.416
1003	-1.07042	N.A.	-0.220899	N.A.	N.A.	N.A.	0.0244251	-0.139229	N.A.	N.A.	N.A.	6	-182.737	377.735	5.41506	0.00868111	365.474	0.781539	N.A.	0.0915859	-0.0211994	N.A.	N.A.	N.A.	N.A.	N.A.	N.A.	N.A.	6	-14.8673	42.8697	3.27176	0.0207627	29.7346	EPO reared in low quality year, Pairwise r social pair, Number of helpers --- EPO reared in low quality year, EPO reared in abscence of helpers	12	-197.604	420.604	8.68682	0.000180244	395.208
1004	-1.07569	N.A.	N.A.	-0.0309519	-1.51105	0.0774591	N.A.	N.A.	N.A.	N.A.	N.A.	6	-181.917	376.096	3.776	0.0197012	363.835	0.806928	0.066708	N.A.	N.A.	N.A.	-0.034414	N.A.	N.A.	0.0664904	N.A.	N.A.	7	-14.4873	44.5089	4.91094	0.00914832	28.9747	WPO sired by relatives, EPO reared in abscence of helpers, Year quality --- EPP, Year quality, EPP x Year quality	13	-196.405	420.605	8.68694	0.000180232	392.809
1005	-1.1191	N.A.	N.A.	N.A.	N.A.	N.A.	0.0220984	N.A.	N.A.	N.A.	N.A.	4	-183.607	375.338	3.01837	0.0287746	367.215	0.78157	N.A.	0.0915585	-0.0212216	-0.00174723	N.A.	N.A.	N.A.	N.A.	N.A.	N.A.	7	-14.8673	45.2688	5.67084	0.00625651	29.7345	Number of helpers --- EPO reared in low quality year, WPO sired by relatives, EPO reared in abscence of helpers	11	-198.475	420.607	8.6892	0.000180029	396.949
1006	-1.07756	N.A.	N.A.	N.A.	-1.48739	N.A.	N.A.	N.A.	N.A.	N.A.	N.A.	4	-182.098	372.32	0	0.130149	364.196	0.798288	0.0683176	N.A.	N.A.	N.A.	-0.0404971	-0.00226676	-0.036282	0.0690398	N.A.	N.A.	9	-13.8776	48.2904	8.69241	0.00138104	27.7552	WPO sired by relatives --- EPP, Pairwise r social pair, Number of helpers, Year quality, EPP x Year quality	13	-195.976	420.61	8.69241	0.000179741	391.951
1007	-1.07874	N.A.	N.A.	N.A.	-1.50372	0.0778566	0.0165499	N.A.	N.A.	N.A.	N.A.	6	-181.912	376.084	3.76454	0.0198144	363.823	0.803869	0.0676055	N.A.	N.A.	N.A.	-0.0472339	-0.00807682	N.A.	N.A.	N.A.	N.A.	7	-14.4997	44.5337	4.93571	0.00903572	28.9994	WPO sired by relatives, Number of helpers, Year quality --- EPP, Number of helpers, Year quality	13	-196.411	420.618	8.70025	0.000179037	392.823
1008	-1.07836	N.A.	-0.227719	0.0983817	N.A.	N.A.	N.A.	-0.141522	N.A.	N.A.	N.A.	6	-182.73	377.721	5.40117	0.00874162	365.46	0.779791	N.A.	0.0901231	N.A.	N.A.	N.A.	-0.000979185	N.A.	N.A.	N.A.	N.A.	6	-14.8842	42.9036	3.30567	0.0204137	29.7685	EPO reared in low quality year, EPO reared in abscence of helpers, Pairwise r social pair --- EPO reared in low quality year, Number of helpers	12	-197.614	420.624	8.70683	0.000178449	395.228
1009	-1.07836	N.A.	-0.227719	0.0983817	N.A.	N.A.	N.A.	-0.141522	N.A.	N.A.	N.A.	6	-182.73	377.721	5.40117	0.00874162	365.46	0.779765	N.A.	0.0902459	N.A.	5.76969e-05	N.A.	N.A.	N.A.	N.A.	N.A.	N.A.	6	-14.8847	42.9045	3.30654	0.0204048	29.7694	EPO reared in low quality year, EPO reared in abscence of helpers, Pairwise r social pair --- EPO reared in low quality year, WPO sired by relatives	12	-197.615	420.625	8.70771	0.000178371	395.229
1010	-1.07569	N.A.	N.A.	-0.0309519	-1.51105	0.0774591	N.A.	N.A.	N.A.	N.A.	N.A.	6	-181.917	376.096	3.776	0.0197012	363.835	0.803869	0.0676055	N.A.	N.A.	N.A.	-0.0472339	-0.00807682	N.A.	N.A.	N.A.	N.A.	7	-14.4997	44.5337	4.93571	0.00903572	28.9994	WPO sired by relatives, EPO reared in abscence of helpers, Year quality --- EPP, Number of helpers, Year quality	13	-196.417	420.629	8.71171	0.000178014	392.834
1011	-1.10931	0.263417	N.A.	N.A.	N.A.	N.A.	N.A.	N.A.	N.A.	N.A.	N.A.	4	-183.621	375.365	3.04483	0.0283964	367.241	0.78157	N.A.	0.0915585	-0.0212216	-0.00174723	N.A.	N.A.	N.A.	N.A.	N.A.	N.A.	7	-14.8673	45.2688	5.67084	0.00625651	29.7345	EPP --- EPO reared in low quality year, WPO sired by relatives, EPO reared in abscence of helpers	11	-198.488	420.633	8.71567	0.000177662	396.976
1012	-1.12119	N.A.	N.A.	0.0225741	N.A.	N.A.	N.A.	N.A.	N.A.	N.A.	N.A.	4	-183.621	375.365	3.0456	0.0283855	367.242	0.78157	N.A.	0.0915585	-0.0212216	-0.00174723	N.A.	N.A.	N.A.	N.A.	N.A.	N.A.	7	-14.8673	45.2688	5.67084	0.00625651	29.7345	EPO reared in abscence of helpers --- EPO reared in low quality year, WPO sired by relatives, EPO reared in abscence of helpers	11	-198.488	420.634	8.71643	0.000177594	396.976
1013	-1.07042	N.A.	-0.220899	N.A.	N.A.	N.A.	0.0244251	-0.139229	N.A.	N.A.	N.A.	6	-182.737	377.735	5.41506	0.00868111	365.474	0.779791	N.A.	0.0901231	N.A.	N.A.	N.A.	-0.000979185	N.A.	N.A.	N.A.	N.A.	6	-14.8842	42.9036	3.30567	0.0204137	29.7685	EPO reared in low quality year, Pairwise r social pair, Number of helpers --- EPO reared in low quality year, Number of helpers	12	-197.621	420.638	8.72073	0.000177214	395.242
1014	-1.07042	N.A.	-0.220899	N.A.	N.A.	N.A.	0.0244251	-0.139229	N.A.	N.A.	N.A.	6	-182.737	377.735	5.41506	0.00868111	365.474	0.779765	N.A.	0.0902459	N.A.	5.76969e-05	N.A.	N.A.	N.A.	N.A.	N.A.	N.A.	6	-14.8847	42.9045	3.30654	0.0204048	29.7694	EPO reared in low quality year, Pairwise r social pair, Number of helpers --- EPO reared in low quality year, WPO sired by relatives	12	-197.622	420.639	8.7216	0.000177136	395.243
1015	-1.1191	N.A.	N.A.	N.A.	N.A.	N.A.	0.0220984	N.A.	N.A.	N.A.	N.A.	4	-183.607	375.338	3.01837	0.0287746	367.215	0.77981	N.A.	0.0901016	N.A.	-0.00116349	N.A.	-0.000997303	N.A.	N.A.	N.A.	N.A.	7	-14.8842	45.3027	5.70476	0.00615127	29.7685	Number of helpers --- EPO reared in low quality year, WPO sired by relatives, Number of helpers	11	-198.492	420.641	8.72313	0.000177001	396.983
1016	-1.15448	0.27066	N.A.	N.A.	N.A.	N.A.	-0.0689419	-0.147443	N.A.	0.269782	N.A.	7	-182.863	380.075	7.75511	0.00269425	365.726	0.779766	N.A.	0.090245	N.A.	N.A.	N.A.	N.A.	N.A.	N.A.	N.A.	N.A.	5	-14.8847	40.5694	0.971406	0.0655844	29.7694	EPP, Pairwise r social pair, Number of helpers, EPP x Number of helpers --- EPO reared in low quality year	12	-197.748	420.644	8.72652	0.000176701	395.495
1017	-1.07874	N.A.	N.A.	N.A.	-1.50372	0.0778566	0.0165499	N.A.	N.A.	N.A.	N.A.	6	-181.912	376.084	3.76454	0.0198144	363.823	0.800474	N.A.	N.A.	0.00420692	-0.0637064	-0.0473649	N.A.	N.A.	N.A.	N.A.	N.A.	7	-14.5134	44.561	4.96305	0.00891305	29.0268	WPO sired by relatives, Number of helpers, Year quality --- WPO sired by relatives, EPO reared in abscence of helpers, Year quality	13	-196.425	420.645	8.72759	0.000176606	392.85
1018	-1.11077	0.264217	N.A.	N.A.	N.A.	-0.0337354	N.A.	N.A.	0.264668	N.A.	N.A.	6	-183.29	378.84	6.52061	0.00499468	366.579	0.810693	0.0671868	N.A.	N.A.	N.A.	N.A.	N.A.	N.A.	N.A.	N.A.	N.A.	5	-15.504	41.808	2.21005	0.0353046	31.008	EPP, Year quality, EPP x Year quality --- EPP	11	-198.794	420.648	8.73066	0.000176335	397.587
1019	-1.1191	N.A.	N.A.	N.A.	N.A.	N.A.	0.0220984	N.A.	N.A.	N.A.	N.A.	4	-183.607	375.338	3.01837	0.0287746	367.215	0.80744	0.0680206	N.A.	N.A.	N.A.	-0.0453202	N.A.	0.00714568	N.A.	N.A.	0.0798167	8	-13.6559	45.3118	5.7138	0.00612354	27.3118	Number of helpers --- EPP, Pairwise r social pair, Year quality, EPP x Pairwise r social pair	12	-197.263	420.65	8.73217	0.000176203	394.526
1020	-1.07569	N.A.	N.A.	-0.0309519	-1.51105	0.0774591	N.A.	N.A.	N.A.	N.A.	N.A.	6	-181.917	376.096	3.776	0.0197012	363.835	0.800474	N.A.	N.A.	0.00420692	-0.0637064	-0.0473649	N.A.	N.A.	N.A.	N.A.	N.A.	7	-14.5134	44.561	4.96305	0.00891305	29.0268	WPO sired by relatives, EPO reared in abscence of helpers, Year quality --- WPO sired by relatives, EPO reared in abscence of helpers, Year quality	13	-196.431	420.657	8.73905	0.000175597	392.862
1021	-1.11695	0.267467	N.A.	N.A.	N.A.	0.0617853	-0.0531213	N.A.	N.A.	0.271434	N.A.	7	-183.358	381.064	8.74458	0.00164278	366.715	0.800082	N.A.	N.A.	N.A.	N.A.	N.A.	N.A.	N.A.	N.A.	N.A.	N.A.	4	-15.5358	39.598	0	0.106595	31.0716	EPP, Number of helpers, Year quality, EPP x Number of helpers --- Null	11	-198.894	420.662	8.74458	0.000175112	397.787
1022	-1.10931	0.263417	N.A.	N.A.	N.A.	N.A.	N.A.	N.A.	N.A.	N.A.	N.A.	4	-183.621	375.365	3.04483	0.0283964	367.241	0.77981	N.A.	0.0901016	N.A.	-0.00116349	N.A.	-0.000997303	N.A.	N.A.	N.A.	N.A.	7	-14.8842	45.3027	5.70476	0.00615127	29.7685	EPP --- EPO reared in low quality year, WPO sired by relatives, Number of helpers	11	-198.505	420.667	8.74959	0.000174674	397.01
1023	-1.1379	0.269078	N.A.	N.A.	N.A.	0.0652153	0.0250801	-0.145123	N.A.	N.A.	N.A.	7	-182.874	380.098	7.77822	0.00266331	365.749	0.779766	N.A.	0.090245	N.A.	N.A.	N.A.	N.A.	N.A.	N.A.	N.A.	N.A.	5	-14.8847	40.5694	0.971406	0.0655844	29.7694	EPP, Pairwise r social pair, Number of helpers, Year quality --- EPO reared in low quality year	12	-197.759	420.667	8.74963	0.000174671	395.518
1024	-1.12119	N.A.	N.A.	0.0225741	N.A.	N.A.	N.A.	N.A.	N.A.	N.A.	N.A.	4	-183.621	375.365	3.0456	0.0283855	367.242	0.77981	N.A.	0.0901016	N.A.	-0.00116349	N.A.	-0.000997303	N.A.	N.A.	N.A.	N.A.	7	-14.8842	45.3027	5.70476	0.00615127	29.7685	EPO reared in abscence of helpers --- EPO reared in low quality year, WPO sired by relatives, Number of helpers	11	-198.505	420.668	8.75036	0.000174607	397.01
1025	-1.12443	N.A.	N.A.	N.A.	N.A.	N.A.	0.0230973	-0.144703	N.A.	N.A.	N.A.	5	-183.006	376.198	3.8779	0.0187226	366.012	0.801034	N.A.	N.A.	N.A.	-0.0770945	-0.0486159	-0.00992036	N.A.	N.A.	N.A.	N.A.	7	-14.4699	44.474	4.87604	0.00930934	28.9398	Pairwise r social pair, Number of helpers --- WPO sired by relatives, Number of helpers, Year quality	12	-197.476	420.672	8.75394	0.000174295	394.952
1026	-1.10931	0.263417	N.A.	N.A.	N.A.	N.A.	N.A.	N.A.	N.A.	N.A.	N.A.	4	-183.621	375.365	3.04483	0.0283964	367.241	0.80744	0.0680206	N.A.	N.A.	N.A.	-0.0453202	N.A.	0.00714568	N.A.	N.A.	0.0798167	8	-13.6559	45.3118	5.7138	0.00612354	27.3118	EPP --- EPP, Pairwise r social pair, Year quality, EPP x Pairwise r social pair	12	-197.276	420.676	8.75863	0.000173886	394.553
1027	-1.12119	N.A.	N.A.	0.0225741	N.A.	N.A.	N.A.	N.A.	N.A.	N.A.	N.A.	4	-183.621	375.365	3.0456	0.0283855	367.242	0.80744	0.0680206	N.A.	N.A.	N.A.	-0.0453202	N.A.	0.00714568	N.A.	N.A.	0.0798167	8	-13.6559	45.3118	5.7138	0.00612354	27.3118	EPO reared in abscence of helpers --- EPP, Pairwise r social pair, Year quality, EPP x Pairwise r social pair	12	-197.277	420.677	8.7594	0.00017382	394.554
1028	-1.1506	0.273409	N.A.	N.A.	N.A.	0.0639316	N.A.	-0.179652	N.A.	N.A.	0.30655	7	-182.882	380.112	7.79267	0.00264414	365.763	0.779766	N.A.	0.090245	N.A.	N.A.	N.A.	N.A.	N.A.	N.A.	N.A.	N.A.	5	-14.8847	40.5694	0.971406	0.0655844	29.7694	EPP, Pairwise r social pair, Year quality, EPP x Pairwise r social pair --- EPO reared in low quality year	12	-197.766	420.682	8.76408	0.000173414	395.533
1029	-1.13035	N.A.	N.A.	0.0612443	N.A.	N.A.	N.A.	-0.146156	N.A.	N.A.	N.A.	5	-183.012	376.21	3.89074	0.0186027	366.025	0.801034	N.A.	N.A.	N.A.	-0.0770945	-0.0486159	-0.00992036	N.A.	N.A.	N.A.	N.A.	7	-14.4699	44.474	4.87604	0.00930934	28.9398	EPO reared in abscence of helpers, Pairwise r social pair --- WPO sired by relatives, Number of helpers, Year quality	12	-197.482	420.684	8.76679	0.000173179	394.964
1030	-1.14429	0.267667	N.A.	N.A.	N.A.	-0.0359789	N.A.	-0.145384	0.265158	N.A.	N.A.	7	-182.7	379.75	7.43002	0.00316981	365.401	0.800216	N.A.	N.A.	N.A.	N.A.	-0.0475565	N.A.	-0.03666	N.A.	N.A.	N.A.	6	-13.9022	40.9396	1.34167	0.0545003	27.8045	EPP, Pairwise r social pair, Year quality, EPP x Year quality --- Pairwise r social pair, Year quality	13	-196.603	420.689	8.77168	0.000172756	393.205
1031	-1.14314	0.266861	N.A.	N.A.	N.A.	N.A.	N.A.	-0.146918	N.A.	N.A.	N.A.	5	-183.016	376.217	3.89776	0.0185376	366.032	0.801034	N.A.	N.A.	N.A.	-0.0770945	-0.0486159	-0.00992036	N.A.	N.A.	N.A.	N.A.	7	-14.4699	44.474	4.87604	0.00930934	28.9398	EPP, Pairwise r social pair --- WPO sired by relatives, Number of helpers, Year quality	12	-197.486	420.691	8.7738	0.000172573	394.971
1032	-1.12431	N.A.	N.A.	N.A.	N.A.	N.A.	N.A.	-0.144605	N.A.	N.A.	N.A.	4	-183.022	374.168	1.84836	0.0516504	366.045	0.810768	0.0680793	N.A.	N.A.	N.A.	N.A.	0.000739354	N.A.	N.A.	0.0666418	N.A.	7	-15.5008	46.5358	6.93785	0.0033205	31.0016	Pairwise r social pair --- EPP, Number of helpers, EPP x Number of helpers	11	-198.523	420.704	8.78621	0.000171505	397.046
1033	-1.11077	0.264217	N.A.	N.A.	N.A.	-0.0337354	N.A.	N.A.	0.264668	N.A.	N.A.	6	-183.29	378.84	6.52061	0.00499468	366.579	0.80007	N.A.	N.A.	N.A.	N.A.	N.A.	-0.00295194	N.A.	N.A.	N.A.	N.A.	5	-15.5319	41.8638	2.2658	0.0343342	31.0638	EPP, Year quality, EPP x Year quality --- Number of helpers	11	-198.822	420.704	8.78641	0.000171488	397.643
1034	-1.11077	0.264217	N.A.	N.A.	N.A.	-0.0337354	N.A.	N.A.	0.264668	N.A.	N.A.	6	-183.29	378.84	6.52061	0.00499468	366.579	0.800949	N.A.	N.A.	-0.00876946	N.A.	N.A.	N.A.	N.A.	N.A.	N.A.	N.A.	5	-15.5328	41.8656	2.26767	0.034302	31.0656	EPP, Year quality, EPP x Year quality --- EPO reared in abscence of helpers	11	-198.823	420.706	8.78829	0.000171327	397.645
1035	-1.12443	N.A.	N.A.	N.A.	N.A.	N.A.	0.0230973	-0.144703	N.A.	N.A.	N.A.	5	-183.006	376.198	3.8779	0.0187226	366.012	0.806928	0.066708	N.A.	N.A.	N.A.	-0.034414	N.A.	N.A.	0.0664904	N.A.	N.A.	7	-14.4873	44.5089	4.91094	0.00914832	28.9747	Pairwise r social pair, Number of helpers --- EPP, Year quality, EPP x Year quality	12	-197.493	420.706	8.78884	0.00017128	394.986
1036	-1.11077	0.264217	N.A.	N.A.	N.A.	-0.0337354	N.A.	N.A.	0.264668	N.A.	N.A.	6	-183.29	378.84	6.52061	0.00499468	366.579	0.800341	N.A.	N.A.	N.A.	-0.0205191	N.A.	N.A.	N.A.	N.A.	N.A.	N.A.	5	-15.5334	41.8668	2.26885	0.0342818	31.0668	EPP, Year quality, EPP x Year quality --- WPO sired by relatives	11	-198.823	420.707	8.78946	0.000171227	397.646
1037	-1.13035	N.A.	N.A.	0.0612443	N.A.	N.A.	N.A.	-0.146156	N.A.	N.A.	N.A.	5	-183.012	376.21	3.89074	0.0186027	366.025	0.806928	0.066708	N.A.	N.A.	N.A.	-0.034414	N.A.	N.A.	0.0664904	N.A.	N.A.	7	-14.4873	44.5089	4.91094	0.00914832	28.9747	EPO reared in abscence of helpers, Pairwise r social pair --- EPP, Year quality, EPP x Year quality	12	-197.5	420.719	8.80168	0.000170183	394.999
1038	-1.10601	0.265196	N.A.	N.A.	N.A.	N.A.	0.0232746	N.A.	N.A.	N.A.	N.A.	5	-183.604	377.394	5.07431	0.0102936	367.208	0.800209	N.A.	N.A.	N.A.	N.A.	-0.0479838	-0.00359464	-0.0361766	N.A.	N.A.	N.A.	7	-13.8963	43.3269	3.72892	0.0165201	27.7926	EPP, Number of helpers --- Pairwise r social pair, Number of helpers, Year quality	12	-197.5	420.721	8.80323	0.000170052	395.001
1039	-1.12537	N.A.	N.A.	N.A.	N.A.	0.0643319	N.A.	-0.143522	N.A.	N.A.	N.A.	5	-182.898	375.982	3.66257	0.0208508	365.796	0.814603	0.0684282	N.A.	N.A.	N.A.	N.A.	N.A.	0.0185858	N.A.	N.A.	0.0802912	7	-14.6037	44.7416	5.14368	0.00814335	29.2074	Pairwise r social pair, Year quality --- EPP, Pairwise r social pair, EPP x Pairwise r social pair	12	-197.502	420.724	8.80625	0.000169796	395.004
1040	-1.14314	0.266861	N.A.	N.A.	N.A.	N.A.	N.A.	-0.146918	N.A.	N.A.	N.A.	5	-183.016	376.217	3.89776	0.0185376	366.032	0.806928	0.066708	N.A.	N.A.	N.A.	-0.034414	N.A.	N.A.	0.0664904	N.A.	N.A.	7	-14.4873	44.5089	4.91094	0.00914832	28.9747	EPP, Pairwise r social pair --- EPP, Year quality, EPP x Year quality	12	-197.503	420.726	8.8087	0.000169588	395.006
1041	-1.10601	0.265196	N.A.	N.A.	N.A.	N.A.	0.0232746	N.A.	N.A.	N.A.	N.A.	5	-183.604	377.394	5.07431	0.0102936	367.208	0.79947	N.A.	N.A.	0.00753755	N.A.	-0.0477649	N.A.	-0.0367129	N.A.	N.A.	N.A.	7	-13.9	43.3342	3.7362	0.0164601	27.7999	EPP, Number of helpers --- EPO reared in abscence of helpers, Pairwise r social pair, Year quality	12	-197.504	420.728	8.81051	0.000169434	395.008
1042	-1.10601	0.265196	N.A.	N.A.	N.A.	N.A.	0.0232746	N.A.	N.A.	N.A.	N.A.	5	-183.604	377.394	5.07431	0.0102936	367.208	0.797885	0.0670947	N.A.	N.A.	N.A.	-0.0477324	N.A.	-0.0369755	N.A.	N.A.	N.A.	7	-13.9007	43.3356	3.73769	0.0164479	27.8014	EPP, Number of helpers --- EPP, Pairwise r social pair, Year quality	12	-197.505	420.73	8.812	0.000169308	395.01
1043	-1.12443	N.A.	N.A.	N.A.	N.A.	N.A.	0.0230973	-0.144703	N.A.	N.A.	N.A.	5	-183.006	376.198	3.8779	0.0187226	366.012	0.803869	0.0676055	N.A.	N.A.	N.A.	-0.0472339	-0.00807682	N.A.	N.A.	N.A.	N.A.	7	-14.4997	44.5337	4.93571	0.00903572	28.9994	Pairwise r social pair, Number of helpers --- EPP, Number of helpers, Year quality	12	-197.506	420.731	8.8136	0.000169172	395.011
1044	-1.0608	N.A.	-0.239264	N.A.	N.A.	N.A.	0.0236895	N.A.	N.A.	N.A.	N.A.	5	-183.289	376.764	4.44426	0.0141053	366.578	0.780557	N.A.	0.0961422	-0.0197319	N.A.	N.A.	N.A.	-0.0373667	N.A.	N.A.	N.A.	7	-14.217	43.9682	4.37029	0.0119879	28.434	EPO reared in low quality year, Number of helpers --- EPO reared in low quality year, EPO reared in abscence of helpers, Pairwise r social pair	12	-197.506	420.732	8.81455	0.000169092	395.012
1045	-1.00412	N.A.	-0.297702	N.A.	-1.56186	N.A.	0.0143947	N.A.	N.A.	N.A.	N.A.	6	-181.604	375.469	3.14901	0.0269551	363.208	0.78157	N.A.	0.0915585	-0.0212216	-0.00174723	N.A.	N.A.	N.A.	N.A.	N.A.	N.A.	7	-14.8673	45.2688	5.67084	0.00625651	29.7345	EPO reared in low quality year, WPO sired by relatives, Number of helpers --- EPO reared in low quality year, WPO sired by relatives, EPO reared in abscence of helpers	13	-196.471	420.737	8.81985	0.000168645	392.942
1046	-1.0608	N.A.	-0.239264	N.A.	N.A.	N.A.	0.0236895	N.A.	N.A.	N.A.	N.A.	5	-183.289	376.764	4.44426	0.0141053	366.578	0.778756	N.A.	0.0955979	N.A.	N.A.	N.A.	0.00464674	-0.038121	N.A.	N.A.	N.A.	7	-14.2225	43.9792	4.38126	0.0119223	28.445	EPO reared in low quality year, Number of helpers --- EPO reared in low quality year, Pairwise r social pair, Number of helpers	12	-197.512	420.743	8.82552	0.000168167	395.023
1047	-1.13035	N.A.	N.A.	0.0612443	N.A.	N.A.	N.A.	-0.146156	N.A.	N.A.	N.A.	5	-183.012	376.21	3.89074	0.0186027	366.025	0.803869	0.0676055	N.A.	N.A.	N.A.	-0.0472339	-0.00807682	N.A.	N.A.	N.A.	N.A.	7	-14.4997	44.5337	4.93571	0.00903572	28.9994	EPO reared in abscence of helpers, Pairwise r social pair --- EPP, Number of helpers, Year quality	12	-197.512	420.744	8.82645	0.000168089	395.024
1048	-1.06578	N.A.	-0.24331	0.0624299	N.A.	N.A.	N.A.	N.A.	N.A.	N.A.	N.A.	5	-183.296	376.778	4.458	0.0140087	366.592	0.780557	N.A.	0.0961422	-0.0197319	N.A.	N.A.	N.A.	-0.0373667	N.A.	N.A.	N.A.	7	-14.217	43.9682	4.37029	0.0119879	28.434	EPO reared in low quality year, EPO reared in abscence of helpers --- EPO reared in low quality year, EPO reared in abscence of helpers, Pairwise r social pair	12	-197.513	420.746	8.82829	0.000167935	395.026
1049	-1.00587	N.A.	-0.298998	0.0214577	-1.56338	N.A.	N.A.	N.A.	N.A.	N.A.	N.A.	6	-181.609	375.479	3.15913	0.0268191	363.218	0.78157	N.A.	0.0915585	-0.0212216	-0.00174723	N.A.	N.A.	N.A.	N.A.	N.A.	N.A.	7	-14.8673	45.2688	5.67084	0.00625651	29.7345	EPO reared in low quality year, WPO sired by relatives, EPO reared in abscence of helpers --- EPO reared in low quality year, WPO sired by relatives, EPO reared in abscence of helpers	13	-196.476	420.748	8.82996	0.000167794	392.952
1050	-1.14314	0.266861	N.A.	N.A.	N.A.	N.A.	N.A.	-0.146918	N.A.	N.A.	N.A.	5	-183.016	376.217	3.89776	0.0185376	366.032	0.803869	0.0676055	N.A.	N.A.	N.A.	-0.0472339	-0.00807682	N.A.	N.A.	N.A.	N.A.	7	-14.4997	44.5337	4.93571	0.00903572	28.9994	EPP, Pairwise r social pair --- EPP, Number of helpers, Year quality	12	-197.516	420.751	8.83346	0.000167501	395.031
1051	-1.06578	N.A.	-0.24331	0.0624299	N.A.	N.A.	N.A.	N.A.	N.A.	N.A.	N.A.	5	-183.296	376.778	4.458	0.0140087	366.592	0.778756	N.A.	0.0955979	N.A.	N.A.	N.A.	0.00464674	-0.038121	N.A.	N.A.	N.A.	7	-14.2225	43.9792	4.38126	0.0119223	28.445	EPO reared in low quality year, EPO reared in abscence of helpers --- EPO reared in low quality year, Pairwise r social pair, Number of helpers	12	-197.518	420.757	8.83926	0.000167016	395.037
1052	-1.12443	N.A.	N.A.	N.A.	N.A.	N.A.	0.0230973	-0.144703	N.A.	N.A.	N.A.	5	-183.006	376.198	3.8779	0.0187226	366.012	0.800474	N.A.	N.A.	0.00420692	-0.0637064	-0.0473649	N.A.	N.A.	N.A.	N.A.	N.A.	7	-14.5134	44.561	4.96305	0.00891305	29.0268	Pairwise r social pair, Number of helpers --- WPO sired by relatives, EPO reared in abscence of helpers, Year quality	12	-197.519	420.759	8.84094	0.000166875	395.039
1053	-1.00412	N.A.	-0.297702	N.A.	-1.56186	N.A.	0.0143947	N.A.	N.A.	N.A.	N.A.	6	-181.604	375.469	3.14901	0.0269551	363.208	0.77981	N.A.	0.0901016	N.A.	-0.00116349	N.A.	-0.000997303	N.A.	N.A.	N.A.	N.A.	7	-14.8842	45.3027	5.70476	0.00615127	29.7685	EPO reared in low quality year, WPO sired by relatives, Number of helpers --- EPO reared in low quality year, WPO sired by relatives, Number of helpers	13	-196.488	420.771	8.85377	0.000165808	392.976
1054	-1.13035	N.A.	N.A.	0.0612443	N.A.	N.A.	N.A.	-0.146156	N.A.	N.A.	N.A.	5	-183.012	376.21	3.89074	0.0186027	366.025	0.800474	N.A.	N.A.	0.00420692	-0.0637064	-0.0473649	N.A.	N.A.	N.A.	N.A.	N.A.	7	-14.5134	44.561	4.96305	0.00891305	29.0268	EPO reared in abscence of helpers, Pairwise r social pair --- WPO sired by relatives, EPO reared in abscence of helpers, Year quality	12	-197.526	420.771	8.85379	0.000165807	395.051
1055	-1.07836	N.A.	-0.227719	0.0983817	N.A.	N.A.	N.A.	-0.141522	N.A.	N.A.	N.A.	6	-182.73	377.721	5.40117	0.00874162	365.46	0.803568	0.0676846	N.A.	N.A.	N.A.	N.A.	N.A.	-0.0348602	N.A.	N.A.	N.A.	6	-14.9582	43.0515	3.4535	0.0189592	29.9163	EPO reared in low quality year, EPO reared in abscence of helpers, Pairwise r social pair --- EPP, Pairwise r social pair	12	-197.688	420.772	8.85467	0.000165734	395.376
1056	-1.07836	N.A.	-0.227719	0.0983817	N.A.	N.A.	N.A.	-0.141522	N.A.	N.A.	N.A.	6	-182.73	377.721	5.40117	0.00874162	365.46	0.800252	N.A.	N.A.	N.A.	N.A.	N.A.	0.00212817	-0.0355918	N.A.	N.A.	N.A.	6	-14.9592	43.0535	3.45557	0.0189396	29.9184	EPO reared in low quality year, EPO reared in abscence of helpers, Pairwise r social pair --- Pairwise r social pair, Number of helpers	12	-197.689	420.774	8.85673	0.000165563	395.378
1057	-1.07836	N.A.	-0.227719	0.0983817	N.A.	N.A.	N.A.	-0.141522	N.A.	N.A.	N.A.	6	-182.73	377.721	5.40117	0.00874162	365.46	0.800927	N.A.	N.A.	-0.00689223	N.A.	N.A.	N.A.	-0.0352585	N.A.	N.A.	N.A.	6	-14.9594	43.0538	3.45589	0.0189366	29.9187	EPO reared in low quality year, EPO reared in abscence of helpers, Pairwise r social pair --- EPO reared in abscence of helpers, Pairwise r social pair	12	-197.689	420.775	8.85705	0.000165536	395.379
1058	-1.14314	0.266861	N.A.	N.A.	N.A.	N.A.	N.A.	-0.146918	N.A.	N.A.	N.A.	5	-183.016	376.217	3.89776	0.0185376	366.032	0.800474	N.A.	N.A.	0.00420692	-0.0637064	-0.0473649	N.A.	N.A.	N.A.	N.A.	N.A.	7	-14.5134	44.561	4.96305	0.00891305	29.0268	EPP, Pairwise r social pair --- WPO sired by relatives, EPO reared in abscence of helpers, Year quality	12	-197.529	420.778	8.8608	0.000165226	395.058
1059	-1.00412	N.A.	-0.297702	N.A.	-1.56186	N.A.	0.0143947	N.A.	N.A.	N.A.	N.A.	6	-181.604	375.469	3.14901	0.0269551	363.208	0.80744	0.0680206	N.A.	N.A.	N.A.	-0.0453202	N.A.	0.00714568	N.A.	N.A.	0.0798167	8	-13.6559	45.3118	5.7138	0.00612354	27.3118	EPO reared in low quality year, WPO sired by relatives, Number of helpers --- EPP, Pairwise r social pair, Year quality, EPP x Pairwise r social pair	14	-195.26	420.78	8.86281	0.000165061	390.52
1060	-1.00587	N.A.	-0.298998	0.0214577	-1.56338	N.A.	N.A.	N.A.	N.A.	N.A.	N.A.	6	-181.609	375.479	3.15913	0.0268191	363.218	0.77981	N.A.	0.0901016	N.A.	-0.00116349	N.A.	-0.000997303	N.A.	N.A.	N.A.	N.A.	7	-14.8842	45.3027	5.70476	0.00615127	29.7685	EPO reared in low quality year, WPO sired by relatives, EPO reared in abscence of helpers --- EPO reared in low quality year, WPO sired by relatives, Number of helpers	13	-196.493	420.782	8.86389	0.000164972	392.986
1061	-1.1191	N.A.	N.A.	N.A.	N.A.	N.A.	0.0220984	N.A.	N.A.	N.A.	N.A.	4	-183.607	375.338	3.01837	0.0287746	367.215	0.804085	0.0683416	N.A.	N.A.	N.A.	N.A.	0.00258989	-0.0351535	N.A.	N.A.	N.A.	7	-14.9552	45.4446	5.84669	0.0057299	29.9104	Number of helpers --- EPP, Pairwise r social pair, Number of helpers	11	-198.562	420.783	8.86505	0.000164876	397.125
1062	-1.10803	0.266113	N.A.	N.A.	N.A.	-0.0302415	0.0183283	N.A.	0.266258	N.A.	N.A.	7	-183.28	380.908	8.58872	0.00177592	366.559	0.800086	N.A.	N.A.	N.A.	N.A.	-0.0465147	N.A.	N.A.	N.A.	N.A.	N.A.	5	-14.5379	39.8759	0.277934	0.0927653	29.0759	EPP, Number of helpers, Year quality, EPP x Year quality --- Year quality	12	-197.818	420.784	8.86665	0.000164744	395.635
1063	-1.07042	N.A.	-0.220899	N.A.	N.A.	N.A.	0.0244251	-0.139229	N.A.	N.A.	N.A.	6	-182.737	377.735	5.41506	0.00868111	365.474	0.803568	0.0676846	N.A.	N.A.	N.A.	N.A.	N.A.	-0.0348602	N.A.	N.A.	N.A.	6	-14.9582	43.0515	3.4535	0.0189592	29.9163	EPO reared in low quality year, Pairwise r social pair, Number of helpers --- EPP, Pairwise r social pair	12	-197.695	420.786	8.86856	0.000164587	395.39
1064	-1.10415	0.265593	N.A.	N.A.	N.A.	0.0684186	0.026949	N.A.	N.A.	N.A.	N.A.	6	-183.463	379.188	6.86807	0.00419815	366.927	0.778902	N.A.	0.094912	N.A.	N.A.	N.A.	N.A.	-0.0374499	N.A.	N.A.	N.A.	6	-14.2323	41.5998	2.00182	0.0391785	28.4646	EPP, Number of helpers, Year quality --- EPO reared in low quality year, Pairwise r social pair	12	-197.696	420.788	8.8699	0.000164477	395.392
1065	-1.07042	N.A.	-0.220899	N.A.	N.A.	N.A.	0.0244251	-0.139229	N.A.	N.A.	N.A.	6	-182.737	377.735	5.41506	0.00868111	365.474	0.800252	N.A.	N.A.	N.A.	N.A.	N.A.	0.00212817	-0.0355918	N.A.	N.A.	N.A.	6	-14.9592	43.0535	3.45557	0.0189396	29.9184	EPO reared in low quality year, Pairwise r social pair, Number of helpers --- Pairwise r social pair, Number of helpers	12	-197.696	420.788	8.87063	0.000164417	395.392
1066	-1.07042	N.A.	-0.220899	N.A.	N.A.	N.A.	0.0244251	-0.139229	N.A.	N.A.	N.A.	6	-182.737	377.735	5.41506	0.00868111	365.474	0.800927	N.A.	N.A.	-0.00689223	N.A.	N.A.	N.A.	-0.0352585	N.A.	N.A.	N.A.	6	-14.9594	43.0538	3.45589	0.0189366	29.9187	EPO reared in low quality year, Pairwise r social pair, Number of helpers --- EPO reared in abscence of helpers, Pairwise r social pair	12	-197.696	420.789	8.87095	0.000164391	395.393
1067	-1.00587	N.A.	-0.298998	0.0214577	-1.56338	N.A.	N.A.	N.A.	N.A.	N.A.	N.A.	6	-181.609	375.479	3.15913	0.0268191	363.218	0.80744	0.0680206	N.A.	N.A.	N.A.	-0.0453202	N.A.	0.00714568	N.A.	N.A.	0.0798167	8	-13.6559	45.3118	5.7138	0.00612354	27.3118	EPO reared in low quality year, WPO sired by relatives, EPO reared in abscence of helpers --- EPP, Pairwise r social pair, Year quality, EPP x Pairwise r social pair	14	-195.265	420.791	8.87293	0.000164228	390.53
1068	-1.15448	0.27066	N.A.	N.A.	N.A.	N.A.	-0.0689419	-0.147443	N.A.	0.269782	N.A.	7	-182.863	380.075	7.75511	0.00269425	365.726	0.800245	N.A.	N.A.	N.A.	N.A.	N.A.	N.A.	-0.0352959	N.A.	N.A.	N.A.	5	-14.9612	40.7225	1.12452	0.0607506	29.9225	EPP, Pairwise r social pair, Number of helpers, EPP x Number of helpers --- Pairwise r social pair	12	-197.824	420.797	8.87964	0.000163678	395.648
1069	-1.11996	0.267145	N.A.	N.A.	N.A.	N.A.	-0.0653863	N.A.	N.A.	0.269514	N.A.	6	-183.471	379.203	6.8831	0.00416671	366.942	0.778902	N.A.	0.094912	N.A.	N.A.	N.A.	N.A.	-0.0374499	N.A.	N.A.	N.A.	6	-14.2323	41.5998	2.00182	0.0391785	28.4646	EPP, Number of helpers, EPP x Number of helpers --- EPO reared in low quality year, Pairwise r social pair	12	-197.703	420.803	8.88493	0.000163245	395.407
1070	-1.10931	0.263417	N.A.	N.A.	N.A.	N.A.	N.A.	N.A.	N.A.	N.A.	N.A.	4	-183.621	375.365	3.04483	0.0283964	367.241	0.804085	0.0683416	N.A.	N.A.	N.A.	N.A.	0.00258989	-0.0351535	N.A.	N.A.	N.A.	7	-14.9552	45.4446	5.84669	0.0057299	29.9104	EPP --- EPP, Pairwise r social pair, Number of helpers	11	-198.576	420.809	8.89152	0.000162708	397.151
1071	-1.12119	N.A.	N.A.	0.0225741	N.A.	N.A.	N.A.	N.A.	N.A.	N.A.	N.A.	4	-183.621	375.365	3.0456	0.0283855	367.242	0.804085	0.0683416	N.A.	N.A.	N.A.	N.A.	0.00258989	-0.0351535	N.A.	N.A.	N.A.	7	-14.9552	45.4446	5.84669	0.0057299	29.9104	EPO reared in abscence of helpers --- EPP, Pairwise r social pair, Number of helpers	11	-198.576	420.81	8.89228	0.000162646	397.152
1072	-1.1379	0.269078	N.A.	N.A.	N.A.	0.0652153	0.0250801	-0.145123	N.A.	N.A.	N.A.	7	-182.874	380.098	7.77822	0.00266331	365.749	0.800245	N.A.	N.A.	N.A.	N.A.	N.A.	N.A.	-0.0352959	N.A.	N.A.	N.A.	5	-14.9612	40.7225	1.12452	0.0607506	29.9225	EPP, Pairwise r social pair, Number of helpers, Year quality --- Pairwise r social pair	12	-197.836	420.82	8.90275	0.000161798	395.671
1073	-1.07874	N.A.	N.A.	N.A.	-1.50372	0.0778566	0.0165499	N.A.	N.A.	N.A.	N.A.	6	-181.912	376.084	3.76454	0.0198144	363.823	0.814603	0.0684282	N.A.	N.A.	N.A.	N.A.	N.A.	0.0185858	N.A.	N.A.	0.0802912	7	-14.6037	44.7416	5.14368	0.00814335	29.2074	WPO sired by relatives, Number of helpers, Year quality --- EPP, Pairwise r social pair, EPP x Pairwise r social pair	13	-196.515	420.826	8.90822	0.000161355	393.031
1074	-1.1506	0.273409	N.A.	N.A.	N.A.	0.0639316	N.A.	-0.179652	N.A.	N.A.	0.30655	7	-182.882	380.112	7.79267	0.00264414	365.763	0.800245	N.A.	N.A.	N.A.	N.A.	N.A.	N.A.	-0.0352959	N.A.	N.A.	N.A.	5	-14.9612	40.7225	1.12452	0.0607506	29.9225	EPP, Pairwise r social pair, Year quality, EPP x Pairwise r social pair --- Pairwise r social pair	12	-197.843	420.835	8.91719	0.000160633	395.686
1075	-1.07569	N.A.	N.A.	-0.0309519	-1.51105	0.0774591	N.A.	N.A.	N.A.	N.A.	N.A.	6	-181.917	376.096	3.776	0.0197012	363.835	0.814603	0.0684282	N.A.	N.A.	N.A.	N.A.	N.A.	0.0185858	N.A.	N.A.	0.0802912	7	-14.6037	44.7416	5.14368	0.00814335	29.2074	WPO sired by relatives, EPO reared in abscence of helpers, Year quality --- EPP, Pairwise r social pair, EPP x Pairwise r social pair	13	-196.521	420.837	8.91968	0.000160433	393.042
[truncated: 1,841 more rows]

## Sheet: 2. Fitness - Inbreeding
Table B2.	Model selection results of individual fitness (N=329) showing the binary and linear parts and the combined model (see methods). Coefficients are shown, and their SE's for models within ΔAICc <2. For the binary part, coefficients and SE's are on the logit scale. Models were ranked by ΔAICc. N.A. indicates variables that were not included in the model. See ReadMe for reference categories.
[truncated: 11 more rows]

[truncated: 8 more sheets: 3. Juvenile survival, 4. Adult survival, 5. Reproductive success, 6. Adult recruitment, 7. Nestling body condition, 8. Nestling size, 9. Hatching, ReadMe]
